# Supplementary material for: catena-Poly[[chlorido­tris­(1,3-thia­zolidine-2-thione-κS)cadmium(II)]-μ-chlorido]
Source: IUCrdata. 2020 Oct 30;5(Pt 10):x201423. doi: 10.1107/S2414314620014236 (PMC9462165; doi:10.1107/S2414314620014236)
Supplement: Supplementary file 1 [file x-05-x201423-sup1.cif]

##############################################################################
#                                                                            #
# This CIF contains the data for a data article accepted for                 #
# publication in IUCrData. It conforms to the requirements of                #
# Notes for Authors for IUCrData, and has been                               #
# peer reviewed under the auspices of IUCrData.                              #
#                                                                            #
# Full details of the Crystallographic Information File format               #
# are given in the paper "The Crystallographic Information File (CIF):       #
# a New Standard Archive File for Crystallography" by S. R. Hall, F. H.      #
# Allen and I. D. Brown [Acta Cryst. (1991), A47, 655-685].                  #
#                                                                            #
# The current version of the core CIF dictionary is obtainable from          #
# ftp://ftp.iucr.org/pub/cif_core.dic.                                       #
#                                                                            #
# Software is freely available for graphical display of the structure(s)     #
# in this CIF. For information consult the CIF software page                 #
# http://www.iucr.org/resources/cif/software.                                #
#                                                                            #
# This file may be used for bona fide research purposes within the           #
# scientific community so long as proper attribution is given to the data    # 
# article from which it was obtained.                                        #
#                                                                            #
##############################################################################
data_I
_database_code_depnum_ccdc_archive 'CCDC 2040604'
_audit_creation_method     'SHELXL-2018/3'
_journal_date_recd_electronic     2020-10-08
_journal_date_accepted     2020-10-26
_journal_name_full     'IUCrData'
_journal_year     2020
_journal_volume     5
_journal_issue     10
_journal_page_first     0
_journal_page_last     0
_journal_paper_category     HM
_journal_paper_doi     10.1107/S2414314620014236
_journal_coeditor_code     BT4100
_publ_contact_author_name     'Aboubacar DIOP'
_publ_contact_author_address
;
Laboratoire de chimie min\'erale et analytique (LACHIMIA), D\'epartement de,
chimie,
Facult\'e des sciences et techniques, Universit\'e Cheikh Anta Diop, Dakar,
S\'en\'egal.
;
_publ_contact_author_email     'aboubacar.diop@ucad.edu.sn'
_publ_contact_author_fax     '339551818'
_publ_contact_author_phone     '+221771854259'
_publ_section_title
;\
<i>catena</i>-Poly[[chloridotris(1,3-thiazolidine-2-thione-\k<i>S</i>)\
cadmium(II)]-\m-chlorido]
;
loop_
    _publ_author_name
    _publ_author_footnote
    _publ_author_address
    'Diop, Aboubacar' .
;
Laboratoire de Chimie Min\'erale et Analytique (LA.CHI.MI.A),
D\'epartement de Chimie,
Facult\'e des Sciences et Techniques,
Universit\'e Cheikh Anta Diop, Dakar,
Senegal
;
    'Diop, Tidiane' .
;
Laboratoire de Chimie Min\'erale et Analytique (LA.CHI.MI.A),
D\'epartement de Chimie,
Facult\'e des Sciences et Techniques,
Universit\'e Cheikh Anta Diop, Dakar,
Senegal
;
    'Kama, Antoine Blaise' .
;
Laboratoire de Chimie Min\'erale et Analytique (LA.CHI.MI.A),
D\'epartement de Chimie,
Facult\'e des Sciences et Techniques,
Universit\'e Cheikh Anta Diop, Dakar,
Senegal
;
    'Diop, Cheikh Abdou Khadre' .
;
Laboratoire de Chimie Min\'erale et Analytique (LA.CHI.MI.A),
D\'epartement de Chimie,
Facult\'e des Sciences et Techniques,
Universit\'e Cheikh Anta Diop, Dakar,
Senegal
;
    'Tumanov, Nikolay' .
;
Departement de Chimie, Universit\'e de Namur,
Rue de Bruxelles 61-5000, Namur
Belgium
;
_publ_section_synopsis
;
In the structure of the title compound, [CdCl~2~(C~3~H~5~NS~2~)~3~]~n~, the
Cd^II^ atom is coordinated by three S and three Cl atoms in a <i>mer</i>
arrangement.
;
_chemical_name_systematic
;\
<i>catena</i>-Poly[[chloridotris(1,3-thiazolidine-2-thione-\k<i>S</i>)\
cadmium(II)]-\m-chlorido]
;
_chemical_name_common
                     'Poly[dichloridotri(1,3-thiazolidine-2-thione)cadmium(II)]'
_chemical_formula_moiety     'C9 H15 Cd Cl2 N3 S6'
_chemical_formula_sum     'C9 H15 Cd Cl2 N3 S6'
_chemical_formula_iupac     '[Cd Cl2 (C3 H5 N1 S2)3]'
_chemical_formula_weight     540.90
_chemical_melting_point     ?
_chemical_absolute_configuration     ad
_space_group_crystal_system     orthorhombic
_space_group_name_H-M_alt     'P n a 21'
_space_group_name_Hall     'P 2c -2n'
loop_
    _space_group_symop_operation_xyz
    'x, y, z'
    '-x, -y, z+1/2'
    'x+1/2, -y+1/2, z'
    '-x+1/2, y+1/2, z+1/2'
_cell_length_a     9.2014(3)
_cell_length_b     19.3472(6)
_cell_length_c     10.5827(3)
_cell_angle_alpha     90
_cell_angle_beta     90
_cell_angle_gamma     90
_cell_volume     1883.94(9)
_cell_formula_units_Z     4
_cell_measurement_reflns_used     4396
_cell_measurement_theta_min     3.1090
_cell_measurement_theta_max     32.4500
_cell_measurement_temperature     295(2)
_exptl_crystal_description     block
_exptl_crystal_colour     colourless
_exptl_crystal_size_max     0.760
_exptl_crystal_size_mid     0.500
_exptl_crystal_size_min     0.140
_exptl_crystal_density_diffrn     1.907
_exptl_crystal_density_meas     ?
_exptl_crystal_density_method     ?
_exptl_crystal_F_000     1072
_exptl_absorpt_coefficient_mu     2.102
_exptl_absorpt_correction_type     gaussian
_exptl_absorpt_process_details
;
(CrysAlisPro; Rigaku OD, 2018)
;
_exptl_absorpt_correction_T_min     0.242
_exptl_absorpt_correction_T_max     1.000
_diffrn_ambient_temperature     295(2)
_diffrn_radiation_type     MoK\a
_diffrn_radiation_wavelength     0.71073
_diffrn_radiation_monochromator     'graphite'
_diffrn_measurement_device_type
;
Oxford Diffraction Xcalibur, Ruby, Gemini Ultra
;
_diffrn_measurement_method     '\w scans'
_diffrn_detector_area_resol_mean     10.3712
_diffrn_reflns_number     12033
_diffrn_reflns_av_R_equivalents     0.0263
_diffrn_reflns_av_unetI/netI     0.0377
_diffrn_reflns_theta_min     2.105
_diffrn_reflns_theta_max     30.500
_diffrn_reflns_theta_full     25.242
_diffrn_measured_fraction_theta_max     1.000
_diffrn_measured_fraction_theta_full     1.000
_diffrn_reflns_limit_h_min     -12
_diffrn_reflns_limit_h_max     13
_diffrn_reflns_limit_k_min     -27
_diffrn_reflns_limit_k_max     27
_diffrn_reflns_limit_l_min     -14
_diffrn_reflns_limit_l_max     15
_refine_special_details
;
H atoms were refined using a riding model with N---H = 0.86 \%A or
C---H = 0.97 \%A and U(H)=1.2<i>U</i>~eq~(C,<i>N</i>).
;
_reflns_number_total     5594
_reflns_number_gt     4781
_reflns_threshold_expression     'I > 2\s(I)'
_refine_ls_structure_factor_coef     Fsqd
_refine_ls_matrix_type     full
_refine_ls_R_factor_all     0.0430
_refine_ls_R_factor_gt     0.0331
_refine_ls_wR_factor_gt     0.0638
_refine_ls_wR_factor_ref     0.0693
_refine_ls_goodness_of_fit_ref     1.012
_refine_ls_restrained_S_all     1.012
_refine_ls_number_reflns     5594
_refine_ls_number_parameters     190
_refine_ls_number_restraints     1
_refine_ls_hydrogen_treatment     constr
_refine_ls_weighting_scheme     calc
_refine_ls_weighting_details
                      'w=1/[\s^2^(Fo^2^)+(0.0275P)^2^] where P=(Fo^2^+2Fc^2^)/3'
_atom_sites_solution_hydrogens     mixed
_atom_sites_solution_primary     dual
_atom_sites_solution_secondary     dual
_refine_ls_shift/su_max     0.001
_refine_ls_shift/su_mean     0.000
_refine_diff_density_max     0.404
_refine_diff_density_min     -0.785
_refine_ls_extinction_method     none
_refine_ls_extinction_coef     .
_refine_ls_abs_structure_details
;
Flack <i>x</i> determined using 1872 quotients
[(<i>I</i>^+^)-(<i>I</i>^-^)]/[(<i>I</i>^+^)+(<i>I</i>^-^)]
(Parsons <i>et al.</i>,  2013)
;
_refine_ls_abs_structure_Flack     -0.010(19)
loop_
    _atom_type_symbol
    _atom_type_description
    _atom_type_scat_dispersion_real
    _atom_type_scat_dispersion_imag
    _atom_type_scat_source
    'C' 'C' 0.0033 0.0016
                         'International Tables Vol C Tables 4.2.6.8 and 6.1.1.4'
    'H' 'H' 0.0000 0.0000
                         'International Tables Vol C Tables 4.2.6.8 and 6.1.1.4'
    'Cd' 'Cd' -0.8075 1.2024
                         'International Tables Vol C Tables 4.2.6.8 and 6.1.1.4'
    'Cl' 'Cl' 0.1484 0.1585
                         'International Tables Vol C Tables 4.2.6.8 and 6.1.1.4'
    'N' 'N' 0.0061 0.0033
                         'International Tables Vol C Tables 4.2.6.8 and 6.1.1.4'
    'S' 'S' 0.1246 0.1234
                         'International Tables Vol C Tables 4.2.6.8 and 6.1.1.4'
_computing_data_collection
;
CrysAlisPro (Rigaku OD, 2018)
;
_computing_cell_refinement
;
CrysAlisPro (Rigaku OD, 2018)
;
_computing_data_reduction
;
CrysAlisPro (Rigaku OD, 2018)
;
_computing_structure_solution
;
SHELXT (Sheldrick, 2015a)
;
_computing_structure_refinement
;
<i>SHELXL2018/3</i> (Sheldrick, 2015b)
;
_computing_molecular_graphics     ?
_computing_publication_material     ?
loop_
    _atom_site_type_symbol
    _atom_site_label
    _atom_site_fract_x
    _atom_site_fract_y
    _atom_site_fract_z
    _atom_site_U_iso_or_equiv
    _atom_site_adp_type
    _atom_site_calc_flag
    _atom_site_occupancy
    _atom_site_disorder_assembly
    _atom_site_disorder_group
    Cd Cd1 -0.51629(3) -0.49641(2) -0.38259(5) 0.03293(9) Uani d 1 . .
    Cl Cl1 -0.46306(13) -0.51075(6) -0.63461(14) 0.0402(3) Uani d 1 . .
    Cl Cl2 -0.66097(13) -0.38657(6) -0.42258(12) 0.0459(3) Uani d 1 . .
    S S4 -0.17107(15) -0.28169(7) -0.32587(13) 0.0514(3) Uani d 1 . .
    S S5 -0.26212(12) -0.42407(7) -0.39534(14) 0.0470(3) Uani d 1 . .
    S S6 -0.4464(3) -0.76006(9) -0.31381(18) 0.0922(7) Uani d 1 . .
    S S7 -0.36450(15) -0.61793(7) -0.38167(16) 0.0594(4) Uani d 1 . .
    S S8 -1.01474(16) -0.59987(9) -0.54807(18) 0.0592(4) Uani d 1 . .
    S S9 -0.75414(11) -0.57811(6) -0.38890(14) 0.0401(2) Uani d 1 . .
    N N1 -0.3576(4) -0.3483(2) -0.1994(3) 0.0415(9) Uani d 1 . .
    H H1 -0.420149 -0.379411 -0.179291 0.050 Uiso calc 1 . .
    N N2 -0.5236(5) -0.6583(2) -0.1835(4) 0.0483(11) Uani d 1 . .
    H H2 -0.532251 -0.616145 -0.158878 0.058 Uiso calc 1 . .
    N N3 -0.8589(5) -0.4936(2) -0.5693(4) 0.0515(12) Uani d 1 . .
    H H3 -0.786934 -0.465732 -0.559655 0.062 Uiso calc 1 . .
    C C1 -0.3397(6) -0.2853(3) -0.1234(5) 0.0504(13) Uani d 1 . .
    H H1A -0.282523 -0.295177 -0.048554 0.061 Uiso calc 1 . .
    H H1B -0.433815 -0.267960 -0.097001 0.061 Uiso calc 1 . .
    C C2 -0.2647(6) -0.2334(3) -0.2030(5) 0.0574(14) Uani d 1 . .
    H H2A -0.195748 -0.207054 -0.153008 0.069 Uiso calc 1 . .
    H H2B -0.334355 -0.201629 -0.239964 0.069 Uiso calc 1 . .
    C C3 -0.2750(5) -0.3550(2) -0.2982(4) 0.0352(10) Uani d 1 . .
    C C4 -0.5903(8) -0.7138(3) -0.1123(6) 0.0678(18) Uani d 1 . .
    H H4A -0.695161 -0.708523 -0.112475 0.081 Uiso calc 1 . .
    H H4B -0.556857 -0.712710 -0.025382 0.081 Uiso calc 1 . .
    C C5 -0.5487(8) -0.7815(3) -0.1731(6) 0.075(2) Uani d 1 . .
    H H5A -0.634932 -0.807737 -0.194980 0.090 Uiso calc 1 . .
    H H5B -0.489916 -0.808860 -0.115812 0.090 Uiso calc 1 . .
    C C6 -0.4508(5) -0.6730(3) -0.2845(4) 0.0403(11) Uani d 1 . .
    C C7 -0.9747(5) -0.4783(3) -0.6584(6) 0.0509(14) Uani d 1 . .
    H H7A -0.934127 -0.462911 -0.738207 0.061 Uiso calc 1 . .
    H H7B -1.036634 -0.441940 -0.625452 0.061 Uiso calc 1 . .
    C C8 -1.0607(6) -0.5430(3) -0.6772(6) 0.0596(16) Uani d 1 . .
    H H8A -1.035978 -0.564345 -0.757395 0.072 Uiso calc 1 . .
    H H8B -1.163928 -0.532937 -0.676816 0.072 Uiso calc 1 . .
    C C9 -0.8670(5) -0.5509(3) -0.5041(4) 0.0356(10) Uani d 1 . .
loop_
    _atom_site_aniso_label
    _atom_site_aniso_U_11
    _atom_site_aniso_U_22
    _atom_site_aniso_U_33
    _atom_site_aniso_U_12
    _atom_site_aniso_U_13
    _atom_site_aniso_U_23
    Cd1 0.04166(16) 0.03310(15) 0.02402(13) -0.00411(12) 0.0009(2) -0.00111(16)
    Cl1 0.0570(9) 0.0418(7) 0.0218(4) -0.0097(5) 0.0013(7) -0.0008(6)
    Cl2 0.0537(6) 0.0311(6) 0.0529(7) 0.0001(5) 0.0046(5) -0.0039(5)
    S4 0.0563(7) 0.0483(8) 0.0496(6) -0.0205(7) 0.0097(6) -0.0042(7)
    S5 0.0468(6) 0.0463(7) 0.0478(7) -0.0101(5) 0.0080(6) -0.0116(7)
    S6 0.175(2) 0.0366(8) 0.0653(9) 0.0215(12) 0.0102(13) -0.0082(8)
    S7 0.0625(7) 0.0549(8) 0.0609(8) 0.0190(7) 0.0232(9) 0.0123(9)
    S8 0.0489(8) 0.0566(10) 0.0720(9) -0.0200(7) -0.0169(7) 0.0102(8)
    S9 0.0440(5) 0.0367(5) 0.0396(5) -0.0068(4) -0.0045(6) 0.0030(7)
    N1 0.049(2) 0.037(2) 0.038(2) -0.012(2) 0.0054(18) -0.0005(18)
    N2 0.070(3) 0.034(2) 0.041(2) -0.005(2) 0.006(2) -0.0051(19)
    N3 0.048(3) 0.045(3) 0.062(3) -0.014(2) -0.018(2) 0.011(2)
    C1 0.068(3) 0.039(3) 0.044(3) -0.002(3) 0.003(3) -0.003(3)
    C2 0.075(4) 0.042(3) 0.056(3) -0.011(3) 0.007(3) -0.010(3)
    C3 0.037(2) 0.036(2) 0.033(2) -0.005(2) -0.0081(18) 0.0030(19)
    C4 0.085(5) 0.058(4) 0.060(4) -0.021(4) 0.005(3) 0.006(3)
    C5 0.092(5) 0.047(4) 0.087(5) -0.011(4) -0.014(4) 0.010(4)
    C6 0.044(2) 0.036(3) 0.041(3) 0.007(2) -0.008(2) -0.001(2)
    C7 0.047(3) 0.049(3) 0.057(4) 0.009(3) -0.013(3) 0.005(3)
    C8 0.044(3) 0.064(4) 0.071(4) -0.003(3) -0.021(3) 0.002(3)
    C9 0.034(2) 0.037(3) 0.036(2) 0.001(2) 0.0045(17) -0.0071(19)
_geom_special_details
;
 All esds (except the esd in the dihedral angle between two l.s. planes)
 are estimated using the full covariance matrix.  The cell esds are taken
 into account individually in the estimation of esds in distances, angles
 and torsion angles; correlations between esds in cell parameters are only
 used when they are defined by crystal symmetry.  An approximate (isotropic)
 treatment of cell esds is used for estimating esds involving l.s. planes.
;
loop_
    _geom_bond_atom_site_label_1
    _geom_bond_atom_site_label_2
    _geom_bond_site_symmetry_2
    _geom_bond_distance
    _geom_bond_publ_flag
    Cd1 Cl2 . 2.5430(12) ?
    Cd1 Cl1 2_445 2.6348(16) ?
    Cd1 S9 . 2.7004(11) ?
    Cd1 Cl1 . 2.7258(16) ?
    Cd1 S5 . 2.7289(12) ?
    Cd1 S7 . 2.7347(13) ?
    S4 C3 . 1.736(5) ?
    S4 C2 . 1.818(5) ?
    S5 C3 . 1.690(5) ?
    S6 C6 . 1.714(5) ?
    S6 C5 . 1.810(7) ?
    S7 C6 . 1.679(5) ?
    S8 C9 . 1.721(5) ?
    S8 C8 . 1.804(6) ?
    S9 C9 . 1.686(5) ?
    N1 C3 . 1.299(5) ?
    N1 C1 . 1.469(6) ?
    N1 H1 . 0.8600 ?
    N2 C6 . 1.293(6) ?
    N2 C4 . 1.448(7) ?
    N2 H2 . 0.8600 ?
    N3 C9 . 1.307(6) ?
    N3 C7 . 1.454(7) ?
    N3 H3 . 0.8600 ?
    C1 C2 . 1.482(7) ?
    C1 H1A . 0.9700 ?
    C1 H1B . 0.9700 ?
    C2 H2A . 0.9700 ?
    C2 H2B . 0.9700 ?
    C4 C5 . 1.509(9) ?
    C4 H4A . 0.9700 ?
    C4 H4B . 0.9700 ?
    C5 H5A . 0.9700 ?
    C5 H5B . 0.9700 ?
    C7 C8 . 1.495(9) ?
    C7 H7A . 0.9700 ?
    C7 H7B . 0.9700 ?
    C8 H8A . 0.9700 ?
    C8 H8B . 0.9700 ?
loop_
    _geom_angle_atom_site_label_1
    _geom_angle_atom_site_label_2
    _geom_angle_atom_site_label_3
    _geom_angle_site_symmetry_1
    _geom_angle_site_symmetry_3
    _geom_angle
    _geom_angle_publ_flag
    Cl2 Cd1 Cl1 . 2_445 94.82(4) ?
    Cl2 Cd1 S9 . . 93.48(4) ?
    Cl1 Cd1 S9 2_445 . 89.83(4) ?
    Cl2 Cd1 Cl1 . . 90.94(4) ?
    Cl1 Cd1 Cl1 2_445 . 173.143(17) ?
    S9 Cd1 Cl1 . . 93.55(4) ?
    Cl2 Cd1 S5 . . 90.68(4) ?
    Cl1 Cd1 S5 2_445 . 94.82(4) ?
    S9 Cd1 S5 . . 173.48(5) ?
    Cl1 Cd1 S5 . . 81.36(4) ?
    Cl2 Cd1 S7 . . 170.53(6) ?
    Cl1 Cd1 S7 2_445 . 94.51(5) ?
    S9 Cd1 S7 . . 84.88(4) ?
    Cl1 Cd1 S7 . . 79.87(5) ?
    S5 Cd1 S7 . . 90.19(4) ?
    Cd1 Cl1 Cd1 2_444 . 162.98(5) ?
    C3 S4 C2 . . 92.2(2) ?
    C3 S5 Cd1 . . 108.37(16) ?
    C6 S6 C5 . . 93.7(3) ?
    C6 S7 Cd1 . . 107.80(17) ?
    C9 S8 C8 . . 93.1(3) ?
    C9 S9 Cd1 . . 109.53(18) ?
    C3 N1 C1 . . 117.3(4) ?
    C3 N1 H1 . . 121.4 ?
    C1 N1 H1 . . 121.4 ?
    C6 N2 C4 . . 119.2(5) ?
    C6 N2 H2 . . 120.4 ?
    C4 N2 H2 . . 120.4 ?
    C9 N3 C7 . . 118.2(5) ?
    C9 N3 H3 . . 120.9 ?
    C7 N3 H3 . . 120.9 ?
    N1 C1 C2 . . 107.7(4) ?
    N1 C1 H1A . . 110.2 ?
    C2 C1 H1A . . 110.2 ?
    N1 C1 H1B . . 110.2 ?
    C2 C1 H1B . . 110.2 ?
    H1A C1 H1B . . 108.5 ?
    C1 C2 S4 . . 106.1(4) ?
    C1 C2 H2A . . 110.5 ?
    S4 C2 H2A . . 110.5 ?
    C1 C2 H2B . . 110.5 ?
    S4 C2 H2B . . 110.5 ?
    H2A C2 H2B . . 108.7 ?
    N1 C3 S5 . . 127.6(4) ?
    N1 C3 S4 . . 112.1(4) ?
    S5 C3 S4 . . 120.3(3) ?
    N2 C4 C5 . . 108.3(5) ?
    N2 C4 H4A . . 110.0 ?
    C5 C4 H4A . . 110.0 ?
    N2 C4 H4B . . 110.0 ?
    C5 C4 H4B . . 110.0 ?
    H4A C4 H4B . . 108.4 ?
    C4 C5 S6 . . 106.5(4) ?
    C4 C5 H5A . . 110.4 ?
    S6 C5 H5A . . 110.4 ?
    C4 C5 H5B . . 110.4 ?
    S6 C5 H5B . . 110.4 ?
    H5A C5 H5B . . 108.6 ?
    N2 C6 S7 . . 127.7(4) ?
    N2 C6 S6 . . 112.2(4) ?
    S7 C6 S6 . . 120.1(3) ?
    N3 C7 C8 . . 107.7(5) ?
    N3 C7 H7A . . 110.2 ?
    C8 C7 H7A . . 110.2 ?
    N3 C7 H7B . . 110.2 ?
    C8 C7 H7B . . 110.2 ?
    H7A C7 H7B . . 108.5 ?
    C7 C8 S8 . . 106.6(4) ?
    C7 C8 H8A . . 110.4 ?
    S8 C8 H8A . . 110.4 ?
    C7 C8 H8B . . 110.4 ?
    S8 C8 H8B . . 110.4 ?
    H8A C8 H8B . . 108.6 ?
    N3 C9 S9 . . 127.7(4) ?
    N3 C9 S8 . . 111.7(4) ?
    S9 C9 S8 . . 120.7(3) ?
loop_
    _geom_torsion_atom_site_label_1
    _geom_torsion_atom_site_label_2
    _geom_torsion_atom_site_label_3
    _geom_torsion_atom_site_label_4
    _geom_torsion_site_symmetry_1
    _geom_torsion_site_symmetry_2
    _geom_torsion_site_symmetry_3
    _geom_torsion_site_symmetry_4
    _geom_torsion
    _geom_torsion_publ_flag
    C3 N1 C1 C2 . . . . 18.9(6) ?
    N1 C1 C2 S4 . . . . -21.9(5) ?
    C3 S4 C2 C1 . . . . 17.1(4) ?
    C1 N1 C3 S5 . . . . 174.6(4) ?
    C1 N1 C3 S4 . . . . -5.7(5) ?
    Cd1 S5 C3 N1 . . . . 25.0(4) ?
    Cd1 S5 C3 S4 . . . . -154.7(2) ?
    C2 S4 C3 N1 . . . . -7.2(4) ?
    C2 S4 C3 S5 . . . . 172.5(3) ?
    C6 N2 C4 C5 . . . . 3.6(7) ?
    N2 C4 C5 S6 . . . . -4.4(7) ?
    C6 S6 C5 C4 . . . . 3.6(5) ?
    C4 N2 C6 S7 . . . . -180.0(4) ?
    C4 N2 C6 S6 . . . . -0.8(6) ?
    Cd1 S7 C6 N2 . . . . -32.2(5) ?
    Cd1 S7 C6 S6 . . . . 148.6(2) ?
    C5 S6 C6 N2 . . . . -1.8(4) ?
    C5 S6 C6 S7 . . . . 177.5(3) ?
    C9 N3 C7 C8 . . . . -14.1(7) ?
    N3 C7 C8 S8 . . . . 16.8(6) ?
    C9 S8 C8 C7 . . . . -13.4(4) ?
    C7 N3 C9 S9 . . . . -175.6(4) ?
    C7 N3 C9 S8 . . . . 3.8(6) ?
    Cd1 S9 C9 N3 . . . . -10.5(5) ?
    Cd1 S9 C9 S8 . . . . 170.1(2) ?
    C8 S8 C9 N3 . . . . 6.1(4) ?
    C8 S8 C9 S9 . . . . -174.4(3) ?
loop_
    _geom_hbond_atom_site_label_D
    _geom_hbond_atom_site_label_H
    _geom_hbond_atom_site_label_A
    _geom_hbond_site_symmetry_A
    _geom_hbond_distance_DH
    _geom_hbond_distance_HA
    _geom_hbond_distance_DA
    _geom_hbond_angle_DHA
    N1 H1 Cl1 2_445 0.86 2.43 3.260(4) 163
    N2 H2 Cl1 2_445 0.86 2.47 3.314(4) 168
    N3 H3 Cl2 . 0.86 2.41 3.165(4) 147
    C8 H8B Cl1 1_455 0.97 2.82 3.781(6) 171
_shelx_space_group_comment
;
The symmetry employed for this shelxl refinement is uniquely defined
by the following loop, which should always be used as a source of
symmetry information in preference to the above space-group names.
They are only intended as comments.
;
_shelx_estimated_absorpt_T_min     0.298
_shelx_estimated_absorpt_T_max     0.757
_shelx_hkl_file
;
   0   0 -12 70656.6 1958.71   3
   0   0 -11 49.8532 121.096   3
   0   0 -10 52237.1 1547.23   3
   0   0  -9 234.532 106.049   3
   0   0  -8 163795. 2449.83   3
   0   0  -7 41.4320 86.7488   3
   0   0  -6 198635. 2312.69   3
   0   0  -5 11.8439 58.1150   2
   0   0  -4 999999. 5009.15   2
   0   0  -3 35.5496 49.6007   2
   0   0   2 505169. 2496.08   2
   0   0   3 174.076 67.6219   2
   0   0   4 990286. 4995.03   2
   0   0   5-62.3217 79.7483   2
   0   0   6 211063. 2852.08   2
   0   0   7 9.34259 85.2890   2
   0   0   8 152487. 2852.88   2
   0   0   9-342.007 173.443   2
   0   0  10 50082.7 1859.24   2
   0   0  11 152.081 129.719   2
   0   0  12 66957.1 2417.49   2
   0   0  13 195.085 237.794   2
   0   0  14 10167.9 1053.60   2
   0   0  15 495.315 282.769   2
   0  -1 -12-69.3640 159.449   3
   0   1 -12 158.929 170.845   3
   0   1 -11 4250.87 479.636   3
   0  -1 -11 4302.78 452.934   3
   0   1 -10 291.759 182.884   3
   0  -1 -10 429.022 195.843   3
   0   1  -9 5984.89 513.452   3
   0  -1  -9 5952.34 484.553   3
   0   1  -8 1295.48 289.531   3
   0  -1  -8 793.589 234.642   3
   0  -1  -7 4054.26 347.773   3
   0  -1  -6 87.9527 109.476   3
   0  -1  -5 21379.0 822.244   2
   0  -1  -5 21495.2 671.430   3
   0   1  -5 20854.3 823.015   2
   0  -1  -4 216.829 91.2992   2
   0  -1  -4 229.328 85.8154   3
   0   1  -4 274.129 119.590   2
   0  -1  -3 9962.46 345.016   3
   0   1  -3 9413.40 426.439   2
   0  -1  -3 9365.21 419.872   2
   0  -1  -2 239.528 48.0063   3
   0  -1   1 4546.78 175.364   2
   0   1   2 237.883 63.4226   2
   0  -1   2 237.110 66.5105   2
   0   1   3 9822.35 431.190   2
   0  -1   3 9573.36 424.136   2
   0  -1   4 122.916 113.930   2
   0   1   4 296.261 115.356   2
   0   1   5 21077.2 817.476   2
   0  -1   5 21035.9 812.227   2
   0   1   6 7.24110 142.770   2
   0  -1   6 254.224 157.861   2
   0  -1   7 3916.75 420.123   2
   0   1   7 3716.49 411.652   2
   0   1   8 1067.53 293.708   2
   0  -1   8 796.005 310.274   2
   0  -1   9 5858.66 612.465   2
   0   1   9 6668.49 640.464   2
   0   1  10 555.604 282.503   2
   0  -1  10 8.07377 209.406   2
   0  -1  11 5443.54 646.504   2
   0   1  11 5470.23 667.086   2
   0   1  12 700.582 357.639   2
   0  -1  12-34.2262 226.841   2
   0   1  13 1216.40 378.513   2
   0  -1  13 1061.18 326.224   2
   0  -1  14 403.478 309.773   2
   0   1  14-34.4065 147.899   2
   0   1  15 189.995 175.533   2
   0   1  16-73.1556 252.947   2
   0  -2 -12 46839.2 1476.68   3
   0   2 -12 46751.3 1470.85   1
   0   2 -12 49074.0 1729.49   3
   0  -2 -11 176.590 130.188   3
   0   2 -11 0.56213 147.001   3
   0   2 -11 10.2355 101.723   1
   0  -2 -10 50587.3 1415.79   3
   0   2 -10 52750.0 1644.07   3
   0  -2  -9 125.409 96.8013   3
   0   2  -9-37.3729 100.012   3
   0  -2  -8 282350. 3019.50   3
   0  -2  -7 74.3184 74.9517   3
   0  -2  -6 275989. 2555.79   3
   0  -2  -5 22.1570 51.0218   3
   0  -2  -5 60.6011 52.5847   2
   0   2  -5-39.4493 74.6066   2
   0  -2  -4 505411. 2754.10   3
   0   2  -4 502459. 3656.51   2
   0  -2  -4 494199. 3501.56   2
   0   2  -3-39.2552 58.9935   2
   0  -2  -3 53.6217 36.9115   3
   0  -2  -2 368547. 1660.70   3
   0   2  -2 393269. 1881.62   1
   0   2  -1 40.6048 26.7254   1
   0  -2   0 298180. 2138.63   4
   0   2   1 122.136 42.4914   1
   0   2   2 359021. 1698.15   3
   0  -2   3 110.529 61.9631   2
   0   2   3 9.51980 27.0336   3
   0   2   3 125.266 65.3989   2
   0  -2   4 495117. 3568.68   2
   0   2   4 496579. 3568.73   2
   0  -2   5 80.1076 84.4047   2
   0   2   5-48.8405 68.4960   2
   0  -2   6 278924. 3306.27   2
   0   2   6 279947. 3334.13   2
   0   2   7 57.5398 91.0181   2
   0  -2   7-72.9482 92.7875   2
   0   2   8 269551. 3811.25   2
   0  -2   8 288819. 3907.93   2
   0   2   9-0.60939 104.540   2
   0  -2   9-31.3295 129.958   2
   0  -2  10 53756.1 1920.71   2
   0   2  10 53906.9 1945.41   2
   0  -2  11-96.9645 135.289   2
   0   2  11-6.16459 122.611   2
   0   2  12 47805.4 2054.78   2
   0  -2  12 46412.3 2004.89   2
   0   2  13-150.971 196.822   2
   0  -2  13 35.9302 187.498   2
   0   2  14 6709.77 849.905   2
   0   2  15-77.4432 226.980   2
   0   2  16 12408.9 1290.79   2
   0   3 -13 115.275 129.468   3
   0   3 -12-9.00762 187.614   3
   0   3 -12-72.8430 90.9848   1
   0  -3 -11 2299.46 310.165   3
   0   3 -11 2490.24 404.079   3
   0   3 -11 2088.59 299.128   1
   0  -3 -10 175.101 122.094   3
   0   3 -10 113.386 98.2198   3
   0   3 -10 92.9056 96.5665   1
   0   3  -9 3953.01 380.114   1
   0  -3  -9 3960.91 373.312   3
   0   3  -8 212.300 136.215   1
   0  -3  -8 134.711 154.194   3
   0   3  -7 26548.0 858.213   1
   0  -3  -7 26058.2 825.739   3
   0   3  -6-17.1612 53.9647   1
   0  -3  -6 130.333 96.8779   3
   0   3  -5 36108.4 1116.59   2
   0  -3  -5 34477.2 796.886   3
   0   3  -5 35575.9 846.764   1
   0   3  -4 25.1486 65.6225   2
   0   3  -4 25.3408 46.2702   1
   0  -3  -4 27.9213 52.0236   3
   0   3  -3 22375.8 560.359   1
   0   3  -2 135.039 44.2365   1
   0   3  -1 46692.1 721.252   1
   0   3   0 165.678 58.8835   1
   0  -3   0-18.7556 49.7397   4
   0   3   1 49032.3 891.693   1
   0  -3   2 612.888 85.0585   1
   0   3   3 22331.0 679.671   2
   0   3   3 20775.7 507.139   3
   0   3   4 81.7639 54.2748   3
   0   3   4 90.5566 82.4110   2
   0  -3   5 36118.0 1073.63   2
   0   3   5 34840.7 1080.21   2
   0  -3   6 145.018 122.420   2
   0   3   6 24.4362 89.7383   2
   0  -3   7 25319.3 1065.47   2
   0   3   7 26059.9 1110.13   2
   0  -3   8 181.244 183.674   2
   0   3   8 965.207 311.739   2
   0   3   9 4177.97 538.173   2
   0  -3   9 4188.05 510.171   2
   0   3  10 360.081 254.056   2
   0  -3  10 390.083 261.230   2
   0  -3  11 2466.34 454.208   2
   0   3  11 1544.86 358.884   2
   0   3  12 383.467 243.138   2
   0   3  13-21.4891 206.722   2
   0   3  14-76.7905 185.724   2
   0   3  15-209.563 294.752   2
   0   3  16-158.598 227.089   2
   0   4 -13 145.048 175.796   3
   0   4 -12 28503.4 1399.51   3
   0   4 -11 13.1921 73.5049   1
   0   4 -11-21.6158 103.761   3
   0   4 -10 5162.34 456.623   1
   0  -4  -9 427.407 128.633   3
   0   4  -9-18.9807 61.0417   1
   0  -4  -8 69826.6 1397.96   3
   0   4  -8 70600.1 1499.64   1
   0  -4  -7-55.4466 73.1336   3
   0   4  -7-48.3174 61.6313   1
   0  -4  -6 32105.3 824.084   3
   0   4  -6 33577.8 908.685   1
   0   4  -5-29.2410 77.9611   2
   0   4  -5-8.98041 39.7359   1
   0  -4  -4 245098. 2627.49   1
   0   4  -4 239800. 2103.98   1
   0   4  -4 245269. 2735.63   2
   0  -4  -3 14.5711 38.7818   1
   0   4  -3 403.398 79.6339   1
   0   4  -2 64868.1 971.787   1
   0   4  -1 174.738 69.3126   1
   0  -4  -1 165.871 69.8804   4
   0  -4   0 313054. 2907.31   4
   0   4   0 317036. 2592.17   1
   0   4   1 102.613 71.6081   1
   0   4   1 64.0207 38.8189   4
   0  -4   1 68.3242 44.6179   1
   0  -4   2 78476.0 1108.19   1
   0   4   3 73.1879 31.4778   3
   0  -4   3 53.0936 47.8017   1
   0   4   4 251678. 2689.72   2
   0   4   4 244066. 2041.29   3
   0   4   5 66.7021 56.3533   3
   0   4   5-42.3880 85.9769   2
   0   4   6 38257.3 1259.96   2
   0   4   7 76.4365 121.808   2
   0  -4   7 54.9032 148.057   2
   0  -4   8 74953.9 1998.21   2
   0   4   8 74426.8 2055.15   2
   0   4   9-84.1890 136.592   2
   0  -4   9-40.0709 117.679   2
   0   4  10 5777.77 651.841   2
   0   4  11 8.87824 133.807   2
   0   4  12 28437.2 1620.52   2
   0   4  13 92.9841 185.235   2
   0   4  14 6937.86 885.059   2
   0   4  15-124.681 233.586   2
   0   4  16 10738.4 1213.91   2
   0   5 -13-72.8183 228.189   3
   0   5 -12 233.183 207.645   3
   0   5 -11 1287.97 236.052   1
   0   5 -10 16.1135 85.3381   1
   0   5  -9 6130.70 476.757   1
   0   5  -8 152.690 93.1096   1
   0   5  -7 6280.99 433.198   1
   0  -5  -6 45.7480 58.9929   1
   0   5  -6 342.266 105.715   1
   0   5  -5 32755.0 876.010   1
   0  -5  -5 33099.3 1076.47   1
   0  -5  -4 46.3555 48.7285   1
   0   5  -4 301.846 94.9625   1
   0   5  -4 131.357 95.3141   2
   0   5  -3 6830.38 359.221   1
   0  -5  -3 7114.95 445.973   1
   0   5  -2 79.2979 49.8845   1
   0   5  -1 8420.05 420.958   1
   0  -5  -1 9391.24 452.018   4
   0   5   0 165.589 82.5522   1
   0  -5   0 171.049 87.8483   4
   0   5   1 8913.43 500.666   1
   0  -5   1 9224.68 454.775   1
   0   5   1 9250.46 447.385   4
   0   5   2 323.301 119.557   1
   0   5   2 156.341 63.0602   4
   0  -5   3 7162.98 372.930   1
   0   5   4 47.6077 41.7771   3
   0   5   5 31892.6 830.826   3
   0   5   5 31397.5 1083.33   2
   0   5   6 96.6137 127.787   2
   0   5   7 6724.00 594.191   2
   0   5   8 177.615 168.828   2
   0   5   9 5897.47 627.354   2
   0   5  10 226.795 233.677   2
   0   5  11 1090.96 324.290   2
   0   5  12 449.384 342.445   2
   0   5  13-594.942 277.574   2
   0   5  14-286.706 275.925   2
   0   5  15 1102.06 408.970   2
   0   6 -13-99.3696 184.152   3
   0   6 -11-27.3855 99.1192   1
   0   6 -10 26904.4 1059.11   1
   0   6  -9 125.556 97.6950   1
   0   6  -8 63486.0 1488.23   1
   0   6  -7 89.9029 96.9456   1
   0   6  -6 8282.75 483.746   1
   0  -6  -5 81.0466 85.2799   1
   0   6  -5 26.4957 54.4830   1
   0   6  -4 88648.6 1453.20   1
   0  -6  -4 89616.3 1763.65   1
   0   6  -3 2.19187 38.7052   1
   0  -6  -3 75.7618 49.1389   1
   0   6  -2 36423.5 924.726   1
   0   6  -1 209.454 89.4469   1
   0  -6  -1 71.8278 71.3569   4
   0  -6   0 12319.5 673.319   4
   0   6   0 12301.3 617.061   1
   0   6   1 68.5421 55.2262   4
   0  -6   1 90.2677 64.5795   1
   0   6   1 42.3955 81.1992   1
   0  -6   2 43842.9 1046.51   1
   0   6   2 42680.7 979.215   4
   0   6   2 42348.1 1191.74   1
   0   6   3 92.5191 62.5074   4
   0  -6   3 101.513 67.6822   1
   0  -6   4 89086.7 1476.98   1
   0   6   4 85513.1 1335.83   3
   0   6   5 248.374 129.632   2
   0   6   5 14.5286 44.7501   3
   0   6   6 8689.44 485.057   3
   0   6   6 9922.02 675.154   2
   0   6   7-36.3703 97.0752   2
   0   6   8 64545.9 1973.13   2
   0   6   9 109.428 194.109   2
   0   6  10 27112.2 1457.64   2
   0   6  11-178.693 233.575   2
   0   6  12 24656.3 1543.33   2
   0   6  13 5.20870 164.435   2
   0   6  14 3840.04 671.388   2
   0   6  15 281.818 184.996   2
   0   7 -13 4410.19 619.619   3
   0   7 -11 7360.97 585.360   1
   0   7 -10 61.4901 107.110   1
   0   7  -9 5261.79 455.387   1
   0   7  -8 137.355 98.1176   1
   0   7  -7 8882.88 549.325   1
   0   7  -6 0.61081 71.0139   1
   0   7  -5 71163.4 1436.64   1
   0   7  -4 69.9567 72.5866   1
   0  -7  -4 12.1712 54.8932   1
   0  -7  -3 18871.1 844.298   1
   0   7  -3 18417.2 700.792   1
   0   7  -2-55.9094 70.1395   1
   0  -7  -1 26632.1 988.623   4
   0   7  -1 26143.8 907.367   1
   0  -7   0 620.369 181.172   4
   0   7   0 17.1963 69.6548   1
   0   7   1 26762.3 1027.92   1
   0   7   1 27988.9 1017.72   4
   0  -7   1 27080.9 965.181   1
   0  -7   2 166.694 92.1513   1
   0   7   2 94.6139 110.543   1
   0   7   3 18620.5 688.907   4
   0  -7   3 20351.1 762.503   1
   0   7   4 126.168 45.6618   3
   0  -7   4 91.5901 49.6004   1
   0   7   5 73721.7 1374.47   3
   0   7   6-1.10915 60.2940   3
   0   7   6-37.6178 92.3661   2
   0   7   7 8735.63 527.038   3
   0   7   7 8755.39 709.983   2
   0   7   8-67.1818 121.793   2
   0   7   9 5052.33 604.738   2
   0   7  10 280.651 276.249   2
   0   7  11 7203.68 814.612   2
   0   7  12 412.861 350.507   2
   0   7  13 5158.59 750.345   2
   0   7  14-63.6923 256.626   2
   0   7  15 2105.21 572.244   2
   0   8 -11-79.2832 150.538   1
   0   8 -10 4075.43 428.723   1
   0   8  -9 14.0520 70.9671   1
   0   8  -8 25284.8 991.527   1
   0   8  -7-15.4101 79.8724   1
   0   8  -6 32874.0 1054.06   1
   0   8  -5 67.0615 86.8491   1
   0   8  -4 192260. 2432.99   1
   0   8  -3 91.4988 79.7405   1
   0  -8  -3 272.967 128.833   1
   0   8  -2 111381. 1911.22   1
   0  -8  -1 124.048 104.571   4
   0   8  -1 117.530 75.1836   1
   0  -8   0 431826. 4427.88   4
   0   8   0 450680. 4219.02   1
   0  -8   1 24.5103 75.5970   1
   0   8   1 37.7731 91.6098   1
   0   8   1 169.702 109.153   4
   0   8   2 120608. 2005.76   4
   0   8   2 122458. 2323.85   1
   0  -8   2 126361. 2129.68   1
   0   8   3 255.168 90.2267   4
   0  -8   3 127.210 83.5727   1
   0  -8   4 202139. 2581.62   1
   0   8   4 201718. 2512.22   4
   0   8   5 43.5218 69.7851   3
   0  -8   5 52.9725 65.8847   1
   0   8   6 31861.6 1287.84   2
   0   8   6 31565.8 981.935   3
   0   8   7 43.3521 68.0643   3
   0   8   7 305.154 197.871   2
   0   8   8 23562.7 1262.62   2
   0   8   9 146.540 197.647   2
   0   8  10 4716.50 634.559   2
   0   8  11-39.4629 181.262   2
   0   8  12 22143.2 1518.03   2
   0   8  13 309.572 253.530   2
   0   8  14 3489.79 680.510   2
   0   8  15 310.135 254.392   2
   0   9 -11 3748.14 439.086   1
   0   9 -10 105.013 103.060   1
   0   9  -9 2684.46 351.288   1
   0   9  -8 15.6369 99.2917   1
   0   9  -7 12220.3 699.318   1
   0   9  -6 204.704 130.982   1
   0   9  -5 12027.3 661.192   1
   0   9  -4 94.5143 124.147   1
   0   9  -3 19254.1 836.544   1
   0  -9  -2 72.1588 97.0008   4
   0   9  -2 38.2889 99.2973   1
   0   9  -1 2009.04 296.091   1
   0  -9  -1 2027.03 328.059   4
   0  -9   0 227.541 166.594   4
   0   9   0 312.656 180.637   1
   0  -9   1 1785.02 292.138   1
   0   9   1 1541.47 266.854   1
   0   9   2 47.1630 122.825   1
   0  -9   2 42.8359 66.2086   1
   0   9   3 18254.1 802.278   4
   0  -9   3 20184.3 898.062   1
   0   9   4 48.9825 97.4804   4
   0  -9   4 11.2557 73.2000   1
   0  -9   5 13166.7 703.594   1
   0   9   5 12304.1 632.636   3
   0   9   6 146.998 91.7189   3
   0   9   7 12256.1 665.483   3
   0   9   7 13423.9 922.903   2
   0   9   8 10.4998 110.142   3
   0   9   8-0.68919 187.260   2
   0   9   9 2619.88 462.917   2
   0   9  10 28.3117 156.768   2
   0   9  11 3525.28 605.957   2
   0   9  12 248.747 321.683   2
   0   9  13 2231.49 527.421   2
   0   9  14 59.5066 237.112   2
   0   9  15-294.463 260.602   2
   0  10 -10 6924.09 591.582   1
   0  10  -9-54.6474 82.9228   1
   0  10  -8 79275.6 1887.05   1
   0  10  -7 109.209 121.663   1
   0  10  -6 97079.8 2016.92   1
   0  10  -5 182.151 143.684   1
   0  10  -4 242183. 3168.78   1
   0  10  -3 83.5586 107.563   1
   0  10  -2 148019. 2546.90   1
   0 -10  -2 151213. 2738.09   4
   0  10  -1 90.6029 116.307   1
   0 -10  -1 267.890 164.593   4
   0  10   0 295463. 3755.06   1
   0 -10   0 292012. 3905.63   4
   0 -10   1 156.576 136.353   1
   0 -10   1 21.8788 124.569   4
   0  10   1 24.9113 118.055   1
   0  10   2 149664. 2681.39   4
   0 -10   2 145691. 2684.47   1
   0  10   2 147350. 2869.21   1
   0  10   3-28.4238 143.554   1
   0  10   3 33.8816 57.9206   4
   0 -10   3 253.295 119.592   1
   0 -10   4 254731. 3304.56   1
   0  10   5 24.1092 70.4774   3
   0 -10   5 448.284 166.005   1
   0  10   6 93400.6 1869.27   3
   0  10   7-457.671 147.403   3
   0  10   7 147.576 211.948   2
   0  10   8 80618.8 2477.17   2
   0  10   8 77976.4 1807.33   3
   0  10   9-155.179 158.211   2
   0  10  10 8255.33 877.051   2
   0  10  11-52.6497 185.353   2
   0  10  12 23667.6 1643.96   2
   0  10  13 1.19782 303.672   2
   0  10  14 3678.90 713.201   2
   0  10  15-928.058 400.040   2
   0  11 -10-8.61824 132.281   1
   0  11  -9 278.322 117.002   1
   0  11  -8 141.050 156.584   1
   0  11  -7 6250.26 549.590   1
   0  11  -6-29.6332 100.018   1
   0  11  -5 2975.60 381.074   1
   0  11  -4-6.62334 115.989   1
   0  11  -3 22384.9 1010.79   1
   0  11  -2 301.175 146.126   1
   0 -11  -2 171.577 154.286   4
   0 -11  -1 43894.7 1574.41   4
   0  11  -1 44830.6 1498.10   1
   0  11   0 546.633 227.168   1
   0 -11   0 262.144 193.907   4
   0  11   1 43676.8 1595.00   1
   0 -11   1 45696.6 1748.05   4
   0  11   2-87.2550 116.596   1
   0  11   3 25558.1 1288.76   1
   0  11   6-186.664 155.520   3
   0  11   7 6268.43 691.896   2
   0  11   7 6172.80 513.391   3
   0  11   8 35.2902 166.531   2
   0  11   9-118.308 189.371   2
   0  11  10 192.976 178.638   2
   0  11  11 4249.60 683.532   2
   0  11  12 209.150 226.489   2
   0  11  13-202.397 167.968   2
   0  11  14 185.568 365.354   2
   0  12 -10 29803.0 1327.41   1
   0  12  -9 433.528 204.815   1
   0  12  -8 59114.9 1812.21   1
   0  12  -7-11.6599 83.5747   1
   0  12  -6 66113.7 1863.34   1
   0  12  -5-129.652 114.082   1
   0  12  -4 92140.7 2148.80   1
   0  12  -3 150.627 112.254   1
   0 -12  -2 84404.4 2324.11   4
   0  12  -2 78691.5 2035.69   1
   0  12  -1-13.1236 121.785   1
   0 -12  -1 65.2513 123.158   4
   0  12   0 152498. 2926.84   1
   0 -12   0 152791. 3010.94   4
   0  12   1 178.996 110.412   1
   0 -12   1 38.1473 135.805   4
   0  12   2 82744.1 2340.31   1
   0  12   3-53.2505 116.278   1
   0  12   6 69825.0 1819.38   3
   0  12   7 46.4231 101.957   3
   0  12   8 57820.2 2233.38   2
   0  12   9-55.3639 170.411   2
   0  12  10 27985.3 1695.88   2
   0  12  11-80.7313 213.048   2
   0  12  12 27311.4 1853.89   2
   0  12  13 38.4472 323.307   2
   0  12  14 4666.09 837.561   2
   0  13 -10-79.4356 137.674   1
   0  13  -9 10914.2 835.286   1
   0  13  -8 187.886 159.227   1
   0  13  -7 15642.4 961.128   1
   0  13  -6-54.8753 134.095   1
   0  13  -5 15431.5 927.217   1
   0  13  -4 103.553 122.547   1
   0  13  -3 47412.4 1636.00   1
   0 -13  -2 100.942 116.692   4
   0  13  -2 49.3641 125.960   1
   0  13  -1 2626.49 406.339   1
   0 -13  -1 3003.95 444.361   4
   0 -13   0 667.776 246.187   4
   0  13   0 754.248 280.933   1
   0  13   1 3062.61 453.854   1
   0 -13   1 3746.84 506.666   4
   0 -13   2 55.2040 177.841   4
   0  13   2-78.7584 191.626   1
   0  13   3 47429.5 1915.16   1
   0  13   8 108.998 213.550   2
   0  13   9 11607.9 1088.22   2
   0  13  10-44.5776 172.306   2
   0  13  11 1736.22 470.275   2
   0  13  12 174.350 284.668   2
   0  13  13 1681.48 507.277   2
   0  13  14 314.135 271.836   2
   0  14 -10 22840.1 1256.74   1
   0  14  -9-0.65476 129.479   1
   0  14  -8 52065.3 1843.70   1
   0  14  -7-112.603 156.389   1
   0  14  -6 30042.8 1362.62   1
   0  14  -5 12.1484 126.873   1
   0  14  -4 120848. 2712.23   1
   0  14  -3-40.7323 126.177   1
   0 -14  -2 46614.9 1819.71   4
   0  14  -2 48740.1 1736.12   1
   0  14  -1 243.080 188.641   1
   0 -14  -1-102.889 181.002   4
   0 -14   0 113118. 2742.10   4
   0  14   0 123877. 2832.45   1
   0 -14   1 139.605 176.368   4
   0  14   1-58.4666 148.484   1
   0  14   2 52250.7 1948.20   1
   0 -14   2 52337.3 2102.74   4
   0  14   3 141.773 141.315   1
   0  14   8 55129.0 2340.53   2
   0  14   9-194.749 217.309   2
   0  14  10 19295.1 1499.17   2
   0  14  11-102.508 274.732   2
   0  14  12 21236.1 1719.93   2
   0  14  13 689.839 331.283   2
   0  14  14 5353.86 940.270   2
   0  15 -10 205.896 176.331   1
   0  15  -9 2389.65 431.738   1
   0  15  -8-3.45505 149.727   1
   0  15  -7 1776.68 360.017   1
   0  15  -6-629.316 233.856   1
   0  15  -5 24156.4 1271.41   1
   0  15  -4 220.436 196.772   1
   0  15  -3 17185.1 1064.33   1
   0  15  -2 41.0498 149.311   1
   0 -15  -2 25.7765 173.609   4
   0 -15  -1 32563.4 1499.11   4
   0  15  -1 34880.0 1532.27   1
   0 -15   0 866.725 307.976   4
   0  15   0 669.401 265.541   1
   0 -15   1 34673.5 1618.56   4
   0  15   1 33470.0 1557.38   1
   0 -15   2-51.4634 173.466   4
   0  15   2-132.001 143.771   1
   0 -15   3 20113.8 1423.79   4
   0  15   3 19634.9 1286.79   1
   0  15   8 165.624 185.873   2
   0  15   9 3206.93 641.615   2
   0  15  10 263.315 321.626   2
   0  15  11 5945.20 927.505   2
   0  15  12-66.0071 260.384   2
   0  15  13 981.812 400.947   2
   0  16  -9-10.0439 191.381   1
   0  16  -8 36302.3 1681.04   1
   0  16  -7 328.582 199.216   1
   0  16  -6 28625.8 1462.46   1
   0  16  -5 201.104 206.382   1
   0  16  -4 58643.1 2042.17   1
   0  16  -3 123.890 129.475   1
   0  16  -2 85505.1 2451.43   1
   0 -16  -2 82216.4 2513.04   4
   0  16  -1-112.333 169.988   1
   0 -16  -1 171.082 141.579   4
   0 -16   0 35605.9 1601.31   4
   0  16   0 32423.7 1563.44   1
   0 -16   1 51.9055 203.975   4
   0  16   1 117.513 210.365   1
   0 -16   2 114477. 3182.34   4
   0  16   2 93442.4 2750.99   1
   0 -16   3-33.0511 225.184   4
   0  16   3 10.4437 205.049   1
   0  16   9 153.846 266.890   2
   0  16  10 13152.4 1331.81   2
   0  16  11-829.329 398.127   2
   0  16  12 10875.8 1301.16   2
   0  16  13-204.845 287.806   2
   0  17  -9 5916.06 706.136   1
   0  17  -8-164.013 251.600   1
   0  17  -7 9940.36 897.979   1
   0  17  -6 579.784 207.466   1
   0  17  -5 4921.67 626.266   1
   0  17  -4-166.863 270.070   1
   0  17  -3 8979.43 821.003   1
   0 -17  -2 269.949 225.915   4
   0  17  -2 7.31761 199.464   1
   0 -17  -1 653.745 265.953   4
   0  17  -1 783.463 282.254   1
   0 -17   0 1725.31 380.135   4
   0  17   0 181.468 224.711   1
   0  17   1 269.717 190.798   1
   0 -17   1 219.188 191.948   4
   0 -17   2 182.241 279.987   4
   0  17   2 115.418 272.513   1
   0 -17   3 7792.61 908.789   4
   0 -17   4-45.5814 179.634   4
   0  17   9 5351.52 860.177   2
   0  17  10 235.327 253.012   2
   0  17  11 3015.12 676.904   2
   0  17  12-517.496 353.592   2
   0  18  -9 131.633 135.921   1
   0  18  -8 6358.37 742.275   1
   0  18  -7 251.603 209.393   1
   0  18  -6 9303.95 884.609   1
   0  18  -5-181.705 237.917   1
   0  18  -4 24189.6 1383.94   1
   0  18  -3 382.898 200.241   1
   0 -18  -2 14899.0 1111.77   4
   0  18  -2 15652.4 1118.02   1
   0  18  -1 206.781 166.452   1
   0 -18  -1 305.732 220.178   4
   0  18   0 74723.2 2461.48   1
   0 -18   0 74010.9 2439.15   4
   0  18   1-41.5370 167.979   1
   0 -18   1 176.918 206.901   4
   0 -18   2 16561.1 1254.61   4
   0  18   2 16734.2 1232.10   1
   0 -18   3 59.1723 228.513   4
   0 -18   4 26713.0 1846.19   4
   0  18   9 162.719 203.509   2
   0  18  10 3076.89 706.019   2
   0  18  11-409.078 305.208   2
   0  18  12 3775.97 861.722   2
   0  19  -9 447.790 230.539   1
   0  19  -8-462.837 234.563   1
   0  19  -7 3543.82 566.146   1
   0  19  -6-167.148 189.588   1
   0  19  -5 4714.97 647.991   1
   0  19  -4-174.781 203.305   1
   0  19  -3 9352.92 896.889   1
   0  19  -2 108.851 194.708   1
   0 -19  -2 87.8925 181.606   4
   0  19  -1 14685.4 1128.17   1
   0 -19  -1 14632.0 1099.99   4
   0  19   0 760.958 306.769   1
   0 -19   0 764.178 310.309   4
   0  19   1 15381.1 1184.51   1
   0 -19   1 13158.5 1075.56   4
   0 -19   2 41.2143 195.996   4
   0  19   2 253.324 301.107   1
   0 -19   3 8761.91 954.780   4
   0 -19   4-324.593 291.595   4
   0 -19   5 5443.84 879.239   4
   0  19   9 998.568 433.534   2
   0  19  10-84.9672 473.559   2
   0  19  11 856.901 412.595   2
   0  20  -8 2193.71 466.105   1
   0  20  -7 23.9185 160.794   1
   0  20  -6 5024.66 679.155   1
   0  20  -5-14.2466 169.324   1
   0  20  -4 1917.84 428.842   1
   0  20  -3 47.0283 127.724   1
   0 -20  -2 895.852 313.328   4
   0  20  -2 968.139 329.578   1
   0  20  -1-44.6847 129.421   1
   0 -20  -1 47.5277 158.935   4
   0  20   0 6808.48 795.781   1
   0 -20   0 5994.11 730.821   4
   0 -20   1-87.9311 168.683   4
   0  20   1 279.518 257.717   1
   0 -20   2 541.560 190.806   4
   0  20   2 233.362 243.114   1
   0 -20   3-152.413 177.492   4
   0 -20   4 3232.80 630.610   4
   0 -20   5-269.809 293.874   4
   0 -20   6 7572.66 1098.88   4
   0  20   9-187.452 293.827   2
   0  20  10 2295.59 642.934   2
   0  20  11 157.618 233.231   2
   0  21  -8-110.114 137.396   1
   0  21  -7 9005.07 941.460   1
   0  21  -6-135.236 199.693   1
   0  21  -5 4225.62 632.618   1
   0  21  -4-10.4122 117.453   1
   0  21  -3 10431.6 1004.27   1
   0  21  -2 264.409 197.690   1
   0  21  -1 7232.04 827.969   1
   0 -21  -1 5518.36 708.152   4
   0 -21   0 246.588 252.421   4
   0  21   0 118.489 213.207   1
   0 -21   1 6203.66 787.812   4
   0  21   1 6090.58 785.040   1
   0  21   2 156.886 238.812   1
   0 -21   2 105.213 145.175   4
   0 -21   3 10616.4 1096.75   4
   0 -21   4-15.6727 264.606   4
   0 -21   5 3348.91 732.813   4
   0 -21   6 16.3694 238.965   4
   0 -21   7 9884.83 1316.99   4
   0 -21   8 187.489 346.630   4
   0  21   9 4773.57 922.106   2
   0  21  10 1.77866 280.298   2
   0  22  -8 3644.11 613.714   1
   0  22  -7 97.0827 131.489   1
   0  22  -6 3255.49 593.763   1
   0  22  -5 209.862 230.646   1
   0  22  -4 3340.96 594.349   1
   0  22  -3 648.165 294.501   1
   0  22  -2 2308.47 492.451   1
   0  22  -1 451.355 273.827   1
   0 -22  -1-140.215 167.094   4
   0  22   0 2202.68 492.320   1
   0 -22   0 2297.20 493.045   4
   0  22   1 371.047 283.056   1
   0 -22   1 174.895 286.589   4
   0 -22   2 1708.88 384.168   4
   0 -22   3 60.4617 135.600   4
   0 -22   4 2964.04 637.899   4
   0 -22   5-729.245 370.967   4
   0 -22   6 4508.00 819.295   4
   0 -22   7-691.617 382.156   4
   0 -22   8 4362.44 938.166   4
   0  22   9-1237.80 514.130   2
   0 -22   9-46.7736 347.856   4
   0  22  10 2355.65 649.731   2
   0  23  -8-518.734 271.159   1
   0  23  -7 958.850 334.095   1
   0  23  -6-266.076 278.904   1
   0  23  -5 5412.03 758.695   1
   0  23  -4 383.272 228.250   1
   0  23  -3 3594.86 628.178   1
   0  23  -2 183.547 288.571   1
   0 -23  -1 7267.24 867.755   4
   0  23  -1 7360.82 890.268   1
   0  23   0 231.785 182.515   1
   0 -23   0-24.2706 163.703   4
   0 -23   1 8129.51 943.332   4
   0  23   1 8221.01 986.966   1
   0 -23   2 69.9744 138.025   4
   0 -23   3 4262.27 727.242   4
   0 -23   4 122.809 210.189   4
   0 -23   5 7060.89 1000.73   4
   0 -23   6-34.3287 209.059   4
   0 -23   7 1797.17 617.331   4
   0 -23   8 101.348 164.278   4
   0  23   9 2732.13 765.125   2
   0  24  -7-31.5154 165.798   1
   0  24  -6 6502.45 864.466   1
   0  24  -5-299.505 299.727   1
   0  24  -4 11553.3 1130.97   1
   0  24  -3 306.211 238.267   1
   0  24  -2 13289.9 1228.03   1
   0 -24  -1 151.806 162.050   4
   0  24  -1 324.788 157.893   1
   0  24   0 11040.1 1144.38   1
   0 -24   0 9515.13 1002.47   4
   0 -24   1-71.6351 183.892   4
   0  24   1 94.0577 185.414   1
   0 -24   2 12360.7 1201.42   4
   0 -24   3 198.966 286.838   4
   0 -24   4 13245.3 1314.86   4
   0 -24   5 322.221 371.540   4
   0 -24   6 5661.45 951.066   4
   0 -24   7 72.1805 245.223   4
   0  25  -7 264.653 225.962   1
   0  25  -6-230.428 349.502   1
   0  25  -5 2656.80 568.053   1
   0  25  -4-79.1854 219.543   1
   0  25  -3 838.397 266.855   1
   0  25  -2 180.684 251.834   1
   0 -25  -1 280.116 262.524   4
   0  25  -1 431.882 253.567   1
   0 -25   0 564.210 358.428   4
   0  25   0-310.277 293.842   1
   0 -25   1 451.059 219.562   4
   0 -25   2-21.1543 202.172   4
   0 -25   3 1698.24 485.199   4
   0 -25   4-178.397 238.731   4
   0 -25   5 3682.32 735.263   4
   0 -25   6 70.4534 330.935   4
   0  26  -6 9344.54 1082.66   1
   0  26  -5 164.410 223.696   1
   0  26  -4 14759.1 1364.46   1
   0  26  -3-207.959 260.060   1
   0  26  -2 16486.0 1440.90   1
   0  26  -1 52.1003 217.470   1
   0  26   0 14978.7 1411.18   1
   0 -26   0 16518.4 1410.60   4
   0 -26   1 119.699 143.653   4
   0 -26   2 15520.4 1380.07   4
   0 -26   3-250.094 335.163   4
   0 -26   4 13179.9 1356.88   4
   0 -26   5-47.6686 254.991   4
   0  27  -6 611.387 336.990   1
   0  27  -5 1113.13 374.294   1
   0  27  -4 240.687 282.970   1
   0  27  -3 708.382 344.456   1
   0  27  -2-174.249 284.559   1
   0  27  -1 1399.20 440.432   1
   0 -27   0 305.051 246.271   4
   0 -27   1 1139.46 396.313   4
   0 -27   2 236.429 211.999   4
   0 -27   3 656.491 340.263   4
   0  28  -4 4370.54 784.128   1
   0  28  -3-211.980 299.951   1
   0  28  -2 4498.24 804.384   1
   0 -28   0 4742.95 779.606   4
   0 -28   1-32.4094 230.137   4
  -1   0 -13 148.430 136.143   3
  -1   0 -12 257.746 222.802   3
  -1   0 -11 99.0513 91.3753   3
   1   0 -11-13.8195 74.4767   3
   1   0 -10 91.2004 121.281   3
  -1   0 -10 303.833 165.307   3
  -1   0  -9 45.8670 129.248   3
   1   0  -9 21.3040 78.2855   3
  -1   0  -8 318.243 181.273   3
   1   0  -8 279.199 165.084   3
  -1   0  -7 38.0250 88.6750   3
  -1   0  -6 36.7394 82.5456   2
  -1   0  -6 76.4424 122.038   3
  -1   0  -5-15.3900 84.2176   3
  -1   0  -5 94.0266 55.2915   2
  -1   0  -4 144.645 84.5876   2
  -1   0  -4 686.286 149.332   3
  -1   0  -3 150.976 62.6994   3
  -1   0  -3 18.5689 30.1574   2
  -1   0  -2 58.4556 41.2876   2
   1   0   0 177.074 37.6238   3
  -1   0   1 105.431 37.0600   2
   1   0   1 85.0236 40.5554   3
   1   0   2 138.755 40.5713   2
  -1   0   2 89.8258 60.7787   2
   1   0   3 34.3887 35.0382   2
  -1   0   3 12.3673 59.3728   2
  -1   0   4 214.700 122.532   2
   1   0   4 101.999 86.0944   2
  -1   0   5 116.591 81.7103   2
   1   0   5 108.462 68.4929   2
   1   0   6 88.6429 84.1483   2
  -1   0   6 46.6350 129.933   2
  -1   0   7-7.83981 109.376   2
   1   0   7 236.309 139.663   2
  -1   0   8 836.251 293.640   2
   1   0   8 553.863 208.123   2
   1   0   9 70.9094 123.630   2
  -1   0   9 185.389 167.820   2
   1   0  10-15.7628 130.590   2
  -1   0  10 274.358 270.361   2
   1   0  11 1.42689 130.998   2
  -1   0  11-45.2771 182.195   2
   1   0  12 571.599 328.733   2
  -1   0  12 7.20003 197.241   2
   1   0  13-30.8957 150.755   2
  -1   0  13 107.735 191.818   2
  -1   0  14 27.9655 208.058   2
   1   0  14-144.324 236.536   2
  -1   0  15-236.683 231.927   2
  -1   1 -13 84.6740 170.441   3
  -1   1 -12 37918.6 1585.80   3
   1   1 -12 37995.7 1361.35   3
  -1  -1 -12 37769.9 1499.50   3
  -1  -1 -11 453.854 173.257   3
   1  -1 -11 361.917 132.591   3
  -1   1 -11 285.222 167.988   3
   1   1 -11 481.622 187.529   3
  -1   1 -11 196.475 98.9759   1
  -1  -1 -10 26838.2 1176.95   3
   1  -1 -10 29637.5 1004.84   3
   1   1 -10 28678.5 1096.90   3
  -1   1 -10 28102.2 1250.56   3
  -1  -1  -9 429.206 190.880   3
   1   1  -9 793.661 196.667   3
  -1   1  -9 385.451 176.037   3
   1  -1  -9 275.345 95.4893   3
   1  -1  -8 147263. 1991.03   3
  -1   1  -8 140340. 2514.33   3
  -1  -1  -8 144944. 2438.62   3
  -1  -1  -7 4243.66 401.967   3
  -1   1  -7 4163.22 414.546   3
   1  -1  -7 4423.80 323.703   3
  -1   1  -6 64932.0 1515.37   2
   1  -1  -6 63515.9 1091.50   3
  -1  -1  -6 63621.1 1422.92   3
  -1  -1  -6 65137.9 1501.19   2
  -1   1  -5 3065.19 297.538   2
  -1  -1  -5 3431.45 307.864   2
  -1  -1  -5 3015.93 291.679   3
   1  -1  -5 2570.05 304.206   2
   1  -1  -5 3129.13 212.613   3
  -1  -1  -4 519776. 3308.64   2
  -1  -1  -4 513677. 3414.41   3
  -1   1  -4 522903. 3405.08   2
  -1  -1  -3 29654.8 737.184   3
  -1   1  -3 28775.2 677.724   2
  -1  -1  -3 29363.3 659.627   2
  -1  -1  -3 28825.9 574.143   1
  -1  -1  -2 367455. 1937.82   1
  -1   1  -2 387734. 1944.25   2
  -1  -1  -1 17086.0 337.446   1
   1   1   0 396571. 1707.25   1
  -1   1   1 16304.2 408.496   2
  -1  -1   1 16691.2 408.659   2
   1   1   1 17095.1 348.649   1
   1   1   1 16576.1 420.645   3
   1   1   2 407052. 1905.89   2
   1   1   2 404740. 2452.15   3
  -1   1   2 421395. 2616.08   2
  -1  -1   2 427054. 2622.76   2
   1  -1   2 406945. 1909.39   2
  -1  -1   3 29924.4 820.672   2
   1   1   3 28734.0 659.027   2
   1  -1   3 28872.2 659.571   2
  -1   1   3 28085.8 796.951   2
   1   1   4 526222. 3396.24   2
  -1   1   4 529422. 3934.78   2
   1  -1   4 528895. 3354.56   2
  -1   1   5 3366.66 355.936   2
  -1  -1   5 3173.42 338.442   2
   1  -1   5 3411.55 307.920   2
   1   1   5 3079.82 295.408   2
  -1  -1   6 62904.8 1626.92   2
   1   1   6 62352.7 1483.90   2
   1  -1   6 63638.5 1476.68   2
  -1   1   6 62825.5 1647.37   2
   1  -1   7 4288.11 429.161   2
  -1  -1   7 4813.50 497.878   2
  -1   1   7 5035.21 505.696   2
   1   1   7 4697.59 446.486   2
  -1   1   8 148200. 2949.98   2
  -1  -1   8 150593. 2917.84   2
   1  -1   8 146020. 2673.06   2
   1   1   8 145788. 2663.28   2
   1  -1   9 296.559 164.152   2
   1   1   9 198.268 162.973   2
  -1   1   9 654.589 230.368   2
  -1  -1   9 507.222 197.071   2
   1   1  10 27855.9 1337.66   2
   1  -1  10 27946.1 1346.04   2
  -1  -1  10 26433.6 1400.57   2
  -1   1  10 26272.7 1405.05   2
  -1   1  11-66.7741 246.381   2
   1  -1  11 538.692 232.322   2
  -1  -1  11 128.760 141.838   2
   1   1  11 358.135 192.757   2
   1  -1  12 40972.6 1825.50   2
  -1   1  12 37747.0 1891.55   2
   1   1  12 39814.7 1816.46   2
  -1  -1  12 42143.4 1954.46   2
  -1  -1  13 268.184 311.648   2
  -1   1  13 279.430 215.112   2
   1   1  13 534.171 227.487   2
   1  -1  13-29.7876 135.859   2
  -1  -1  14 5410.32 769.389   2
   1   1  14 4527.55 704.748   2
  -1   1  14 5363.15 777.969   2
  -1  -1  15 79.4519 242.930   2
   1   1  15-193.263 305.964   2
  -1   1  15-15.4224 231.698   2
  -1   2 -13-134.496 191.907   3
  -1  -2 -12 2294.23 397.298   3
   1   2 -12 2577.44 417.691   1
   1   2 -12 2068.76 348.860   3
  -1   2 -12 2074.00 419.597   3
  -1  -2 -11 376.135 141.878   3
   1  -2 -11 546.243 130.815   3
  -1   2 -11 396.776 164.111   3
   1   2 -11 535.411 164.213   3
  -1   2 -11 497.180 133.888   1
   1   2 -10 6594.55 541.178   3
  -1   2 -10 5926.32 597.800   3
   1  -2 -10 7050.21 466.741   3
  -1   2 -10 5943.33 425.828   1
  -1  -2 -10 6154.57 547.935   3
  -1  -2  -9 3753.97 412.567   3
   1  -2  -9 4383.26 352.335   3
  -1   2  -9 3915.01 326.622   1
  -1  -2  -9 3456.90 389.900   1
  -1   2  -9 3769.45 441.221   3
  -1   2  -8 1617.38 323.097   3
  -1  -2  -8 1180.00 212.452   1
   1  -2  -8 1516.75 221.424   3
  -1  -2  -7 8265.91 541.818   3
  -1  -2  -7 8380.91 516.606   1
   1  -2  -7 8092.18 406.054   3
   1  -2  -6 4157.79 264.576   3
  -1  -2  -6 4421.83 376.497   3
  -1  -2  -6 4378.28 349.202   1
   1  -2  -5 1418.59 226.371   2
   1  -2  -5 1284.04 125.794   3
  -1   2  -5 1529.86 219.531   2
  -1  -2  -5 1305.19 190.079   3
  -1  -2  -5 1302.88 172.492   1
  -1  -2  -4 9580.02 421.608   1
  -1   2  -4 9582.27 296.642   1
   1  -2  -4 9369.07 272.298   3
  -1   2  -4 9062.46 462.013   2
  -1   2  -3 35421.4 772.736   2
  -1  -2  -3 35848.5 798.134   3
  -1   2  -3 36799.5 467.047   1
  -1  -2  -3 35584.8 762.155   1
  -1  -2  -2 14057.4 471.912   1
  -1   2  -2 13632.1 398.185   2
  -1  -2  -2 14273.2 448.857   3
   1   2  -1 50810.0 777.507   1
   1   2   0 35379.2 598.773   1
  -1  -2   0 35279.7 648.174   4
   1   2   1 48761.5 751.116   3
   1   2   1 50124.1 794.256   1
   1  -2   1 49538.6 587.791   1
   1   2   2 15031.6 459.061   1
  -1  -2   2 13600.1 481.568   2
  -1   2   2 14063.3 490.211   2
   1   2   2 13611.0 450.670   3
  -1   2   3 35948.4 908.452   2
   1   2   3 35774.7 758.435   2
  -1  -2   3 38832.3 943.871   2
   1   2   3 36402.1 823.967   3
  -1   2   4 9599.01 539.453   2
  -1  -2   4 10298.4 553.438   2
   1   2   4 9216.01 457.131   2
   1   2   4 9714.12 467.030   3
   1  -2   4 9800.74 467.044   2
   1  -2   5 1506.10 214.368   2
  -1   2   5 1673.09 250.917   2
   1   2   5 1454.72 219.111   2
  -1  -2   5 1961.58 269.650   2
   1   2   6 3718.68 367.943   2
   1  -2   6 4381.72 396.604   2
  -1   2   6 4342.74 449.948   2
  -1  -2   7 8254.04 648.291   2
   1  -2   7 7587.08 570.595   2
  -1   2   7 7540.18 622.589   2
   1   2   7 8488.74 602.275   2
  -1  -2   8 1497.40 376.647   2
  -1   2   8 2559.61 437.017   2
   1   2   8 1966.43 366.235   2
   1  -2   8 2018.42 351.133   2
   1   2   9 3916.06 479.486   2
  -1   2   9 4191.70 531.823   2
  -1  -2   9 3675.33 501.530   2
   1  -2   9 3804.54 466.683   2
  -1   2  10 6704.23 728.050   2
  -1  -2  10 6982.69 743.283   2
   1  -2  10 6470.78 660.396   2
   1   2  10 6478.85 664.145   2
   1  -2  11 689.395 226.957   2
  -1   2  11 172.742 153.582   2
  -1  -2  11 402.686 250.827   2
   1   2  11 910.477 300.802   2
  -1   2  12 3427.97 635.521   2
   1   2  12 3094.37 557.885   2
   1  -2  12 2586.23 507.854   2
  -1  -2  12 3045.81 554.707   2
   1   2  13-162.384 284.975   2
  -1  -2  13-24.2603 196.912   2
  -1   2  13 87.6921 162.473   2
  -1  -2  14 1600.60 470.180   2
   1   2  14 1622.97 456.928   2
  -1   2  14 1110.53 368.030   2
  -1   2  15 176.430 221.627   2
   1   2  15-306.041 230.186   2
  -1   3 -13 533.352 227.379   3
  -1  -3 -12 42667.9 1523.67   3
  -1   3 -12 38414.4 1667.21   3
   1   3 -12 43244.7 1583.97   3
   1   3 -12 41358.6 1518.94   1
   1   3 -11 2690.34 387.118   3
  -1   3 -11 3031.38 470.856   3
  -1  -3 -11 3033.07 395.301   3
  -1   3 -11 2955.77 322.325   1
   1   3 -11 3223.95 413.008   1
  -1  -3 -10 8429.73 634.806   3
  -1   3 -10 8619.65 508.532   1
   1   3 -10 8057.60 620.963   1
  -1   3 -10 8374.05 730.525   3
   1  -3 -10 8392.36 479.362   3
  -1   3  -9 1492.19 201.718   1
  -1   3  -9 1359.81 269.561   3
  -1  -3  -9 1644.13 273.006   3
   1  -3  -9 1640.60 211.112   3
   1  -3  -8 97512.1 1445.93   3
  -1  -3  -8 94884.8 1929.02   1
  -1   3  -8 98100.7 1516.53   1
  -1  -3  -8 98305.8 1933.31   3
  -1  -3  -7 367.488 141.340   3
   1  -3  -7 430.376 97.4382   3
  -1   3  -7 479.455 105.501   1
  -1  -3  -7 560.337 155.742   1
  -1   3  -6 47340.4 895.144   1
  -1  -3  -6 47278.4 1182.96   3
   1  -3  -6 47087.9 815.380   3
  -1   3  -6 47474.3 1353.92   2
  -1  -3  -6 49096.5 1209.50   1
  -1   3  -5 29258.3 958.453   2
   1  -3  -5 27224.4 529.353   3
  -1   3  -5 28929.8 626.736   1
  -1  -3  -5 27732.7 838.302   3
  -1  -3  -5 28139.1 846.380   1
  -1   3  -4 227716. 2376.50   2
  -1  -3  -4 227777. 2292.65   1
  -1   3  -4 227511. 1543.79   1
  -1  -3  -4 226778. 2209.82   3
  -1  -3  -3 9241.90 445.619   1
  -1   3  -3 9423.96 284.976   1
  -1   3  -3 10008.3 436.301   2
   1   3  -3 9673.60 431.131   1
  -1  -3  -3 9696.53 413.691   3
   1   3  -2 211556. 1868.55   1
  -1   3  -2 207447. 1523.98   1
  -1  -3  -2 209678. 2122.62   1
  -1   3  -1 68069.9 870.966   1
   1   3  -1 67650.7 1001.06   1
   1   3   0 108375. 1209.62   1
  -1  -3   0 102603. 1352.19   4
   1   3   1 72552.1 1121.74   1
  -1  -3   1 74725.0 1481.97   4
   1  -3   2 208585. 1343.41   1
   1   3   2 206698. 2028.48   1
  -1  -3   3 10481.9 495.951   2
   1   3   3 10737.4 453.174   3
  -1   3   3 10910.2 521.377   2
   1   3   4 236528. 2350.55   2
  -1  -3   4 237083. 2657.39   2
   1   3   4 237986. 2367.32   3
  -1   3   4 240272. 2710.05   2
  -1  -3   5 29706.2 1034.31   2
   1   3   5 28836.2 926.183   2
  -1   3   5 28598.5 1035.32   2
  -1  -3   6 47778.5 1435.46   2
   1   3   6 49909.0 1340.90   2
  -1   3   6 47523.1 1451.53   2
   1  -3   6 47157.2 1277.31   2
  -1  -3   7 510.857 188.954   2
   1  -3   7 630.470 172.309   2
  -1   3   7 553.993 219.750   2
   1   3   7 852.844 214.622   2
  -1  -3   8 104796. 2465.59   2
   1  -3   8 100581. 2202.60   2
  -1   3   8 101667. 2478.46   2
   1   3   8 103358. 2290.82   2
  -1  -3   9 1830.03 344.089   2
   1   3   9 1253.17 268.074   2
   1  -3   9 1624.51 310.056   2
  -1   3   9 1607.94 325.354   2
  -1  -3  10 8802.30 812.420   2
   1   3  10 8266.87 756.109   2
  -1   3  10 8627.86 823.258   2
  -1  -3  11 2762.47 497.035   2
   1   3  11 2829.72 467.069   2
  -1   3  11 3179.91 539.056   2
  -1  -3  12 40635.4 1912.31   2
  -1   3  12 38886.9 1932.84   2
   1   3  12 42324.4 1885.66   2
  -1   3  13 303.265 243.667   2
   1   3  13 805.088 271.216   2
  -1   3  14 6171.73 869.200   2
   1   3  14 6055.63 827.350   2
  -1   3  15 471.770 275.022   2
   1   3  15 94.2958 189.955   2
  -1   4 -13 421.372 207.681   3
   1   4 -12 1260.11 310.772   3
   1   4 -12 1628.15 317.309   1
  -1   4 -12 1119.08 326.701   3
  -1  -4 -11 458.933 162.427   3
  -1   4 -11-96.7935 140.212   3
   1   4 -11 266.332 135.846   1
  -1   4 -11 225.001 115.985   1
   1   4 -10 9765.43 684.651   1
  -1   4 -10 9219.08 536.583   1
  -1   4 -10 8625.19 745.398   3
  -1  -4 -10 8611.20 623.187   3
  -1  -4  -9 104.770 99.8102   3
   1   4  -9 249.698 150.579   1
  -1   4  -9-52.7105 86.0321   1
  -1   4  -8 21492.6 721.834   1
   1   4  -8 21185.0 917.533   1
  -1  -4  -8 20905.5 879.298   3
  -1  -4  -7 5827.95 436.271   3
   1   4  -7 5988.04 457.576   1
  -1  -4  -7 6127.79 486.240   1
  -1   4  -7 6117.41 357.783   1
   1   4  -6 34463.0 1040.04   1
  -1  -4  -6 34147.3 997.676   3
  -1  -4  -6 35826.4 1096.40   1
  -1   4  -6 34808.4 790.448   1
  -1  -4  -5 7140.60 423.811   3
   1   4  -5 7626.38 464.183   1
  -1   4  -5 7720.48 339.068   1
  -1   4  -5 7362.50 492.932   2
  -1  -4  -5 7715.17 486.997   1
  -1   4  -4 29071.2 890.321   2
  -1  -4  -4 29056.5 896.590   1
  -1   4  -4 27976.2 607.764   1
   1   4  -4 26373.9 810.844   1
   1   4  -3 1875.19 203.672   1
  -1   4  -3 1575.64 147.004   1
  -1  -4  -3 1447.38 194.954   1
  -1   4  -2 71630.8 1073.87   1
   1   4  -2 73797.8 1185.81   1
   1   4  -1 36438.7 801.696   1
  -1   4  -1 35675.3 780.934   1
  -1  -4   0 337.777 97.7714   4
   1   4   0 473.280 104.979   1
  -1  -4   1 39334.1 1171.12   4
   1  -4   1 37520.8 819.552   1
   1   4   1 38232.9 935.560   1
   1  -4   2 72708.7 1005.43   1
  -1   4   2 72350.0 919.910   4
   1   4   2 73510.2 1377.65   1
  -1  -4   2 73690.4 1205.84   1
   1   4   3 1247.20 185.023   1
   1  -4   3 1484.42 136.104   1
   1   4   3 1439.27 176.051   3
  -1   4   3 1429.69 104.734   3
   1   4   4 27806.1 835.613   2
   1   4   4 26860.1 803.497   3
  -1   4   4 27264.7 941.612   2
  -1   4   4 27906.0 510.374   3
  -1  -4   5 8248.54 547.212   2
   1   4   5 8137.32 480.720   3
  -1   4   5 8356.44 575.438   2
   1   4   5 8429.20 515.855   2
   1   4   6 34134.4 1136.35   2
  -1  -4   6 34298.6 1226.86   2
  -1   4   6 35721.0 1281.88   2
  -1  -4   7 5712.46 539.740   2
  -1   4   7 5714.56 556.308   2
   1   4   7 6106.93 522.228   2
  -1   4   8 21695.5 1164.40   2
  -1  -4   8 22007.0 1145.36   2
   1   4   8 22281.6 1093.92   2
  -1   4   9 14.9871 172.155   2
   1   4   9 63.0299 145.853   2
  -1  -4   9 479.614 225.936   2
   1   4  10 10012.2 838.715   2
  -1   4  10 10428.6 907.495   2
  -1  -4  10 8862.19 819.445   2
  -1  -4  11 101.380 154.090   2
   1   4  11 432.236 262.167   2
  -1   4  11 132.336 210.615   2
  -1   4  12 1761.19 493.390   2
   1   4  12 1981.83 478.401   2
   1   4  13 210.659 146.037   2
  -1   4  13 134.826 235.084   2
   1   4  14 821.465 331.054   2
  -1   4  14 926.981 376.124   2
  -1   4  15 221.546 238.519   2
   1   4  15-247.796 268.259   2
  -1   5 -13 679.963 274.181   3
   1   5 -12 43945.9 1572.85   1
  -1   5 -12 42269.9 1850.09   3
   1   5 -11 3013.95 411.391   1
  -1   5 -11 2862.68 467.288   3
   1   5 -10 19267.6 966.974   1
  -1   5 -10 18592.7 757.051   1
   1   5  -9 6025.93 516.581   1
  -1   5  -9 5985.30 411.709   1
   1   5  -8 115454. 2148.32   1
  -1   5  -8 113782. 1717.63   1
   1   5  -7 8465.20 556.181   1
  -1   5  -7 9264.53 459.912   1
  -1   5  -6 67683.9 1167.67   1
  -1  -5  -6 71319.9 1665.39   1
   1   5  -6 71007.6 1515.12   1
   1   5  -5 11573.4 580.770   1
  -1   5  -5 11460.7 448.300   1
  -1  -5  -5 12266.6 655.256   1
  -1   5  -5 11727.1 647.951   2
   1   5  -4 142584. 1949.23   1
  -1   5  -4 143233. 2075.63   2
  -1   5  -3 5596.96 315.547   1
   1   5  -3 5446.63 361.533   1
  -1  -5  -3 5018.17 400.069   1
  -1  -5  -2 34307.1 1025.01   1
  -1   5  -2 36383.5 872.109   1
   1   5  -2 33141.6 852.635   1
   1  -5  -1 2718.41 263.031   4
  -1   5  -1 2597.48 242.768   1
   1   5  -1 2441.10 229.780   1
   1   5   0 233485. 2317.65   1
  -1   5   0 236196. 2343.76   1
   1  -5   0 239661. 2296.50   1
  -1  -5   1 2239.84 326.569   4
   1   5   1 2744.97 289.022   1
   1  -5   1 2707.40 256.138   1
  -1   5   2 30248.6 715.394   4
   1  -5   2 30298.0 771.424   1
  -1  -5   2 29187.2 813.799   1
   1   5   2 29573.2 972.302   1
  -1  -5   3 5553.71 368.063   1
  -1   5   3 5835.65 297.871   4
   1   5   3 5559.24 422.216   1
   1   5   3 5458.69 357.145   3
   1  -5   3 5585.90 302.918   1
  -1   5   4 143191. 2218.85   2
  -1   5   4 138225. 1245.05   3
   1   5   4 138509. 1870.76   3
   1  -5   4 144678. 1505.56   1
  -1   5   5 11484.5 687.496   2
   1   5   5 10990.2 568.036   3
   1   5   5 11387.0 617.596   2
  -1   5   5 10913.0 381.230   3
   1   5   6 68293.6 1643.45   2
  -1   5   6 66492.6 1785.60   2
   1   5   6 68201.0 1510.73   3
   1   5   7 8416.73 627.957   2
  -1   5   7 8544.06 688.651   2
  -1   5   8 116179. 2704.54   2
   1   5   8 114435. 2500.27   2
   1   5   9 6722.70 659.540   2
  -1   5   9 6273.56 689.908   2
  -1   5  10 19692.6 1271.46   2
   1   5  10 20041.5 1196.45   2
  -1   5  11 3636.23 585.904   2
   1   5  11 3775.60 545.879   2
   1   5  12 43565.4 1993.44   2
  -1   5  12 41472.3 2035.60   2
  -1   5  13 836.883 344.708   2
   1   5  13 718.978 274.043   2
   1   5  14 4103.14 671.399   2
  -1   5  14 4010.62 699.614   2
  -1   5  15 137.467 198.744   2
   1   5  15 15.3130 207.492   2
  -1   6 -14 77.3607 212.980   3
  -1   6 -13 1927.06 423.544   3
   1   6 -12 611.019 224.129   1
  -1   6 -12 1070.85 377.317   3
   1   6 -11 2340.04 360.963   1
   1   6 -10 1995.54 327.550   1
  -1   6 -10 2272.93 276.686   1
   1   6  -9 15614.8 843.182   1
  -1   6  -9 15576.1 681.714   1
   1   6  -8 1279.18 260.743   1
  -1   6  -8 879.128 168.433   1
  -1   6  -7 4283.92 325.002   1
   1   6  -7 3951.46 392.086   1
   1   6  -6 1700.57 251.209   1
  -1  -6  -6 1580.33 270.129   1
  -1   6  -6 1896.24 213.582   1
  -1  -6  -5 6560.94 513.188   1
  -1   6  -5 6706.73 375.558   1
   1   6  -5 7519.10 490.107   1
  -1   6  -4 40061.2 1178.86   2
  -1  -6  -4 38918.8 1215.13   1
   1   6  -4 36670.1 1028.27   1
  -1   6  -4 36798.1 888.576   1
   1   6  -3 22220.8 765.360   1
  -1  -6  -3 22327.9 913.315   1
  -1   6  -3 21123.4 693.745   1
  -1  -6  -2 134169. 2176.59   1
   1  -6  -2 137879. 1706.52   4
  -1   6  -2 131433. 1846.19   1
   1   6  -2 135520. 1841.37   1
   1  -6  -1 23444.7 844.459   4
  -1  -6  -1 25392.0 853.805   4
  -1   6  -1 23916.4 823.023   1
   1   6  -1 23789.3 772.489   1
   1   6   0 120444. 1826.94   1
  -1   6   0 118911. 1835.78   1
   1  -6   0 120168. 1807.29   1
   1   6   1 26065.4 932.465   1
   1  -6   1 26696.0 859.911   1
  -1   6   2 138790. 1815.10   4
   1  -6   2 136976. 1874.85   1
   1   6   2 133554. 2251.02   1
   1   6   2 138088. 1876.08   4
  -1  -6   2 134287. 1922.82   1
   1  -6   3 21697.0 676.843   1
  -1  -6   3 22107.5 782.859   1
  -1   6   3 21949.4 649.837   4
   1   6   3 21877.1 891.233   1
   1   6   4 37517.6 1016.35   3
   1  -6   4 36664.7 850.680   1
  -1   6   4 36116.4 708.853   3
   1   6   5 7155.64 519.361   2
   1   6   5 6635.91 453.431   3
  -1   6   5 7378.04 567.338   2
  -1   6   5 6736.66 323.674   3
  -1   6   6 1469.54 283.991   2
   1   6   6 1441.79 254.567   2
   1   6   6 1634.97 249.625   3
   1   6   7 3869.47 437.347   2
   1   6   7 3780.39 381.783   3
  -1   6   7 4517.33 508.359   2
  -1   6   8 1197.34 316.046   2
   1   6   8 1411.39 324.017   2
  -1   6   9 15460.6 1069.79   2
   1   6   9 15685.3 1005.01   2
  -1   6  10 2211.61 457.461   2
   1   6  10 2434.72 441.880   2
  -1   6  11 1733.19 396.151   2
   1   6  11 2175.75 429.603   2
   1   6  12 1137.49 369.944   2
  -1   6  12 383.628 240.065   2
   1   6  13 1270.53 345.678   2
  -1   6  13 1175.34 340.498   2
  -1   6  14 909.056 367.514   2
   1   6  14 222.520 263.694   2
   1   6  15 602.459 338.174   2
  -1   6  15 860.008 409.269   2
  -1   7 -14 4992.33 715.893   3
  -1   7 -13 94.3161 171.539   3
   1   7 -12 30146.9 1324.71   1
   1   7 -11 2639.12 389.946   1
  -1   7 -10 19229.0 813.024   1
   1   7 -10 18431.9 976.157   1
  -1   7  -9 3241.18 324.575   1
   1   7  -9 2858.67 368.668   1
  -1   7  -8 60947.9 1343.44   1
   1   7  -8 61639.0 1647.86   1
  -1   7  -7 3490.96 311.515   1
   1   7  -7 3401.40 381.054   1
   1   7  -6 64427.3 1551.85   1
  -1   7  -6 64048.2 1290.63   1
  -1   7  -5 5530.12 380.986   1
   1   7  -5 6046.22 455.075   1
   1   7  -4 177988. 2379.71   1
  -1   7  -4 176502. 2137.11   1
   1   7  -3 8401.53 500.803   1
  -1  -7  -3 8486.94 606.351   1
  -1   7  -3 9168.36 517.393   1
  -1   7  -2 183178. 2357.21   1
   1   7  -2 179038. 2272.07   1
  -1  -7  -2 184054. 2718.66   1
   1  -7  -1 6967.85 493.200   4
  -1   7  -1 7470.78 508.161   1
  -1  -7  -1 8064.10 532.482   4
   1   7  -1 7270.13 466.776   1
   1  -7   0 606572. 4452.71   1
   1   7   0 600902. 4457.18   1
  -1   7   0 619100. 4556.62   1
  -1  -7   0 629913. 5318.15   4
  -1  -7   1 6869.92 589.691   4
   1  -7   1 6170.69 448.826   1
   1   7   1 5570.46 470.498   1
   1   7   2 200913. 2886.93   1
  -1  -7   2 203392. 2554.45   1
   1  -7   2 203724. 2542.85   1
  -1   7   2 206420. 2558.75   4
  -1  -7   3 8488.63 526.103   1
   1   7   3 9059.93 527.340   4
  -1   7   3 9180.87 467.284   4
   1   7   3 7884.32 569.542   1
   1  -7   3 8941.98 494.958   1
   1   7   4 179871. 2360.46   3
  -1   7   4 183652. 2082.11   4
  -1  -7   4 185193. 2486.96   1
   1  -7   4 183093. 2126.55   1
  -1   7   5 5659.80 528.109   2
  -1   7   5 5569.67 319.615   3
   1   7   5 6016.27 448.104   3
   1   7   6 71014.4 1616.69   3
  -1   7   6 70098.9 1944.23   2
   1   7   6 68545.5 1768.28   2
  -1   7   6 69605.0 1174.84   3
   1   7   7 3606.72 386.667   3
  -1   7   7 3997.68 498.413   2
   1   7   7 3931.24 454.541   2
   1   7   8 60464.6 1889.86   2
  -1   7   8 58541.9 1994.65   2
   1   7   9 3649.10 500.071   2
  -1   7   9 2891.44 486.728   2
   1   7  10 18462.6 1189.97   2
  -1   7  10 16043.5 1180.80   2
   1   7  11 2146.22 425.031   2
  -1   7  11 2660.01 529.636   2
   1   7  12 28534.1 1665.76   2
  -1   7  12 28261.2 1721.70   2
   1   7  13 374.958 194.207   2
  -1   7  13 637.849 341.871   2
  -1   7  14 5483.19 838.885   2
   1   7  14 5362.40 788.556   2
   1   7  15 488.016 315.618   2
  -1   7  15-163.496 221.731   2
  -1   8 -14 1669.56 490.233   3
  -1   8 -13 895.505 314.500   3
   1   8 -11 2664.01 394.201   1
  -1   8 -10 369.413 152.021   1
   1   8 -10 245.845 138.681   1
   1   8  -9 7379.83 603.081   1
  -1   8  -9 7957.32 527.400   1
  -1   8  -8 2919.22 319.728   1
   1   8  -8 3271.63 406.153   1
  -1   8  -7 5279.68 409.013   1
   1   8  -7 5795.46 502.128   1
  -1   8  -6 102.069 64.3561   1
   1   8  -6 256.841 135.211   1
   1   8  -5 255.984 117.162   1
  -1   8  -5 433.884 133.240   1
   1   8  -4 42499.2 1222.65   1
  -1   8  -4 43197.6 1151.69   1
   1   8  -3 39534.4 1138.73   1
  -1  -8  -3 39100.9 1362.99   1
  -1   8  -3 38349.8 1133.91   1
   1   8  -2 11669.7 622.016   1
   1  -8  -2 12922.9 661.477   4
  -1  -8  -2 11812.5 727.366   1
  -1   8  -2 11766.0 646.277   1
  -1  -8  -1 15713.5 825.472   4
  -1   8  -1 15868.0 779.537   1
   1   8  -1 14403.4 716.259   1
   1   8   0 30506.1 1073.80   1
  -1  -8   0 31559.7 1268.14   4
   1  -8   0 32488.9 1110.36   1
  -1   8   0 30138.7 1082.10   1
   1  -8   1 15180.4 745.420   1
  -1   8   1 14564.9 794.018   1
   1   8   1 14998.2 793.849   1
  -1  -8   1 15098.0 895.672   4
  -1  -8   2 12309.4 680.901   1
   1   8   2 11504.1 633.193   4
   1  -8   2 12795.7 691.091   1
   1   8   2 12372.7 755.559   1
   1   8   3 41390.0 1411.69   1
  -1  -8   3 40063.6 1216.69   1
   1  -8   3 42285.5 1169.90   1
  -1   8   3 41390.2 1111.92   4
   1   8   3 43409.1 1207.70   4
  -1  -8   4 46366.6 1311.44   1
   1  -8   4 43994.3 1141.76   1
   1   8   4 46326.9 1552.80   1
   1   8   4 44425.1 1257.43   3
  -1   8   4 46978.6 1148.32   4
   1  -8   5 705.955 147.360   1
  -1   8   5 468.781 135.606   4
   1   8   5 615.470 161.255   3
  -1   8   5 600.851 114.158   3
  -1   8   6 232.850 150.982   2
  -1   8   6 173.557 69.1043   3
   1   8   6 61.9581 94.2864   3
   1   8   6 282.606 135.173   2
   1   8   7 5567.58 492.565   3
  -1   8   7 6109.84 633.748   2
   1   8   7 5711.60 572.567   2
  -1   8   8 2477.12 453.547   2
   1   8   8 3133.80 462.251   2
  -1   8   9 7663.31 793.076   2
   1   8   9 6524.03 672.501   2
   1   8  10 116.330 182.067   2
  -1   8  10 614.552 298.040   2
  -1   8  11 2203.54 472.949   2
   1   8  11 1964.26 442.272   2
   1   8  12 3031.59 590.600   2
  -1   8  12 3112.82 613.420   2
   1   8  13 1457.06 435.356   2
  -1   8  13 1220.37 407.218   2
   1   8  14 1364.10 438.247   2
  -1   8  14 1592.67 440.485   2
  -1   8  15 775.828 362.394   2
   1   8  15 270.501 216.203   2
  -1   9 -14 4437.73 711.461   3
   1   9 -11 391.702 156.478   1
   1   9 -10 15853.0 944.681   1
  -1   9 -10 16097.3 810.394   1
  -1   9  -9 953.868 208.285   1
   1   9  -9 923.215 217.373   1
  -1   9  -8 139215. 2296.20   1
   1   9  -8 136414. 2570.64   1
  -1   9  -7 10455.8 615.551   1
   1   9  -7 10297.9 686.607   1
   1   9  -6 54718.6 1517.85   1
  -1   9  -6 52804.0 1361.49   1
   1   9  -5 22027.6 937.566   1
  -1   9  -5 22138.9 875.898   1
   1   9  -4 286901. 3295.75   1
  -1   9  -4 273421. 3157.68   1
  -1   9  -3 7174.65 518.363   1
   1   9  -3 6708.34 501.308   1
  -1   9  -2 149919. 2435.73   1
   1   9  -2 152048. 2410.66   1
   1  -9  -2 156473. 2503.66   4
  -1  -9  -1 1010.64 239.172   4
  -1   9  -1 1127.31 223.324   1
   1  -9  -1 1169.74 257.883   4
   1   9  -1 902.929 199.763   1
  -1  -9   0 133632. 2692.72   4
   1  -9   0 141565. 2691.81   4
  -1   9   0 133482. 2454.52   1
   1  -9   0 140469. 2459.75   1
   1   9   0 133120. 2407.37   1
   1   9   1 1074.78 249.260   1
   1   9   1 1194.05 248.193   4
  -1   9   1 649.319 194.076   1
  -1  -9   1 894.833 250.224   4
   1  -9   1 1336.72 240.629   1
   1   9   2 153083. 2463.11   4
  -1  -9   2 159844. 2619.94   1
  -1  -9   2 166601. 3347.68   4
   1   9   2 146270. 2723.80   1
   1  -9   2 153061. 2509.10   1
   1  -9   3 6462.34 494.701   1
  -1   9   3 7182.84 513.048   4
   1   9   3 6618.69 596.716   1
  -1  -9   3 6821.86 538.301   1
  -1   9   4 300576. 3139.50   4
   1  -9   4 293765. 3231.12   1
  -1  -9   4 300172. 3534.35   1
  -1   9   5 22716.9 875.467   4
   1  -9   5 21726.3 845.832   1
   1   9   5 21715.4 937.706   3
  -1   9   5 21660.1 742.036   3
   1   9   6 53441.0 1505.60   3
  -1   9   6 51128.4 1136.79   3
  -1   9   6 55298.7 1829.93   2
  -1   9   6 53491.1 1380.91   4
   1   9   7 9586.48 663.997   3
  -1   9   7 9975.21 516.648   3
  -1   9   7 10577.3 858.431   2
   1   9   7 10006.0 769.819   2
   1   9   8 140007. 3067.47   2
  -1   9   8 142081. 3260.10   2
   1   9   9 1281.62 309.406   2
  -1   9   9 948.715 327.576   2
  -1   9  10 14309.7 1165.47   2
   1   9  10 14765.5 1123.27   2
   1   9  11 213.764 175.058   2
  -1   9  11 620.387 319.095   2
  -1   9  12 19645.7 1506.82   2
   1   9  12 19031.4 1397.08   2
   1   9  13 93.2154 163.415   2
  -1   9  13 458.682 287.709   2
   1   9  14 4764.17 758.204   2
  -1   9  14 4107.33 778.294   2
  -1   9  15-313.613 241.018   2
   1   9  15 558.854 256.803   2
  -1  10 -14 197.348 255.382   3
   1  10 -11 1061.36 264.085   1
   1  10 -10 6658.49 623.347   1
  -1  10 -10 6364.83 543.815   1
   1  10  -9 1493.21 303.907   1
  -1  10  -9 1512.98 266.474   1
   1  10  -8 20701.7 1035.73   1
  -1  10  -8 22961.6 992.896   1
  -1  10  -7 9021.01 604.086   1
   1  10  -7 8537.58 646.569   1
  -1  10  -6 56709.4 1495.21   1
   1  10  -6 57458.7 1620.82   1
  -1  10  -5 1980.59 290.342   1
   1  10  -5 1771.60 290.752   1
   1  10  -4 90583.7 1952.78   1
  -1  10  -4 88761.2 1920.86   1
   1  10  -3 4743.10 448.526   1
  -1  10  -3 4375.39 432.973   1
  -1  10  -2 56075.1 1557.82   1
   1  10  -2 57599.7 1579.09   1
   1 -10  -2 60474.4 1672.43   4
  -1 -10  -1 30471.3 1310.47   4
  -1  10  -1 28917.1 1157.33   1
   1  10  -1 27562.1 1109.61   1
   1 -10  -1 28232.6 1137.25   4
  -1  10   0 70545.9 1906.79   1
   1  10   0 70454.0 1855.28   1
  -1 -10   0 69634.1 1988.78   4
   1 -10   0 73501.3 1972.92   4
   1 -10   0 72560.1 1873.61   1
   1 -10   1 32500.9 1219.80   1
   1  10   1 30446.8 1250.79   1
  -1  10   1 29951.4 1253.34   1
  -1 -10   1 30863.0 1356.09   4
  -1 -10   1 31882.1 1280.31   1
  -1 -10   2 61696.5 2090.21   4
   1  10   2 57292.1 1782.09   1
  -1 -10   2 61402.3 1737.60   1
   1 -10   2 57851.8 1639.89   1
   1  10   3 4485.39 515.099   1
   1 -10   3 4131.75 437.655   1
  -1  10   3 4872.22 474.079   4
   1 -10   4 92051.1 1964.34   1
   1  10   4 98020.7 2469.49   1
  -1  10   4 94528.1 1931.19   4
   1  10   5 2030.55 314.196   3
   1 -10   5 1638.19 260.447   1
  -1  10   5 1917.02 274.964   4
  -1  10   6 60442.7 1329.12   3
   1 -10   6 57971.2 1471.10   1
   1  10   6 59722.2 1654.76   3
   1  10   7 7708.05 714.838   2
  -1  10   7 8573.85 506.799   3
  -1  10   7 9382.62 833.083   2
  -1  10   8 21630.5 1339.69   2
   1  10   8 21550.1 1241.39   2
   1  10   9 1453.58 383.637   2
  -1  10   9 1006.09 287.437   2
  -1  10  10 6668.69 831.120   2
   1  10  10 7234.97 809.437   2
  -1  10  11 990.368 356.883   2
   1  10  11 600.807 237.369   2
   1  10  12 2025.44 483.768   2
  -1  10  12 1875.83 527.956   2
   1  10  13 1290.96 408.500   2
  -1  10  13 858.782 317.189   2
  -1  10  14 277.325 290.543   2
   1  10  14 407.184 267.814   2
   1  10  15 168.066 192.659   2
  -1  11 -14 4404.95 759.496   3
   1  11 -11 820.618 242.484   1
   1  11 -10 12615.8 876.075   1
  -1  11 -10 13913.9 819.958   1
  -1  11  -9 565.403 180.209   1
   1  11  -9 516.132 197.315   1
   1  11  -8 41467.6 1507.69   1
  -1  11  -8 45367.1 1447.19   1
  -1  11  -7 86.4724 83.8962   1
   1  11  -7 159.534 140.537   1
  -1  11  -6 11336.2 720.448   1
   1  11  -6 10181.6 710.126   1
   1  11  -5 7248.11 589.170   1
  -1  11  -5 7304.52 580.014   1
  -1  11  -4 98570.1 2118.00   1
   1  11  -4 103825. 2207.83   1
  -1  11  -3 11958.9 746.046   1
   1  11  -3 13028.9 790.531   1
   1 -11  -2 128584. 2625.28   4
   1  11  -2 127215. 2451.51   1
  -1  11  -2 128939. 2473.33   1
   1 -11  -1 12819.4 796.088   4
  -1 -11  -1 11233.0 850.904   4
   1  11  -1 11153.7 742.428   1
  -1  11  -1 11919.0 774.157   1
   1  11   0 170240. 2992.82   1
  -1  11   0 176254. 3079.05   1
   1 -11   0 174486. 3166.40   4
   1 -11   1 13900.9 849.183   1
  -1  11   1 12216.9 858.100   1
   1  11   1 12454.6 832.845   1
  -1 -11   1 12133.8 869.377   4
  -1 -11   2 132326. 3200.76   4
   1  11   2 135062. 2811.48   1
   1 -11   2 140665. 2648.92   1
  -1  11   3 14960.8 912.797   4
   1  11   3 12986.6 902.862   1
   1 -11   3 13582.9 834.536   1
   1  11   4 104660. 2691.23   1
   1 -11   4 104274. 2220.95   1
   1 -11   5 7370.26 577.036   1
  -1  11   6 13643.8 679.235   3
   1 -11   6 12226.5 726.143   1
   1  11   7 291.621 213.283   2
  -1  11   7 1.61288 85.1359   3
  -1  11   7-97.4277 195.169   2
  -1  11   8 41785.2 1894.88   2
   1  11   8 44678.5 1851.40   2
   1  11   9 761.958 280.813   2
  -1  11   9 1126.37 365.524   2
   1  11  10 13699.2 1131.90   2
  -1  11  10 11269.0 1097.97   2
  -1  11  11 1318.50 470.438   2
   1  11  11 676.716 274.581   2
   1  11  12 14019.2 1285.97   2
  -1  11  12 15907.2 1426.69   2
   1  11  13 672.756 339.456   2
  -1  11  13 626.832 364.028   2
  -1  11  14 4186.29 781.519   2
   1  11  14 3202.93 667.624   2
   1  12 -11 346.387 174.964   1
   1  12 -10 1198.01 307.601   1
   1  12  -9 1345.76 304.815   1
  -1  12  -9 1035.23 233.554   1
   1  12  -8 2360.01 389.113   1
  -1  12  -8 2189.12 352.264   1
   1  12  -7 10960.8 790.083   1
  -1  12  -7 11629.4 768.745   1
   1  12  -6 688.511 216.623   1
  -1  12  -6 822.342 203.392   1
   1  12  -5 16775.8 944.363   1
  -1  12  -5 15409.4 873.279   1
   1  12  -4 17497.7 965.011   1
  -1  12  -4 16416.9 903.122   1
  -1  12  -3 16952.1 924.889   1
   1  12  -3 17435.2 956.395   1
  -1  12  -2 32406.6 1302.65   1
   1 -12  -2 29778.4 1302.33   4
   1  12  -2 29687.4 1256.62   1
   1  12  -1 5861.89 580.376   1
   1 -12  -1 5931.55 566.117   4
  -1  12  -1 6026.71 589.929   1
  -1 -12  -1 6094.85 655.274   4
  -1 -12   0 103670. 2570.70   4
   1  12   0 104388. 2432.38   1
   1 -12   0 102263. 2461.69   4
  -1  12   0 109905. 2509.41   1
  -1 -12   1 6877.21 685.936   4
   1  12   1 5386.77 574.063   1
  -1  12   1 5976.15 648.891   1
   1  12   2 34724.3 1479.61   1
  -1 -12   2 33857.8 1577.70   4
  -1 -12   3 18338.8 1288.29   4
   1  12   3 16506.2 1058.07   1
   1  12   4 18082.3 1177.59   1
  -1  12   6 808.604 183.936   3
  -1  12   7 10754.4 630.605   3
  -1  12   7 12086.4 1004.48   2
   1  12   8 1968.56 437.374   2
  -1  12   8 2276.11 541.529   2
  -1  12   9 1792.53 451.605   2
   1  12   9 1215.74 331.051   2
  -1  12  10 1445.40 430.706   2
   1  12  10 1218.05 391.541   2
  -1  12  11 522.227 347.756   2
   1  12  11 29.0796 227.578   2
  -1  12  12 1729.28 544.960   2
   1  12  12 568.253 307.457   2
  -1  12  13 151.887 336.297   2
   1  12  13 319.330 225.384   2
  -1  12  14-8.91905 221.852   2
   1  12  14 354.273 304.014   2
   1  13 -11 2631.58 447.073   1
   1  13 -10 14748.3 1010.07   1
   1  13  -9 6770.23 673.724   1
  -1  13  -9 6505.47 626.211   1
  -1  13  -8 40834.3 1532.44   1
   1  13  -8 40667.2 1615.31   1
  -1  13  -7 6069.26 587.266   1
   1  13  -7 6366.59 628.512   1
  -1  13  -6 31721.8 1316.89   1
   1  13  -6 35399.5 1460.52   1
  -1  13  -5 5551.90 554.336   1
   1  13  -5 4941.98 544.861   1
  -1  13  -4 53845.4 1705.28   1
   1  13  -4 57875.6 1817.26   1
   1  13  -3 1680.63 313.185   1
  -1  13  -3 1095.36 246.353   1
   1 -13  -2 3301.81 436.568   4
  -1  13  -2 3908.70 486.749   1
   1  13  -2 4467.04 513.735   1
  -1  13  -1 580.634 221.698   1
   1 -13  -1 393.869 163.659   4
  -1 -13  -1 397.790 213.521   4
   1  13  -1 443.293 193.290   1
   1  13   0 55795.8 1857.27   1
  -1  13   0 56878.8 1895.15   1
  -1 -13   0 57016.9 1944.03   4
   1 -13   0 56630.3 1871.59   4
   1  13   1 675.980 249.721   1
   1 -13   1 562.008 207.373   4
  -1  13   1 337.869 198.589   1
  -1 -13   1 363.911 214.217   4
   1  13   2 3238.80 484.103   1
  -1 -13   2 4067.38 566.396   4
   1  13   3 1763.68 341.209   1
  -1 -13   3 1857.47 432.630   4
   1  13   4 59221.0 2184.00   1
  -1  13   6 37136.3 1297.86   3
  -1  13   8 40366.9 1995.64   2
   1  13   8 41883.4 1931.59   2
  -1  13   9 7141.74 883.758   2
   1  13   9 6777.15 827.132   2
   1  13  10 14836.6 1244.98   2
  -1  13  10 15579.5 1338.16   2
  -1  13  11 3342.38 699.596   2
   1  13  11 2938.89 571.906   2
   1  13  12 14484.7 1350.51   2
  -1  13  12 14931.3 1437.05   2
   1  13  13 333.337 286.932   2
  -1  13  13 1252.91 424.514   2
   1  13  14 1985.15 543.710   2
  -1  13  14 2244.44 607.857   2
   1  14 -10 1453.30 362.626   1
  -1  14  -9 2268.25 381.611   1
   1  14  -9 2522.47 434.134   1
  -1  14  -8 1433.03 319.534   1
   1  14  -8 1327.00 315.479   1
   1  14  -7 6300.18 659.420   1
  -1  14  -7 6088.83 607.997   1
  -1  14  -6 3102.59 429.320   1
   1  14  -6 2478.75 401.573   1
  -1  14  -5 15595.9 956.186   1
   1  14  -5 17138.4 1047.85   1
  -1  14  -4 8292.28 713.485   1
   1  14  -4 8592.33 738.400   1
   1  14  -3 5614.30 595.459   1
  -1  14  -3 6560.92 630.227   1
   1  14  -2 26340.2 1305.67   1
  -1  14  -2 24927.2 1238.56   1
  -1 -14  -1 21843.6 1262.87   4
   1  14  -1 23378.3 1231.59   1
   1 -14  -1 23632.7 1187.74   4
  -1  14  -1 25668.9 1257.92   1
  -1  14   0 13076.1 938.150   1
   1  14   0 13338.0 944.778   1
   1 -14   0 12576.0 912.912   4
  -1 -14   0 12745.5 964.050   4
   1 -14   1 26365.8 1431.58   4
   1  14   1 24725.9 1288.64   1
  -1  14   1 25419.1 1344.28   1
  -1 -14   1 26174.6 1376.67   4
   1  14   2 26108.2 1367.66   1
  -1 -14   2 27273.9 1464.47   4
   1  14   3 6260.41 699.168   1
  -1 -14   3 6147.25 828.859   4
   1  14   4 7891.96 817.168   1
  -1  14   8 2044.42 507.928   2
   1  14   8 1709.20 464.095   2
  -1  14   9 3120.33 620.876   2
   1  14   9 3191.20 594.122   2
  -1  14  10 917.354 351.909   2
   1  14  10 953.912 366.475   2
  -1  14  11 2634.88 614.495   2
   1  14  11 3978.26 709.852   2
   1  14  12 254.392 237.721   2
  -1  14  12 425.254 240.256   2
   1  14  13 2869.15 677.027   2
  -1  14  13 3274.46 756.707   2
   1  14  14-1.49918 257.617   2
   1  15 -10 6162.58 713.558   1
   1  15  -9 1401.21 342.384   1
  -1  15  -9 1274.16 308.200   1
  -1  15  -8 23069.3 1244.41   1
   1  15  -8 22714.0 1303.51   1
  -1  15  -7 393.158 194.936   1
   1  15  -7 179.026 172.198   1
   1  15  -6 21901.7 1239.96   1
  -1  15  -6 19262.3 1109.99   1
  -1  15  -5 978.719 259.309   1
   1  15  -5 1104.33 304.418   1
   1  15  -4 47564.0 1802.21   1
  -1  15  -4 47576.1 1717.68   1
   1  15  -3-33.7620 180.345   1
  -1  15  -3-70.6211 121.913   1
  -1  15  -2 33630.9 1482.41   1
   1  15  -2 32842.3 1509.21   1
   1 -15  -2 29656.1 1393.91   4
   1 -15  -1 252.692 189.938   4
  -1 -15  -1 444.163 261.447   4
   1  15  -1 875.627 294.012   1
  -1  15  -1 243.631 196.783   1
  -1  15   0 109074. 2784.39   1
   1 -15   0 112353. 2756.79   4
   1  15   0 109561. 2763.33   1
  -1 -15   0 108500. 2828.71   4
   1  15   1 391.131 224.473   1
  -1  15   1 330.271 180.611   1
   1 -15   1 231.255 149.763   4
  -1 -15   1 281.896 180.996   4
   1 -15   2 37783.7 1881.01   4
   1  15   2 32675.5 1580.61   1
  -1 -15   2 36905.0 1746.70   4
   1  15   3 245.472 210.205   1
  -1 -15   3 80.8346 146.097   4
   1  15   4 53863.8 2162.90   1
  -1 -15   4 53393.0 2480.05   4
  -1  15   8 20290.1 1525.54   2
  -1  15   9 1232.11 449.891   2
   1  15   9 900.288 352.530   2
   1  15  10 5200.44 834.324   2
  -1  15  10 5151.68 874.536   2
  -1  15  11 117.090 298.983   2
   1  15  11 531.113 321.918   2
   1  15  12 14140.8 1430.77   2
  -1  15  12 14521.3 1482.35   2
  -1  15  13-87.8053 290.254   2
   1  15  13 105.908 256.824   2
   1  16 -10 3430.76 544.574   1
  -1  16  -9 10340.7 858.685   1
   1  16  -9 9602.57 891.419   1
   1  16  -8 3353.88 532.226   1
  -1  16  -8 3397.58 507.290   1
   1  16  -7 4917.35 621.415   1
  -1  16  -7 5112.12 595.172   1
   1  16  -6 13102.2 1001.16   1
  -1  16  -6 12361.9 915.715   1
  -1  16  -5 8943.52 779.576   1
   1  16  -5 8239.08 778.346   1
   1  16  -4 19275.8 1204.46   1
  -1  16  -4 17916.7 1102.79   1
   1  16  -3 10431.3 887.514   1
  -1  16  -3 11120.0 865.388   1
   1 -16  -2 22426.6 1242.51   4
  -1  16  -2 23569.7 1285.42   1
   1  16  -2 24203.3 1355.16   1
   1 -16  -1 11109.9 869.696   4
   1  16  -1 10359.5 877.514   1
  -1 -16  -1 10392.9 928.581   4
  -1  16  -1 10642.5 869.465   1
   1 -16   0 33908.7 1548.46   4
  -1  16   0 34073.3 1608.68   1
  -1 -16   0 32230.2 1587.35   4
   1  16   0 33314.8 1597.80   1
   1 -16   1 11610.5 956.761   4
   1  16   1 11757.4 959.937   1
  -1 -16   1 10812.7 932.266   4
  -1  16   1 11926.9 982.401   1
   1 -16   2 28303.5 1622.90   4
  -1 -16   2 29055.6 1569.57   4
   1  16   2 24834.4 1411.94   1
  -1 -16   3 9459.48 968.301   4
   1  16   3 10275.4 923.988   1
  -1 -16   4 21084.7 1509.91   4
   1  16   4 21629.8 1422.26   1
  -1 -16   5 10188.7 1151.88   4
  -1  16   8 3895.85 688.866   2
  -1  16   9 10093.9 1160.23   2
   1  16   9 9309.12 1068.75   2
   1  16  10 2697.19 609.766   2
  -1  16  10 2770.50 642.388   2
   1  16  11 1979.99 564.119   2
  -1  16  11 1771.23 514.172   2
   1  16  12 292.743 260.267   2
  -1  16  12-372.393 483.881   2
   1  16  13 1980.65 540.925   2
   1  17 -10 7750.42 844.673   1
   1  17  -9 2741.89 497.331   1
  -1  17  -8 29708.4 1496.04   1
   1  17  -8 24908.6 1464.55   1
   1  17  -7 2179.09 449.282   1
  -1  17  -7 2885.71 476.426   1
   1  17  -6 23872.6 1400.58   1
  -1  17  -6 25130.3 1347.21   1
   1  17  -5 694.017 235.466   1
  -1  17  -5 417.565 207.975   1
   1  17  -4 46175.1 1923.16   1
  -1  17  -4 47887.1 1874.36   1
   1  17  -3 842.040 293.733   1
  -1  17  -3 511.253 236.125   1
   1 -17  -2 34391.9 1583.71   4
  -1  17  -2 38652.0 1678.89   1
   1  17  -2 37108.3 1714.96   1
  -1  17  -1 4191.87 568.552   1
   1 -17  -1 4195.02 545.036   4
   1  17  -1 3627.55 559.366   1
  -1 -17  -1 3910.79 575.000   4
   1 -17   0 47709.6 1878.75   4
   1  17   0 44829.5 1875.78   1
  -1  17   0 47610.5 1945.06   1
  -1 -17   0 46507.3 1934.27   4
  -1 -17   1 4178.16 592.379   4
   1  17   1 3812.09 575.670   1
  -1  17   1 4283.56 617.459   1
   1 -17   1 4447.39 623.183   4
   1 -17   2 43082.7 2018.08   4
   1  17   2 36957.8 1756.29   1
  -1 -17   2 40124.1 1892.47   4
   1  17   3 757.513 288.607   1
  -1 -17   3 803.765 303.154   4
   1 -17   3 709.774 390.587   4
  -1 -17   4 52341.4 2422.02   4
   1  17   4 49620.2 2187.72   1
  -1 -17   5 368.201 254.644   4
  -1  17   8 27387.5 1886.61   2
   1  17   9 2150.64 574.354   2
  -1  17   9 2264.02 554.628   2
  -1  17  10 7030.96 1022.83   2
   1  17  10 6826.84 1002.12   2
   1  17  11 913.109 435.580   2
  -1  17  11 460.632 416.869   2
   1  17  12 6092.59 982.886   2
  -1  17  12 7625.72 1153.98   2
   1  17  13-2089.57 632.948   2
   1  18 -10 224.479 169.125   1
   1  18  -9 1503.78 366.048   1
   1  18  -8 487.367 188.713   1
  -1  18  -8 666.859 269.834   1
   1  18  -7 344.194 230.677   1
  -1  18  -7 395.916 212.986   1
  -1  18  -6 1008.03 325.312   1
   1  18  -6 440.413 227.296   1
   1  18  -5 2765.48 501.886   1
  -1  18  -5 2496.77 446.842   1
   1  18  -4 439.815 281.509   1
  -1  18  -4-28.1477 213.113   1
   1  18  -3 10917.7 959.337   1
  -1  18  -3 10342.9 902.104   1
   1  18  -2 2485.11 496.704   1
  -1  18  -2 2014.83 396.626   1
   1 -18  -2 2091.06 405.897   4
  -1 -18  -1 16179.2 1171.02   4
   1  18  -1 16765.7 1181.36   1
   1 -18  -1 17755.0 1156.54   4
  -1  18  -1 16893.5 1163.49   1
   1  18   0 1991.09 445.984   1
  -1  18   0 1738.11 428.385   1
   1 -18   0 1656.42 397.879   4
  -1 -18   0 1710.90 398.293   4
  -1  18   1 19343.5 1322.99   1
  -1 -18   1 18093.8 1254.54   4
   1  18   1 16606.5 1207.91   1
   1 -18   1 19690.2 1301.53   4
   1 -18   2 2301.70 480.147   4
  -1 -18   2 1666.65 423.369   4
   1  18   2 2064.25 440.816   1
   1 -18   3 11348.8 1143.99   4
  -1 -18   3 11927.0 1103.11   4
   1  18   3 10303.6 990.695   1
  -1 -18   4 360.809 260.956   4
   1  18   4 453.330 338.023   1
  -1 -18   5 3131.57 653.877   4
  -1 -18   6 339.851 349.445   4
   1  18   9 1080.76 376.152   2
  -1  18   9 1618.09 578.428   2
  -1  18  10 419.990 325.233   2
   1  18  10 879.859 352.681   2
   1  18  11 1516.64 439.180   2
  -1  18  11 1564.33 567.564   2
  -1  18  12-69.6466 450.417   2
   1  18  12-136.627 329.028   2
   1  19  -9 493.134 233.057   1
  -1  19  -8 9958.44 909.322   1
   1  19  -8 8833.95 945.773   1
  -1  19  -7 1428.41 357.658   1
   1  19  -7 1423.47 350.716   1
  -1  19  -6 5519.07 694.395   1
   1  19  -6 4654.55 668.596   1
  -1  19  -5 2154.98 427.063   1
   1  19  -5 1548.35 386.290   1
   1  19  -4 29043.4 1625.54   1
  -1  19  -4 28166.6 1524.40   1
  -1  19  -3 2079.63 427.439   1
   1  19  -3 1992.19 443.276   1
   1 -19  -2 27295.6 1478.98   4
  -1  19  -2 21945.3 1361.09   1
   1  19  -2 24687.9 1472.30   1
  -1 -19  -1 2470.06 503.661   4
   1  19  -1 1953.22 421.327   1
  -1  19  -1 2002.35 443.121   1
   1 -19  -1 1885.84 392.143   4
  -1 -19   0 35678.9 1756.33   4
   1  19   0 36951.8 1819.13   1
  -1  19   0 36693.2 1814.60   1
   1 -19   0 35813.4 1710.71   4
   1 -19   1 2451.12 511.209   4
   1  19   1 1481.12 388.082   1
  -1 -19   1 1841.45 439.713   4
   1  19   2 25048.9 1532.18   1
  -1 -19   2 24125.2 1518.38   4
  -1 -19   3 2633.37 538.887   4
   1 -19   3 2541.44 552.634   4
   1  19   3 1842.73 419.505   1
   1 -19   4 33352.1 2085.55   4
  -1 -19   4 32586.7 1920.35   4
  -1 -19   5 857.058 434.795   4
  -1 -19   6 6704.26 987.511   4
  -1 -19   7 1196.36 463.769   4
  -1 -19   8 9252.31 1307.29   4
  -1  19   9 110.198 214.417   2
   1  19   9 405.886 339.141   2
   1  19  10 5299.82 932.877   2
  -1  19  10 4821.38 941.842   2
   1  19  11-128.659 365.588   2
  -1  19  11-243.060 507.314   2
   1  19  12 3623.55 796.007   2
   1  20  -9 2953.41 587.649   1
  -1  20  -8 1552.63 347.897   1
   1  20  -8 1578.23 409.862   1
   1  20  -7 5970.93 791.613   1
  -1  20  -7 6198.65 741.887   1
  -1  20  -6 2980.63 533.113   1
   1  20  -6 2836.95 539.484   1
  -1  20  -5 6653.23 773.359   1
   1  20  -5 6841.80 823.683   1
   1  20  -4 3470.74 588.389   1
  -1  20  -4 3868.28 596.454   1
   1  20  -3 11697.4 1052.67   1
  -1  20  -3 11245.1 989.360   1
   1 -20  -2 6548.15 756.348   4
  -1  20  -2 6518.98 764.999   1
   1  20  -2 6567.73 796.775   1
   1  20  -1 961.160 325.255   1
  -1  20  -1 814.947 297.550   1
   1 -20  -1 992.934 327.610   4
  -1 -20  -1 800.906 326.476   4
  -1 -20   0 5676.31 731.891   4
   1  20   0 5559.56 741.510   1
   1 -20   0 5767.13 715.145   4
  -1  20   0 6281.77 777.960   1
  -1 -20   1 737.929 279.667   4
   1  20   1 670.902 256.562   1
   1 -20   1 870.742 309.556   4
   1 -20   2 6522.48 846.205   4
  -1 -20   2 7963.49 894.781   4
   1  20   2 7576.32 874.904   1
   1  20   3 12230.6 1124.40   1
  -1 -20   3 13805.0 1209.45   4
   1 -20   3 13702.7 1256.61   4
   1 -20   4 4785.74 783.321   4
  -1 -20   4 2992.76 604.239   4
   1 -20   5 7373.76 1047.31   4
  -1 -20   5 6525.76 915.458   4
  -1 -20   6 2997.62 696.224   4
  -1 -20   7 6154.14 1012.93   4
  -1 -20   8 1537.89 576.536   4
  -1 -20   9 2622.30 748.748   4
   1  20   9 3353.09 736.798   2
  -1  20   9 2636.31 712.553   2
  -1  20  10 209.819 287.428   2
   1  20  10 253.555 314.388   2
  -1 -20  10 256.203 276.087   4
   1  20  11 577.166 364.797   2
  -1  20  11 861.107 479.857   2
   1  21  -9 258.394 206.505   1
   1  21  -8 7244.68 898.803   1
   1  21  -7 351.968 267.758   1
  -1  21  -7 755.731 288.811   1
   1  21  -6 6863.66 873.749   1
  -1  21  -6 7085.45 820.681   1
   1  21  -5 1962.35 467.539   1
  -1  21  -5 1181.88 344.400   1
   1  21  -4 13516.6 1168.63   1
  -1  21  -4 12034.3 1067.72   1
  -1  21  -3 1150.96 331.890   1
   1  21  -3 1102.52 337.225   1
   1  21  -2 6517.75 809.196   1
  -1  21  -2 6219.54 785.887   1
   1 -21  -2 6449.61 762.875   4
  -1  21  -1 1536.55 420.204   1
   1 -21  -1 1130.95 329.054   4
  -1 -21  -1 1308.36 378.504   4
   1  21  -1 1030.90 335.503   1
  -1  21   0 1119.54 370.569   1
  -1 -21   0 1141.93 339.650   4
   1  21   0 1304.65 371.839   1
   1 -21   0 1459.15 404.953   4
   1 -21   1 1142.23 353.260   4
   1  21   1 1366.40 432.867   1
  -1 -21   1 811.002 243.445   4
   1  21   2 6612.91 834.373   1
  -1 -21   2 6571.91 836.264   4
   1 -21   2 6602.30 849.671   4
   1  21   3 1130.10 388.874   1
   1 -21   3 550.762 305.773   4
  -1 -21   3 1418.72 401.355   4
   1 -21   4 13160.7 1300.12   4
  -1 -21   4 11944.5 1224.65   4
  -1 -21   5 1331.96 477.541   4
   1 -21   5 2121.94 574.734   4
  -1 -21   6 8297.36 1115.73   4
   1 -21   6 8503.50 1226.25   4
  -1 -21   7 651.532 398.849   4
  -1 -21   8 8411.93 1247.43   4
  -1  21   9 709.266 442.693   2
  -1 -21   9-178.165 376.760   4
   1  21   9 287.657 361.195   2
   1  21  10 4362.93 915.527   2
  -1  21  10 4741.07 949.676   2
   1  21  11 70.5462 421.963   2
   1  22  -8 432.677 203.015   1
  -1  22  -7 1878.49 439.941   1
   1  22  -7 1877.45 480.106   1
  -1  22  -6 807.637 297.858   1
   1  22  -6 1048.08 340.393   1
   1  22  -5 3974.39 673.552   1
  -1  22  -5 4147.98 635.901   1
   1  22  -4 4783.97 735.942   1
  -1  22  -4 4801.68 682.395   1
   1  22  -3 3639.65 630.124   1
  -1  22  -3 2852.06 550.702   1
   1  22  -2 1793.15 447.824   1
   1 -22  -2 1993.39 469.734   4
  -1  22  -2 1886.01 459.891   1
   1 -22  -1 13021.3 1090.25   4
   1  22  -1 15062.7 1259.08   1
  -1  22  -1 15025.2 1232.49   1
  -1 -22  -1 12964.6 1162.86   4
  -1 -22   0 4030.01 666.004   4
   1 -22   0 4683.48 674.110   4
   1  22   0 4353.75 682.685   1
  -1  22   0 5316.99 769.799   1
   1 -22   1 16410.6 1273.07   4
  -1 -22   1 16084.9 1281.52   4
   1  22   1 13357.3 1187.69   1
   1  22   2 2158.89 516.610   1
  -1 -22   2 1138.53 429.198   4
   1 -22   2 1562.23 427.927   4
   1  22   3 3024.87 620.879   1
   1 -22   3 3131.88 611.950   4
  -1 -22   3 3508.56 632.282   4
  -1 -22   4 6585.94 902.471   4
   1 -22   4 6468.79 925.513   4
  -1 -22   5 4052.21 743.269   4
   1 -22   5 5235.78 936.340   4
   1 -22   6 1840.29 621.854   4
  -1 -22   6 1696.99 531.511   4
  -1 -22   7 1048.96 442.072   4
   1 -22   7 1202.96 558.992   4
  -1 -22   8 676.820 331.979   4
  -1 -22   9 306.596 411.165   4
   1  22   9-15.5826 381.983   2
  -1  22   9 1351.58 584.395   2
   1  22  10-87.5600 238.548   2
   1  23  -8 5144.49 770.603   1
   1  23  -7 1018.46 369.193   1
  -1  23  -7 977.448 336.162   1
  -1  23  -6 2001.88 463.840   1
   1  23  -6 3355.19 626.855   1
   1  23  -5 918.776 350.929   1
  -1  23  -5 127.531 162.135   1
   1  23  -4 7605.49 933.190   1
  -1  23  -4 7718.88 903.393   1
   1  23  -3 561.095 283.154   1
  -1  23  -3 84.5711 180.912   1
  -1  23  -2 7884.51 924.348   1
   1  23  -2 7824.78 931.881   1
  -1  23  -1 931.622 361.182   1
   1  23  -1 1070.35 412.795   1
   1 -23  -1 1271.55 379.429   4
   1  23   0 10129.7 1042.65   1
   1 -23   0 9571.38 969.437   4
  -1 -23   0 9074.51 982.840   4
   1 -23   1 367.741 177.080   4
   1  23   1 874.736 365.241   1
   1  23   2 8111.74 989.520   1
   1 -23   2 7397.79 917.940   4
  -1 -23   2 7963.25 956.753   4
   1 -23   3 435.143 305.324   4
  -1 -23   3-320.633 237.435   4
   1 -23   4 6741.82 979.622   4
  -1 -23   4 7710.83 1008.74   4
   1 -23   5 582.524 344.844   4
  -1 -23   5 54.7632 209.907   4
   1 -23   6 3375.43 788.284   4
  -1 -23   6 3173.76 693.295   4
  -1 -23   7 839.544 439.992   4
   1 -23   7 1294.71 514.482   4
   1 -23   8 4850.81 1022.99   4
  -1 -23   8 4558.57 930.844   4
   1  23   9 931.303 380.741   2
   1  24  -8-145.177 322.864   1
   1  24  -7 2539.71 579.461   1
   1  24  -6 599.582 241.311   1
  -1  24  -6 103.188 188.065   1
   1  24  -5 4313.94 738.773   1
  -1  24  -5 4072.16 680.868   1
   1  24  -4-37.1717 180.362   1
  -1  24  -4-122.170 269.561   1
   1  24  -3 3571.95 666.497   1
  -1  24  -3 3405.09 635.571   1
   1  24  -2 38.2739 205.051   1
  -1  24  -2 160.689 279.864   1
  -1  24  -1 108.763 149.525   1
   1 -24  -1 411.072 238.146   4
   1  24  -1 250.556 192.475   1
  -1 -24   0 70.6636 139.369   4
   1 -24   0 24.6261 158.178   4
   1 -24   1-42.3249 269.805   4
   1  24   1-109.352 314.247   1
  -1 -24   1 357.540 208.427   4
   1 -24   2 51.1190 190.005   4
   1  24   2 287.850 176.649   1
   1 -24   3 3278.46 662.067   4
  -1 -24   3 2583.36 584.225   4
   1 -24   4 618.849 375.998   4
  -1 -24   4 718.046 321.160   4
  -1 -24   5 3927.01 769.004   4
   1 -24   5 6118.13 987.783   4
  -1 -24   6 701.445 362.485   4
   1 -24   6 9.45972 245.755   4
  -1 -24   7 4407.16 872.024   4
   1 -24   7 2634.84 701.678   4
   1  25  -7 223.669 279.506   1
  -1  25  -6 7770.99 969.373   1
   1  25  -6 6598.49 918.518   1
   1  25  -5 41.6550 241.180   1
  -1  25  -5 130.596 166.925   1
  -1  25  -4 5607.78 793.238   1
   1  25  -4 6459.22 889.458   1
   1  25  -3 633.277 289.735   1
  -1  25  -3 270.059 167.954   1
   1  25  -2 5811.73 842.983   1
  -1  25  -2 4571.17 748.797   1
   1 -25  -1 2234.83 506.805   4
   1  25  -1 1545.88 436.848   1
   1 -25   0 8785.42 970.470   4
  -1 -25   0 8004.71 967.951   4
   1  25   0 8802.98 1051.28   1
   1 -25   1 1884.34 472.144   4
  -1 -25   1 2082.38 522.700   4
   1  25   1 2260.75 561.122   1
  -1 -25   2 4411.47 738.780   4
   1  25   2 5974.04 893.541   1
   1 -25   2 4982.21 775.304   4
  -1 -25   3 343.032 306.210   4
   1 -25   3 335.130 327.307   4
   1 -25   4 7752.41 1050.78   4
  -1 -25   4 7122.15 982.402   4
  -1 -25   5 721.501 409.141   4
   1 -25   5 238.691 255.556   4
  -1 -25   6 6916.01 1066.50   4
   1 -25   6 8096.89 1189.58   4
   1  26  -7 1025.25 429.813   1
  -1  26  -6-260.503 329.190   1
   1  26  -6 366.699 272.679   1
  -1  26  -5 1157.41 371.810   1
   1  26  -5 701.109 324.184   1
   1  26  -4-137.701 352.140   1
  -1  26  -4 392.523 295.706   1
   1  26  -3 2990.56 597.235   1
  -1  26  -3 1881.28 541.722   1
   1  26  -2-137.978 285.017   1
   1  26  -1 3608.37 683.008   1
   1 -26  -1 2512.45 532.856   4
   1  26   0 599.294 334.200   1
   1 -26   0 172.679 204.209   4
  -1 -26   0 365.682 302.081   4
  -1 -26   1 3140.71 650.442   4
   1  26   1 3308.99 675.593   1
   1 -26   1 3414.70 656.295   4
  -1 -26   2-109.348 217.393   4
   1 -26   2 539.664 337.978   4
  -1 -26   3 2639.51 610.194   4
   1 -26   3 2240.65 570.718   4
  -1 -26   4 1013.61 434.419   4
   1 -26   4 280.877 269.233   4
   1 -26   5 985.517 464.601   4
  -1 -26   5 726.026 367.215   4
   1  27  -6 1873.41 492.420   1
   1  27  -5 890.380 319.956   1
  -1  27  -5 967.531 396.183   1
  -1  27  -4 3099.17 678.090   1
   1  27  -4 1928.19 528.722   1
   1  27  -3 488.414 311.898   1
   1  27  -2 6011.82 930.661   1
   1  27  -1 266.903 274.028   1
   1 -27   0 5600.59 825.025   4
   1  27   0 8160.34 1059.31   1
   1  27   1 227.709 293.198   1
   1 -27   1 827.406 366.238   4
  -1 -27   1 467.101 304.215   4
  -1 -27   2 4141.51 767.072   4
   1 -27   2 4910.93 791.893   4
  -1 -27   3 478.423 233.164   4
   1 -27   3 622.897 384.679   4
   1 -27   4 2236.07 590.388   4
   1 -28   0-129.052 292.661   4
  -1 -28   1 856.853 391.218   4
   1 -28   1 472.850 221.455   4
   1 -28   2 347.692 202.583   4
  -2   0 -13 125.493 150.567   3
  -2   0 -12 24076.4 1323.13   3
  -2   0 -11 3377.13 478.834   3
   2   0 -11 3607.31 335.809   3
   2   0 -10 15635.2 685.878   3
  -2   0 -10 15182.9 957.185   3
   2   0  -9 3335.17 306.316   3
  -2   0  -9 3058.65 305.017   1
  -2   0  -9 3546.94 440.249   3
  -2   0  -8 44972.8 1510.89   3
  -2   0  -8 46505.8 1090.75   1
   2   0  -8 46745.3 1045.69   3
  -2   0  -7 6419.80 366.230   1
  -2   0  -7 5969.56 516.421   3
  -2   0  -6 25676.6 1018.76   3
  -2   0  -6 26323.3 659.373   1
  -2   0  -6 26693.5 901.616   2
  -2   0  -5 53.8980 53.4529   2
  -2   0  -5 31.8113 75.7140   3
  -2   0  -5 49.9360 34.3131   1
  -2   0  -4 78706.7 1550.41   3
  -2   0  -4 80665.9 797.105   1
  -2   0  -3 57334.4 792.229   2
   2   0  -1 2981.25 203.048   2
   2   0  -1 3137.68 160.731   4
   2   0  -1 2908.72 174.165   3
  -2   0   0 316595. 1528.56   2
   2   0   0 316263. 2049.44   3
  -2   0   1 3855.47 230.771   2
   2   0   1 3917.64 261.655   3
   2   0   2 64643.9 633.731   1
  -2   0   2 64513.2 881.339   4
   2   0   2 63911.6 1158.18   3
  -2   0   2 65295.3 1155.37   2
  -2   0   3 56144.1 1217.76   2
   2   0   3 54321.4 765.899   2
  -2   0   4 83498.1 1657.75   2
   2   0   4 80341.7 1170.22   2
   2   0   5 134.810 81.2665   2
  -2   0   5 162.657 130.898   2
   2   0   6 31325.1 972.131   2
  -2   0   6 31817.3 1216.62   2
   2   0   7 6032.15 479.492   2
  -2   0   7 6096.91 586.533   2
   2   0   8 49395.2 1479.60   2
  -2   0   8 47238.5 1710.46   2
   2   0   9 3640.20 447.673   2
  -2   0   9 3331.05 494.531   2
  -2   0  10 18130.0 1197.35   2
   2   0  10 18418.8 1056.65   2
   2   0  11 3368.75 489.223   2
  -2   0  11 3745.45 574.243   2
  -2   0  12 27577.6 1648.33   2
   2   0  12 28122.5 1463.98   2
  -2   0  13-188.603 239.885   2
   2   0  13 148.315 188.392   2
  -2   0  14 4793.16 763.655   2
  -2   0  15 401.857 302.895   2
  -2   1 -13 781.669 252.717   3
  -2  -1 -13 570.291 193.526   3
  -2  -1 -12 1571.98 372.466   3
  -2   1 -12 1717.03 403.257   3
  -2   1 -11 405.302 160.015   3
  -2  -1 -11 503.420 208.906   3
   2   1 -11 177.146 109.267   3
  -2   1 -10 1201.26 164.019   1
  -2  -1 -10 1438.24 321.445   3
   2  -1 -10 1370.41 191.208   3
  -2   1 -10 1157.75 283.226   3
   2   1 -10 1239.03 227.474   3
  -2  -1  -9 12923.2 824.833   3
  -2   1  -9 11820.5 823.192   3
   2  -1  -9 11379.9 509.570   3
  -2   1  -9 12088.8 473.723   1
  -2   1  -9 12449.5 562.727   1
  -2  -1  -9 11878.4 647.730   1
  -2  -1  -8 1538.52 217.782   1
   2  -1  -8 1718.04 194.000   3
  -2   1  -8 1909.95 344.064   3
  -2  -1  -8 1533.05 290.775   3
  -2   1  -8 1611.68 192.385   1
  -2  -1  -7 13134.6 576.085   1
  -2   1  -7 13748.6 800.634   3
   2  -1  -7 13602.0 469.577   3
  -2   1  -7 13472.9 467.152   1
  -2  -1  -7 13303.7 761.513   3
  -2  -1  -6 992.611 203.328   3
  -2   1  -6 1268.63 124.654   1
  -2   1  -6 1252.91 208.623   2
  -2   1  -6 1272.90 234.140   3
  -2  -1  -6 1389.35 204.936   2
  -2  -1  -6 1328.41 172.685   1
  -2  -1  -5 14773.5 524.285   1
  -2  -1  -5 14422.0 577.429   2
  -2  -1  -5 16390.0 747.842   3
  -2   1  -5 15078.8 345.165   1
  -2   1  -5 14120.3 590.344   2
  -2   1  -5 15388.9 747.443   3
  -2  -1  -4 23810.1 837.064   3
  -2   1  -4 23746.7 865.917   3
  -2   1  -4 23313.7 657.384   2
  -2  -1  -4 24384.1 590.685   1
  -2  -1  -3 18098.9 676.304   3
  -2  -1  -3 18155.0 418.620   1
  -2   1  -3 18312.9 472.767   2
  -2   1  -2 261266. 1312.73   2
   2  -1  -2 264675. 1272.00   3
  -2  -1  -2 262245. 1535.07   1
   2   1  -1 196688. 1673.09   2
   2  -1  -1 193485. 1369.64   3
  -2  -1  -1 192975. 1430.15   1
   2  -1  -1 194675. 1613.50   2
   2   1   0 40581.3 566.057   2
  -2  -1   0 39265.0 533.388   2
   2  -1   0 39150.8 726.169   3
   2   1   0 38779.9 746.434   3
  -2   1   0 39658.0 566.957   2
  -2   1   0 39445.1 729.293   3
  -2   1   1 188398. 1303.14   3
  -2  -1   1 190766. 1411.09   4
   2   1   1 190062. 1448.98   1
   2   1   1 192029. 1837.82   3
   2   1   2 263954. 1675.95   1
  -2  -1   2 259115. 2334.35   4
   2   1   2 267417. 2382.32   3
  -2  -1   2 267794. 2321.90   2
  -2   1   2 270155. 2316.05   2
   2   1   2 263652. 1173.78   2
   2   1   3 19891.0 468.343   1
   2   1   3 18789.1 466.128   2
   2   1   3 18769.0 687.944   3
  -2  -1   3 19756.7 724.159   2
  -2   1   3 18256.6 695.894   2
   2   1   4 24962.5 665.256   2
  -2  -1   4 24188.7 896.786   2
  -2   1   4 24866.6 914.928   2
   2  -1   4 23990.0 639.739   2
   2  -1   5 15353.1 601.951   2
   2   1   5 15201.4 610.895   2
  -2  -1   5 14549.1 753.750   2
  -2   1   5 15457.0 793.071   2
   2   1   6 1375.11 221.785   2
  -2   1   6 1324.31 271.097   2
  -2  -1   6 1626.11 292.161   2
   2  -1   6 1100.48 192.598   2
   2   1   7 13400.6 709.706   2
  -2  -1   7 14511.1 887.499   2
   2  -1   7 13334.7 699.185   2
  -2   1   7 14231.8 884.272   2
  -2   1   8 2315.08 414.585   2
   2   1   8 1715.43 298.714   2
  -2  -1   8 1697.19 364.682   2
   2  -1   8 1830.47 308.591   2
  -2  -1   9 13243.6 954.597   2
   2  -1   9 12314.7 790.502   2
  -2   1   9 12815.3 952.543   2
   2   1   9 12073.3 793.142   2
   2   1  10 1419.45 307.869   2
  -2   1  10 927.822 327.357   2
  -2  -1  10 1344.51 340.977   2
   2  -1  10 1407.87 307.140   2
   2   1  11 463.115 188.339   2
  -2   1  11 196.085 162.406   2
   2  -1  11 445.094 195.400   2
  -2  -1  11 298.671 198.357   2
  -2  -1  12 1908.41 491.442   2
   2   1  12 1383.56 365.069   2
   2   1  13 430.101 234.046   2
  -2   1  13 789.601 332.730   2
  -2  -1  13 702.389 294.264   2
   2   1  14 96.8198 187.861   2
  -2  -1  14-581.717 310.970   2
  -2   1  14 116.871 283.516   2
  -2   1  15-327.677 268.297   2
  -2  -1  15 695.779 343.945   2
  -2   2 -13 1789.32 366.174   3
   2   2 -13 2255.53 401.585   1
  -2  -2 -13 2325.20 398.856   3
   2   2 -12 26507.0 1317.88   1
  -2  -2 -12 25905.7 1320.83   3
  -2   2 -12 23026.7 1336.53   3
  -2   2 -11 2500.25 439.326   3
   2   2 -11 2744.28 345.042   3
  -2  -2 -11 2278.13 383.998   3
  -2   2 -10 7459.57 374.170   1
   2  -2 -10 7320.70 389.483   3
  -2  -2 -10 7959.93 669.395   3
  -2   2 -10 7392.13 702.025   3
  -2   2  -9 2492.78 236.601   1
  -2  -2  -9 2722.21 332.909   1
  -2  -2  -9 2262.71 348.606   3
  -2   2  -9 2655.30 413.817   3
   2  -2  -9 2486.32 218.118   3
  -2   2  -9 2688.23 214.355   1
  -2  -2  -8 67933.5 1528.68   1
  -2   2  -8 68508.8 984.662   1
  -2   2  -8 71062.3 1126.24   1
   2  -2  -8 68851.1 1015.41   3
  -2   2  -8 70063.7 1941.96   3
  -2  -2  -7 9968.53 551.377   1
  -2  -2  -7 8708.40 614.126   3
  -2   2  -7 9508.59 674.771   3
   2  -2  -7 10170.4 347.231   3
  -2   2  -7 9839.97 326.466   1
  -2   2  -6 43672.9 566.779   1
   2  -2  -6 45004.9 603.915   3
  -2  -2  -6 44598.3 1305.17   3
  -2  -2  -6 44592.9 1102.69   1
  -2   2  -6 43920.7 1361.81   3
  -2   2  -6 44478.6 1204.65   2
  -2  -2  -5 1596.56 232.719   3
  -2   2  -5 1277.66 188.428   2
  -2  -2  -5 1453.46 187.818   1
  -2  -2  -4 173529. 2229.99   3
  -2   2  -4 169825. 1833.09   2
  -2  -2  -3 14304.1 593.032   3
  -2   2  -3 14689.9 453.699   2
  -2  -2  -3 15108.9 479.860   1
   2   2  -2 5803.65 355.460   2
  -2  -2  -2 5447.54 270.261   1
   2   2  -1 17986.9 562.852   1
  -2  -2  -1 18060.3 499.013   1
   2   2  -1 19269.4 599.212   4
   2   2  -1 18658.5 533.282   2
   2   2   0 289487. 2063.43   1
   2   2   0 276355. 1645.67   2
  -2   2   1 18943.0 433.248   3
   2   2   1 18737.3 591.003   3
   2   2   1 20033.8 518.365   1
  -2  -2   1 18715.8 518.024   2
  -2  -2   2 7140.27 494.573   4
  -2  -2   2 6862.23 374.983   2
   2   2   2 6466.62 375.869   3
   2   2   2 6986.96 332.504   1
  -2   2   2 7326.17 394.021   2
   2   2   3 16705.0 539.143   1
  -2  -2   3 15894.5 645.548   2
   2   2   3 15521.8 632.111   3
   2   2   3 15688.2 442.433   2
  -2   2   3 15483.8 646.029   2
  -2  -2   4 175496. 2390.54   2
   2   2   4 170950. 1779.62   2
   2   2   4 169289. 2242.51   3
  -2   2   4 172560. 2405.10   2
  -2   2   5 1440.31 244.734   2
   2   2   5 1290.14 183.277   2
  -2  -2   5 1342.58 244.356   2
   2   2   6 46470.1 1211.76   2
  -2   2   6 47336.8 1510.74   2
   2  -2   6 46975.3 1188.16   2
  -2  -2   6 47021.0 1474.10   2
  -2   2   7 9236.62 717.482   2
   2   2   7 9517.26 610.448   2
   2  -2   7 9708.30 597.394   2
  -2  -2   7 9927.89 735.161   2
  -2  -2   8 72301.1 2115.26   2
  -2   2   8 71394.1 2124.89   2
   2   2   8 71892.0 1817.95   2
   2  -2   8 69146.9 1733.33   2
  -2  -2   9 2923.58 471.437   2
   2   2   9 2168.76 345.227   2
   2  -2   9 2799.94 402.998   2
  -2   2   9 3238.17 507.360   2
  -2   2  10 8540.02 826.252   2
  -2  -2  10 8683.39 823.481   2
   2   2  10 8940.40 739.627   2
   2   2  11 2785.82 449.380   2
  -2   2  11 2042.92 439.540   2
  -2  -2  11 2034.22 433.030   2
  -2   2  12 28744.9 1690.57   2
  -2  -2  12 27768.5 1633.66   2
   2   2  12 26556.5 1452.82   2
  -2  -2  13 1968.56 460.929   2
  -2   2  13 2802.11 564.245   2
   2   2  13 3211.73 552.248   2
  -2   2  14 2510.63 565.545   2
  -2  -2  14 3099.36 584.585   2
   2   2  14 3604.55 600.681   2
  -2   2  15 32.0368 200.567   2
  -2   3 -14 47.4825 160.814   3
  -2   3 -13 565.978 262.972   3
  -2  -3 -13 559.025 224.699   3
   2   3 -13 430.321 188.942   1
  -2   3 -12 351.110 189.783   3
   2   3 -12 459.948 230.574   1
  -2  -3 -12 399.547 239.062   3
  -2   3 -11 1274.57 333.217   3
  -2  -3 -11 1459.85 302.405   3
   2   3 -11 1294.66 287.781   1
  -2   3 -10 414.154 94.9908   1
  -2  -3 -10 518.933 200.071   3
  -2   3 -10 462.068 220.350   3
  -2  -3  -9 1490.99 286.456   3
  -2   3  -9 1445.83 154.131   1
  -2  -3  -9 1172.51 242.308   1
  -2   3  -9 970.429 281.570   3
  -2  -3  -8 15363.0 846.246   3
  -2  -3  -8 14074.8 747.013   1
  -2   3  -8 14733.8 912.781   3
  -2   3  -8 15241.9 448.371   1
  -2  -3  -7 14981.9 731.122   1
  -2  -3  -7 15367.9 796.148   3
  -2   3  -7 14127.9 382.942   1
  -2  -3  -6 20120.9 809.893   1
  -2   3  -6 19822.8 384.246   1
  -2   3  -6 20292.3 834.717   2
  -2  -3  -6 19791.2 860.515   3
  -2  -3  -5 7868.30 488.877   1
  -2   3  -5 7622.33 461.722   2
  -2  -3  -5 7205.67 483.322   3
  -2   3  -4 59213.3 1130.19   2
  -2  -3  -4 61863.5 1283.58   1
  -2  -3  -4 57751.9 1285.94   3
  -2  -3  -3 31891.2 887.227   3
  -2  -3  -3 33470.4 843.722   1
  -2   3  -3 32618.6 729.019   2
   2   3  -2 50396.4 1075.11   2
  -2  -3  -2 50776.7 954.617   1
   2   3  -1 126774. 1465.00   2
  -2  -3  -1 121052. 1450.92   1
   2   3  -1 128131. 1580.10   1
   2   3  -1 119489. 1819.65   4
   2   3   0 15160.2 519.755   1
   2   3   1 126228. 1447.66   1
   2   3   1 129113. 1613.98   3
  -2  -3   2 50304.6 1029.41   2
   2   3   2 51787.5 1086.22   3
  -2  -3   2 55992.8 1451.06   4
  -2   3   2 51562.0 1079.62   2
   2  -3   2 54969.8 721.960   1
   2   3   2 51844.4 1045.71   1
  -2  -3   3 33829.0 949.564   2
   2   3   3 33259.9 934.369   3
  -2   3   3 33137.5 967.802   2
   2   3   3 34616.0 901.998   1
  -2  -3   4 60480.2 1423.60   2
   2   3   4 59634.2 1356.29   3
  -2   3   4 61592.3 1463.65   2
   2   3   4 59636.7 1090.74   2
  -2  -3   5 8839.37 599.885   2
   2   3   5 7357.79 436.511   2
   2   3   5 7762.11 521.123   3
  -2   3   5 7393.88 558.550   2
  -2  -3   6 20652.1 984.986   2
  -2   3   6 21015.6 1013.89   2
   2   3   6 20304.2 818.769   2
  -2  -3   7 15399.7 919.657   2
  -2   3   7 13792.2 880.594   2
   2   3   7 14738.0 768.253   2
  -2   3   8 14676.5 998.950   2
   2   3   8 15604.6 852.806   2
  -2  -3   8 16126.0 1008.09   2
  -2   3   9 1349.39 337.896   2
  -2  -3   9 1255.53 282.233   2
   2   3   9 1904.18 343.516   2
  -2   3  10 346.177 204.197   2
   2   3  10 543.636 254.267   2
  -2  -3  10 620.749 229.918   2
  -2   3  11 1836.52 415.741   2
  -2  -3  11 1399.47 366.394   2
   2   3  11 1253.92 321.668   2
   2   3  12 369.230 261.982   2
  -2  -3  12 334.167 317.214   2
  -2   3  12 358.730 255.687   2
  -2   3  13 3.24137 270.250   2
  -2  -3  13 478.802 297.770   2
   2   3  13 263.381 219.661   2
  -2   3  14 405.136 272.710   2
   2   3  14 149.468 168.538   2
  -2   3  15 1147.59 377.158   2
  -2   4 -14 7421.89 834.605   3
   2   4 -13 2920.08 471.133   1
  -2   4 -13 1592.19 389.764   3
  -2   4 -12 32565.1 1648.49   3
  -2  -4 -12 30471.5 1376.40   3
   2   4 -12 35609.2 1389.81   3
   2   4 -12 33783.0 1490.60   1
  -2  -4 -11 4556.61 520.606   3
   2   4 -11 4375.44 526.758   1
  -2   4 -11 4369.33 594.448   3
  -2   4 -10 25019.9 1334.00   3
   2   4 -10 25632.3 1199.30   1
  -2   4 -10 26212.0 658.999   1
  -2  -4 -10 23532.2 1122.23   3
  -2   4  -9 12536.6 440.254   1
  -2  -4  -9 10998.5 739.539   1
   2   4  -9 12024.8 788.519   1
  -2  -4  -9 12716.7 797.135   3
  -2   4  -9 13155.4 921.752   3
   2   4  -8 124210. 2392.55   1
  -2  -4  -8 123423. 2365.60   1
  -2   4  -8 124759. 1305.18   1
  -2  -4  -8 123920. 2353.81   3
  -2  -4  -7 15467.6 799.868   1
  -2  -4  -7 14520.6 769.972   3
  -2   4  -7 15402.5 419.971   1
   2   4  -7 15460.7 804.294   1
  -2   4  -6 32006.0 1078.42   2
  -2  -4  -6 30462.0 1052.37   3
   2   4  -6 32111.7 1104.19   1
  -2  -4  -6 32663.5 1108.24   1
  -2   4  -6 33213.6 590.187   1
  -2   4  -5 27020.8 895.717   2
  -2  -4  -5 29347.9 1012.91   1
   2   4  -5 28726.0 989.414   1
  -2   4  -5 28547.3 531.017   1
  -2  -4  -5 27029.0 933.193   3
  -2   4  -4 400844. 3119.21   2
   2   4  -4 397768. 3497.85   1
  -2  -4  -4 405538. 3611.90   1
   2   4  -3 33638.3 950.351   1
  -2  -4  -3 35783.3 999.161   1
  -2  -4  -2 333307. 2785.27   1
   2   4  -2 333107. 2827.72   1
   2   4  -2 335343. 2901.32   2
  -2  -4  -1 64637.4 1181.07   1
   2   4  -1 67847.6 1222.42   1
   2   4  -1 66845.2 1480.88   4
   2   4   0 535359. 3314.28   1
   2  -4   1 71037.3 1054.21   1
   2   4   1 69077.9 1196.66   1
   2  -4   2 319439. 2175.93   1
   2   4   2 331066. 2888.02   3
  -2  -4   2 312755. 3667.77   4
   2   4   2 335211. 2932.52   1
   2   4   3 31080.8 937.219   3
   2  -4   3 33650.7 567.581   1
  -2   4   3 32886.7 525.487   4
  -2   4   3 33609.0 1013.08   2
   2   4   3 32942.6 996.271   1
   2   4   4 401356. 3333.61   1
   2   4   4 393447. 3528.07   3
  -2  -4   4 398441. 3678.58   2
   2   4   4 387105. 2902.89   2
  -2   4   4 405098. 3838.65   2
  -2  -4   5 28080.6 1065.85   2
   2   4   5 29715.0 1032.23   3
   2   4   5 27974.1 878.234   2
  -2   4   5 28945.4 1122.09   2
  -2  -4   6 30265.9 1191.14   2
   2   4   6 31009.8 1115.70   3
   2   4   6 31150.3 1026.84   2
  -2   4   6 30493.4 1237.73   2
  -2  -4   7 16062.2 939.227   2
   2   4   7 16267.3 816.484   2
  -2   4   7 17159.4 994.619   2
   2   4   8 125320. 2466.89   2
  -2  -4   8 124741. 2768.98   2
  -2   4   8 131056. 2938.16   2
  -2  -4   9 12596.7 944.091   2
  -2   4   9 12703.2 985.352   2
   2   4   9 12673.9 860.651   2
   2   4  10 23887.8 1256.03   2
  -2   4  10 24795.4 1453.47   2
  -2  -4  10 25945.2 1425.42   2
  -2   4  11 4503.02 655.642   2
   2   4  11 4521.29 579.222   2
  -2  -4  11 5154.05 671.862   2
  -2   4  12 35031.0 1890.53   2
   2   4  12 37402.9 1752.96   2
  -2  -4  12 33704.1 1782.05   2
   2   4  13 2628.54 500.339   2
  -2   4  13 2604.62 554.415   2
   2   4  14 8324.79 925.555   2
  -2   4  14 8204.86 999.585   2
  -2   4  15 1181.46 435.406   2
  -2   5 -14 87.3956 188.491   3
   2   5 -13 498.875 184.930   1
  -2   5 -13 1038.07 346.344   3
   2   5 -12 238.671 207.051   1
  -2   5 -12-89.2640 249.455   3
  -2   5 -11 1199.36 317.008   3
   2   5 -11 1581.57 318.908   1
  -2   5 -10 777.578 300.394   3
   2   5 -10 1867.92 348.540   1
   2   5  -9 4502.73 491.667   1
  -2  -5  -9 4367.39 474.485   3
  -2   5  -9 4749.01 282.822   1
  -2  -5  -8 3324.66 424.229   3
   2   5  -8 4002.64 456.369   1
  -2   5  -8 3375.03 237.808   1
  -2  -5  -7 4460.46 428.935   3
   2   5  -7 4146.67 427.828   1
  -2  -5  -7 4336.20 453.608   1
  -2   5  -7 5003.56 276.532   1
   2   5  -6 18805.5 864.949   1
  -2  -5  -6 17242.4 859.567   1
  -2   5  -6 18608.0 520.627   1
  -2   5  -5 6372.41 459.992   2
   2   5  -5 6035.03 468.119   1
  -2   5  -5 6736.04 315.255   1
  -2  -5  -5 6681.99 514.736   1
  -2   5  -4 18136.6 524.127   1
  -2   5  -4 18347.1 713.710   2
  -2  -5  -4 19223.5 844.678   1
   2   5  -4 18763.0 775.239   1
   2   5  -3 7797.57 486.445   1
  -2   5  -3 8234.05 357.258   1
  -2  -5  -3 9136.95 558.651   1
  -2  -5  -2 12316.5 595.531   1
   2   5  -2 12410.4 597.768   2
   2   5  -2 12031.7 565.666   1
   2  -5  -2 12856.0 404.015   4
   2   5  -1 86.6066 129.556   4
   2   5  -1 359.433 117.649   1
  -2  -5  -1 220.670 80.7229   1
  -2  -5   0 732.031 157.815   4
   2   5   0 653.876 141.865   1
   2  -5   1 555.110 112.744   1
   2   5   1 364.395 105.000   1
  -2  -5   1 433.160 160.041   4
   2   5   2 12406.6 589.915   3
   2   5   2 12694.1 640.605   1
  -2  -5   2 11867.6 755.452   4
   2  -5   2 12402.1 504.719   1
  -2   5   3 7883.42 333.025   4
   2  -5   3 7722.92 344.817   1
   2   5   3 7180.47 460.064   3
   2   5   3 8182.24 543.594   1
  -2   5   4 19306.7 502.769   4
   2   5   4 18857.7 793.234   3
   2   5   4 19063.1 808.468   1
   2  -5   4 18123.9 451.294   1
  -2   5   4 19436.4 878.130   2
   2   5   5 5990.94 430.894   2
  -2   5   5 6477.70 552.867   2
   2   5   5 5992.94 474.242   3
  -2  -5   6 17875.9 928.924   2
   2   5   6 17310.0 799.245   2
   2   5   6 18391.8 879.804   3
  -2   5   6 17087.4 950.554   2
  -2  -5   7 4654.17 505.640   2
   2   5   7 4547.81 438.654   2
  -2   5   7 4277.46 518.137   2
  -2   5   8 3794.46 548.092   2
  -2  -5   8 3150.84 485.732   2
   2   5   8 3027.56 420.407   2
  -2  -5   9 4739.42 573.209   2
  -2   5   9 4898.38 625.262   2
   2   5   9 4178.08 510.186   2
   2   5  10 1132.90 327.183   2
  -2   5  10 1484.48 403.876   2
   2   5  11 1605.78 393.951   2
  -2   5  11 2227.54 450.507   2
   2   5  12 5.67504 214.490   2
  -2   5  12 9.33078 264.094   2
   2   5  13 1315.94 351.616   2
  -2   5  13 1020.68 313.759   2
   2   5  14-196.902 288.841   2
  -2   5  14-209.751 359.364   2
  -2   5  15 37.7872 315.192   2
  -2   6 -14 4289.11 703.241   3
  -2   6 -13 1557.15 441.960   3
  -2   6 -12 28950.8 1647.64   3
   2   6 -12 31586.3 1457.63   1
   2   6 -11 1008.07 262.642   1
  -2   6 -11 2111.87 439.612   3
   2   6 -10 43212.6 1576.88   1
  -2   6  -9 8053.31 400.085   1
   2   6  -9 7020.40 622.248   1
   2   6  -8 162739. 2822.78   1
  -2   6  -8 168498. 1800.24   1
  -2   6  -7 4320.07 284.293   1
   2   6  -7 4277.14 434.588   1
  -2   6  -6 124727. 1562.67   1
  -2  -6  -6 123922. 2446.44   1
  -2   6  -5 6626.13 364.830   1
  -2   6  -5 5910.81 463.904   2
  -2  -6  -5 5995.30 513.959   1
   2   6  -5 6995.82 518.325   1
   2   6  -4 529276. 4240.19   1
  -2  -6  -4 517452. 4676.88   1
   2   6  -3 28482.3 953.567   1
  -2   6  -3 27456.8 758.661   1
  -2  -6  -2 289237. 3181.07   1
   2  -6  -2 291696. 2364.73   4
   2   6  -2 288218. 2896.53   1
  -2  -6  -1 16952.3 740.896   1
   2   6  -1 15890.0 667.022   1
   2  -6   0 523522. 3687.55   1
   2   6   0 520587. 3787.36   1
   2   6   1 16941.3 732.416   1
   2  -6   1 17908.1 666.846   1
  -2  -6   2 288526. 3837.47   4
   2   6   2 288182. 3268.52   1
   2   6   3 29012.7 1096.74   1
   2  -6   3 29272.3 790.236   1
   2   6   3 27207.4 944.776   3
   2   6   4 517933. 4264.30   3
  -2   6   4 519108. 4631.33   2
  -2   6   4 503681. 2907.20   4
   2   6   4 495948. 4434.18   1
   2  -6   4 497017. 2867.77   1
   2   6   5 6409.68 456.225   2
   2   6   5 6910.76 522.428   3
  -2   6   5 6624.73 348.553   4
  -2   6   5 7252.88 597.452   2
   2   6   6 120271. 2266.05   3
  -2   6   6 120196. 2571.43   2
   2   6   6 115699. 2116.44   2
   2   6   7 4041.11 431.792   2
  -2   6   7 4806.34 550.459   2
   2   6   8 160970. 2931.84   2
  -2   6   8 163237. 3384.76   2
   2   6   9 6900.44 642.751   2
  -2   6   9 7557.29 789.215   2
  -2   6  10 43905.0 1976.53   2
   2   6  10 41902.2 1696.88   2
  -2   6  11 2140.88 484.334   2
   2   6  11 1983.50 395.904   2
   2   6  12 33132.0 1709.77   2
  -2   6  12 34824.0 1944.21   2
  -2   6  13 1527.23 414.542   2
   2   6  13 1462.59 338.478   2
  -2   6  14 5961.93 881.193   2
   2   6  14 5399.25 775.263   2
  -2   6  15 732.268 338.824   2
  -2   7 -14 291.664 328.091   3
  -2   7 -13 159.007 153.969   3
   2   7 -12 383.390 178.957   1
  -2   7 -12 489.122 317.560   3
   2   7 -11 1721.31 337.875   1
   2   7 -10 281.197 133.383   1
  -2   7  -9 3311.99 281.497   1
   2   7  -9 3510.12 447.655   1
  -2   7  -8 4186.77 322.425   1
   2   7  -8 4125.69 473.416   1
  -2   7  -7 4987.23 352.233   1
   2   7  -7 4743.35 485.753   1
   2   7  -6 3455.77 393.826   1
  -2   7  -6 3408.70 284.797   1
  -2   7  -5 9791.47 489.867   1
  -2  -7  -5 9371.16 678.906   1
   2   7  -5 10775.7 659.180   1
  -2   7  -4 15911.2 657.829   1
  -2  -7  -4 16227.9 868.499   1
   2   7  -4 16057.4 785.912   1
  -2   7  -3 935.205 159.182   1
   2   7  -3 791.165 181.090   1
  -2  -7  -3 1199.05 235.699   1
  -2  -7  -2 37581.8 1244.41   1
   2   7  -2 38425.5 1121.22   1
   2  -7  -2 39605.3 1021.45   4
  -2   7  -2 37100.0 1036.38   1
   2   7  -1 45588.0 1210.68   1
  -2  -7  -1 48050.8 1347.65   1
   2  -7  -1 50040.5 1258.85   1
   2  -7  -1 47805.0 1284.88   4
   2   7   0 60939.6 1405.61   1
   2  -7   0 63935.6 1389.76   1
  -2  -7   1 50324.0 1624.01   4
   2  -7   1 47079.3 1178.18   1
   2   7   1 46786.4 1292.84   1
  -2  -7   2 38212.1 1467.88   4
   2  -7   2 38466.0 1080.64   1
   2   7   2 38866.3 1266.59   1
   2   7   3 799.800 184.387   3
   2  -7   3 820.591 159.307   1
   2   7   3 699.682 205.458   1
  -2  -7   3 532.375 141.273   1
   2   7   4 15701.9 847.838   1
  -2   7   4 16133.7 591.458   4
   2   7   4 15807.2 791.803   3
   2  -7   4 15993.3 591.746   1
   2  -7   5 10522.6 443.746   1
   2   7   5 10861.1 669.274   3
  -2   7   5 10931.9 749.612   2
  -2   7   5 10822.6 477.842   4
  -2   7   5 10655.4 322.920   3
  -2   7   6 2889.61 265.893   4
  -2   7   6 3128.23 455.510   2
   2   7   6 4094.52 423.070   2
  -2   7   7 5160.46 590.114   2
   2   7   7 4469.02 478.056   2
   2   7   8 4549.70 511.935   2
  -2   7   8 4267.58 591.711   2
  -2   7   9 3412.78 531.244   2
   2   7   9 2757.76 425.871   2
   2   7  10 506.107 223.568   2
  -2   7  10 425.519 284.662   2
   2   7  11 1051.40 287.232   2
  -2   7  11 1052.85 379.613   2
  -2   7  12 815.830 372.266   2
   2   7  12 796.654 313.112   2
  -2   7  13 393.826 360.745   2
   2   7  13 220.558 160.255   2
   2   7  14-189.781 271.077   2
  -2   7  14-178.524 287.681   2
  -2   8 -14 7314.03 927.282   3
  -2   8 -13 879.038 336.415   3
   2   8 -12 38582.5 1636.16   1
  -2   8 -12 35638.5 1886.27   3
   2   8 -11 591.995 227.748   1
   2   8 -10 23101.3 1196.62   1
   2   8  -9 606.552 216.946   1
  -2   8  -9 735.894 149.110   1
   2   8  -8 101609. 2325.30   1
  -2   8  -8 108240. 1751.46   1
  -2   8  -7 5467.66 397.968   1
   2   8  -7 5389.34 520.889   1
  -2   8  -6 80181.0 1522.48   1
   2   8  -6 83584.7 1969.00   1
  -2   8  -5 3281.00 314.496   1
   2   8  -5 3004.90 372.843   1
   2   8  -4 258800. 3213.49   1
  -2   8  -4 258903. 2878.72   1
  -2  -8  -3 34386.8 1301.75   1
  -2   8  -3 32593.6 1037.26   1
   2   8  -3 33370.1 1121.79   1
   2   8  -2 171790. 2477.97   1
  -2  -8  -2 179262. 2918.10   1
   2  -8  -2 174464. 2408.35   4
   2  -8  -1 2094.73 285.706   4
   2   8  -1 2093.22 282.726   1
   2  -8  -1 1768.12 253.926   1
   2  -8   0 359935. 3566.57   1
   2   8   0 353681. 3668.41   1
   2  -8   1 2293.46 287.545   1
   2   8   1 2212.59 304.544   1
  -2  -8   1 2561.01 387.844   4
  -2  -8   2 163215. 3157.35   4
   2   8   2 163516. 2767.07   1
   2  -8   2 167088. 2406.32   1
  -2  -8   3 34905.7 1196.64   1
   2  -8   3 35507.8 1098.01   1
   2   8   3 34518.8 1312.13   1
   2   8   4 248761. 3592.80   1
  -2   8   4 266328. 2786.63   4
   2  -8   4 256821. 2667.25   1
   2   8   4 272941. 3400.61   3
  -2   8   5 2789.52 274.112   4
   2   8   5 2992.98 413.316   1
   2   8   5 3037.66 367.241   3
   2  -8   5 2458.48 249.972   1
  -2   8   5 2503.92 189.515   3
  -2   8   5 2701.73 383.886   2
   2   8   6 79126.7 1891.74   2
  -2   8   6 80758.8 1476.53   4
  -2   8   6 81822.0 2253.08   2
  -2   8   6 80957.0 976.441   3
   2   8   7 4929.48 507.717   2
  -2   8   7 4598.97 578.195   2
  -2   8   7 4444.20 366.769   4
  -2   8   8 100794. 2778.91   2
   2   8   8 102921. 2463.48   2
   2   8   9 853.113 238.797   2
  -2   8   9 1153.67 350.731   2
  -2   8  10 22631.2 1469.51   2
   2   8  10 24324.0 1351.42   2
  -2   8  11 599.004 307.922   2
   2   8  11 888.553 255.629   2
  -2   8  12 37767.5 2071.09   2
   2   8  12 38063.6 1873.66   2
   2   8  13 314.660 205.969   2
  -2   8  13 622.783 397.238   2
  -2   8  14 9832.75 1172.91   2
   2   8  14 9301.49 1041.77   2
  -2   9 -14-213.889 186.964   3
  -2   9 -13 293.322 225.475   3
   2   9 -12 292.948 225.161   1
   2   9 -11 584.943 223.568   1
   2   9 -10 748.920 253.873   1
   2   9  -9 1890.18 338.007   1
  -2   9  -9 2002.59 262.684   1
   2   9  -8 3898.83 475.409   1
  -2   9  -8 4158.77 379.798   1
  -2   9  -7 14099.1 681.857   1
   2   9  -7 13407.1 841.194   1
  -2   9  -6 1111.74 209.761   1
   2   9  -6 1214.31 260.581   1
  -2   9  -5 3976.78 371.931   1
   2   9  -5 3492.47 411.052   1
  -2   9  -4 6084.56 473.931   1
   2   9  -4 6145.92 517.645   1
   2   9  -3 11146.4 680.702   1
  -2   9  -3 12050.2 687.484   1
   2  -9  -2 9019.23 603.542   4
   2   9  -2 8338.63 575.508   1
  -2   9  -2 8669.16 588.729   1
   2   9  -1 3188.65 368.431   1
   2  -9  -1 3204.40 363.281   4
  -2   9  -1 2932.94 358.711   1
   2  -9  -1 3195.47 367.137   1
  -2  -9   0 8949.03 783.771   4
   2   9   0 10508.1 675.836   1
   2  -9   0 9577.34 623.160   1
  -2  -9   1 2686.73 406.842   4
   2   9   1 2948.77 368.828   1
   2  -9   1 3138.06 358.427   1
  -2  -9   2 7062.84 675.523   4
   2   9   2 8334.67 646.245   1
   2  -9   2 8940.05 594.005   1
  -2  -9   2 9550.64 654.225   1
   2  -9   3 11381.3 665.043   1
  -2  -9   3 12534.1 965.221   4
   2   9   3 12114.5 809.113   1
   2   9   4 7528.54 597.504   3
  -2   9   4 6985.44 517.462   4
   2   9   4 6820.19 632.011   1
   2  -9   4 6560.83 472.443   1
   2   9   5 3864.93 497.771   1
  -2   9   5 3422.72 327.551   4
   2  -9   5 3975.78 347.364   1
  -2   9   6 1040.62 184.792   4
  -2   9   6 1050.09 135.712   3
  -2   9   6 1427.75 330.707   2
  -2   9   7 12689.3 968.194   2
   2   9   7 14266.4 894.869   2
  -2   9   7 12101.1 636.602   4
  -2   9   8 3975.00 604.177   2
   2   9   8 3731.41 510.215   2
  -2   9   9 2575.45 486.760   2
   2   9   9 2467.42 416.722   2
   2   9  10 537.540 238.976   2
  -2   9  10 565.382 293.954   2
  -2   9  11 165.455 226.866   2
   2   9  11 779.157 291.422   2
  -2   9  12 762.058 390.126   2
   2   9  12 778.456 314.694   2
  -2   9  13 220.578 182.093   2
   2   9  13-185.964 332.186   2
  -2   9  14-200.223 290.746   2
   2   9  14 200.231 206.547   2
  -2  10 -14 3846.78 709.794   3
  -2  10 -13-339.044 296.144   3
   2  10 -12 27119.8 1414.02   1
   2  10 -11 1240.11 308.180   1
   2  10 -10 16046.1 1030.55   1
  -2  10  -9 2763.47 316.050   1
   2  10  -9 2047.52 372.831   1
  -2  10  -8 60867.9 1498.84   1
   2  10  -8 57971.3 1835.00   1
  -2  10  -7 403.859 127.296   1
   2  10  -7 432.048 195.865   1
  -2  10  -6 53735.2 1418.42   1
   2  10  -6 52287.2 1642.62   1
  -2  10  -5 1306.71 226.110   1
   2  10  -5 1152.92 260.364   1
   2  10  -4 66290.5 1754.05   1
  -2  10  -4 66016.1 1641.17   1
   2  10  -3 4163.01 436.338   1
  -2  10  -3 5255.82 477.612   1
   2  10  -2 27183.2 1097.89   1
  -2  10  -2 29121.5 1146.44   1
   2 -10  -2 25855.9 1066.09   4
  -2  10  -1 50758.5 1567.14   1
   2  10  -1 48974.9 1503.35   1
  -2 -10  -1 53417.9 1766.20   4
   2 -10  -1 48693.8 1479.70   4
   2 -10   0 129297. 2438.78   1
  -2 -10   0 134328. 2902.81   4
   2 -10   1 54983.1 1591.73   1
   2  10   1 51805.5 1638.48   1
   2  10   2 26492.5 1211.92   1
   2 -10   2 28315.8 1121.28   1
  -2 -10   2 24237.0 1289.98   4
   2  10   3 4017.77 498.749   1
   2 -10   3 3523.18 390.007   1
  -2 -10   3 3829.80 566.003   4
   2  10   4 64499.3 2012.53   1
   2 -10   4 67420.2 1643.84   1
   2 -10   5 1426.02 236.416   1
   2  10   5 1717.73 363.124   1
  -2  10   5 1290.66 233.211   4
  -2  10   6 51452.8 1379.19   4
  -2  10   6 53143.9 1040.03   3
   2 -10   6 48798.5 1260.38   1
  -2  10   6 54346.4 1943.68   2
  -2  10   7 93.7213 51.5161   3
  -2  10   7 105.614 81.9654   4
   2  10   7 153.352 157.118   2
  -2  10   7 210.016 194.305   2
   2  10   8 58993.3 1990.16   2
  -2  10   8 59524.9 2264.62   2
   2  10   9 1988.79 384.279   2
  -2  10   9 2866.25 548.950   2
  -2  10  10 15938.5 1278.97   2
   2  10  10 16961.5 1181.04   2
  -2  10  11 926.202 402.948   2
   2  10  11 875.526 262.035   2
   2  10  12 26088.6 1634.24   2
  -2  10  12 27913.5 1874.73   2
   2  10  13 221.909 231.992   2
  -2  10  13 181.599 283.671   2
   2  10  14 4190.00 736.528   2
  -2  10  14 3439.34 754.719   2
  -2  11 -14 2.62788 182.281   3
   2  11 -12 255.194 226.782   1
   2  11 -11 2544.02 455.839   1
   2  11 -10 449.538 190.777   1
   2  11  -9 3596.68 471.446   1
  -2  11  -9 4752.19 441.760   1
   2  11  -8 1095.24 266.418   1
  -2  11  -8 1624.38 275.122   1
   2  11  -7 298.944 175.386   1
  -2  11  -7 507.450 144.647   1
   2  11  -6 5717.21 562.920   1
  -2  11  -6 6746.86 535.150   1
   2  11  -5 2543.59 369.447   1
  -2  11  -5 2507.63 335.520   1
   2  11  -4 27263.8 1168.58   1
  -2  11  -4 25855.3 1078.68   1
   2  11  -3 5385.82 519.622   1
  -2  11  -3 5197.64 499.955   1
  -2  11  -2 29430.3 1213.77   1
   2  11  -2 29584.8 1209.42   1
   2 -11  -2 28080.9 1146.65   4
   2  11  -1 19547.4 999.598   1
  -2 -11  -1 20048.1 1148.97   4
   2 -11  -1 20760.9 996.144   4
  -2  11  -1 19813.3 1026.52   1
  -2 -11   0 27641.2 1386.76   4
   2  11   0 27806.9 1206.05   1
  -2 -11   1 20069.1 1159.78   4
   2 -11   1 20819.8 1018.78   1
   2  11   1 19232.8 1041.12   1
   2  11   2 28504.8 1295.39   1
   2 -11   2 28345.6 1180.34   1
  -2 -11   2 31834.5 1502.55   4
   2 -11   3 5510.40 513.167   1
   2  11   3 6012.86 621.200   1
  -2 -11   3 6916.73 739.648   4
   2 -11   4 26828.2 1118.17   1
  -2 -11   4 29517.6 1675.54   4
   2  11   4 27211.2 1341.59   1
  -2  11   5 2901.81 383.741   4
   2  11   5 2216.42 433.050   1
   2 -11   5 2124.53 300.955   1
   2 -11   6 5478.94 457.134   1
  -2  11   6 5471.44 495.326   4
  -2  11   6 5986.27 393.103   3
  -2  11   7 703.517 281.461   2
  -2  11   7 825.246 150.553   3
  -2  11   8 1642.11 422.888   2
   2  11   8 1440.75 355.136   2
   2  11   9 4287.56 585.029   2
  -2  11   9 3786.17 648.551   2
   2  11  10 587.662 275.562   2
  -2  11  10 542.970 313.597   2
  -2  11  11 1847.12 494.344   2
   2  11  11 2244.01 474.009   2
  -2  11  12 38.2188 239.654   2
   2  11  12 905.462 353.911   2
   2  11  13 979.627 333.371   2
  -2  11  13 1063.93 461.098   2
  -2  11  14-46.5721 243.155   2
   2  11  14 1232.65 418.764   2
  -2  12 -14 1232.43 439.685   3
   2  12 -11 2007.92 405.537   1
   2  12 -10 2758.36 454.920   1
   2  12  -9 10657.8 857.945   1
  -2  12  -9 10626.1 685.249   1
   2  12  -8 12131.2 886.633   1
  -2  12  -8 13962.4 805.533   1
   2  12  -7 14343.8 940.726   1
  -2  12  -7 14956.4 835.073   1
   2  12  -6 5196.60 567.258   1
  -2  12  -6 5939.97 530.218   1
   2  12  -5 6327.31 604.157   1
  -2  12  -5 7217.87 595.181   1
  -2  12  -4 34412.7 1314.51   1
   2  12  -4 34420.4 1371.46   1
   2  12  -3 9004.37 707.319   1
  -2  12  -3 9813.06 719.888   1
  -2  12  -2 29600.8 1268.71   1
   2  12  -2 29685.4 1279.12   1
   2 -12  -2 26514.8 1167.71   4
   2  12  -1 815.371 219.948   1
  -2 -12  -1 650.954 216.861   4
  -2  12  -1 588.627 197.626   1
   2 -12  -1 948.777 240.886   4
   2 -12   0 107429. 2598.85   4
   2  12   0 105238. 2459.83   1
  -2 -12   0 99161.5 2636.43   4
  -2 -12   1 550.285 208.282   4
   2  12   1 604.906 197.131   1
  -2 -12   2 29302.5 1468.81   4
   2  12   2 28887.7 1345.81   1
  -2 -12   3 8172.91 895.826   4
   2  12   3 9186.24 788.697   1
   2 -12   4 37415.9 1413.59   1
   2  12   4 37859.4 1627.80   1
  -2 -12   4 40772.3 1958.45   4
   2 -12   5 7100.19 590.747   1
   2  12   5 7451.21 792.086   1
  -2  12   6 7874.44 494.357   3
   2 -12   6 6796.28 555.655   1
  -2  12   7 13358.2 1084.75   2
  -2  12   7 14763.2 628.037   3
  -2  12   8 14921.5 1219.71   2
   2  12   8 13347.6 1023.37   2
   2  12   9 10626.1 955.786   2
  -2  12   9 10576.0 1051.03   2
  -2  12  10 3367.14 651.568   2
   2  12  10 2656.79 504.786   2
  -2  12  11 1614.64 510.238   2
   2  12  11 2083.24 512.048   2
   2  12  12 9871.71 1051.19   2
  -2  12  12 9673.47 1139.44   2
   2  12  13 1273.11 413.586   2
  -2  12  13 1048.66 459.093   2
   2  13 -11 2590.43 459.475   1
   2  13 -10-17.7312 115.125   1
   2  13  -9 3882.11 535.971   1
   2  13  -8 1006.99 288.349   1
  -2  13  -8 1474.53 290.386   1
   2  13  -7 3382.49 480.344   1
  -2  13  -7 3155.95 407.764   1
   2  13  -6 2703.57 432.700   1
  -2  13  -6 2709.97 377.953   1
  -2  13  -5 3126.84 401.930   1
   2  13  -5 2582.16 397.666   1
  -2  13  -4 3785.27 455.401   1
   2  13  -4 4008.07 501.689   1
  -2  13  -3 26725.7 1205.27   1
   2 -13  -3 25412.5 1247.70   4
   2  13  -3 25783.6 1241.45   1
   2 -13  -2 3285.50 419.135   4
   2  13  -2 2731.06 412.833   1
  -2  13  -2 3250.03 443.925   1
   2  13  -1 9943.77 790.105   1
  -2 -13  -1 11321.6 961.542   4
  -2  13  -1 11009.8 843.151   1
   2 -13  -1 10705.4 766.839   4
  -2 -13   0 1093.39 337.791   4
   2  13   0 1525.99 348.137   1
   2 -13   0 1944.73 382.163   4
   2  13   1 12352.0 896.360   1
  -2 -13   1 10338.3 880.869   4
  -2 -13   2 3787.41 550.236   4
   2  13   2 3898.74 527.858   1
  -2 -13   3 28081.0 1554.66   4
   2  13   3 27496.4 1399.71   1
   2  13   4 3521.83 520.692   1
  -2 -13   4 3466.56 655.132   4
  -2 -13   5 3220.12 624.925   4
   2  13   5 2113.78 440.929   1
  -2  13   7 3716.02 616.695   2
   2  13   8 1376.40 347.617   2
  -2  13   8 1103.10 337.203   2
  -2  13   9 5334.00 785.352   2
   2  13   9 4535.67 666.861   2
   2  13  10 75.0265 175.443   2
  -2  13  10-102.762 282.656   2
   2  13  11 3382.76 629.884   2
  -2  13  11 2733.61 606.330   2
  -2  13  12 814.157 422.951   2
   2  13  12 807.107 306.599   2
  -2  13  13 764.879 383.184   2
   2  13  13 1839.22 533.104   2
   2  14 -11 221.459 219.959   1
   2  14 -10 4536.81 603.474   1
   2  14  -9 1127.66 310.723   1
   2  14  -8 21865.7 1266.53   1
  -2  14  -8 24555.2 1166.55   1
   2  14  -7 2790.85 456.161   1
  -2  14  -7 2614.80 401.394   1
  -2  14  -6 8539.04 701.882   1
   2  14  -6 8424.71 767.255   1
   2  14  -5 12473.6 921.246   1
  -2  14  -5 12699.4 858.208   1
   2  14  -4 45323.2 1731.22   1
  -2  14  -4 43480.2 1588.62   1
   2 -14  -3 9461.33 803.466   4
   2  14  -3 11152.2 860.590   1
  -2  14  -3 9440.75 748.089   1
  -2  14  -2 9002.32 750.632   1
   2 -14  -2 7782.57 677.521   4
   2  14  -2 9209.09 771.291   1
   2 -14  -1 9574.21 750.387   4
  -2 -14  -1 9281.23 885.676   4
  -2  14  -1 11183.7 877.430   1
   2  14  -1 10284.4 829.271   1
  -2 -14   0 3497.91 514.545   4
   2 -14   0 4333.73 544.344   4
   2  14   0 4904.90 583.007   1
   2  14   1 11868.0 905.407   1
  -2 -14   1 11466.0 936.220   4
   2  14   2 8635.24 782.138   1
  -2 -14   2 8012.62 806.746   4
   2  14   3 10803.6 899.483   1
  -2 -14   3 12913.7 1056.70   4
  -2 -14   4 46782.1 2128.81   4
   2  14   4 44428.9 1870.91   1
   2  14   5 12299.2 1061.31   1
  -2 -14   5 13621.2 1280.74   4
   2  14   8 24686.3 1493.14   2
  -2  14   8 24799.9 1667.22   2
  -2  14   9 696.855 300.164   2
   2  14   9 937.863 336.928   2
   2  14  10 5474.12 787.913   2
  -2  14  10 5817.93 879.270   2
   2  14  11 170.360 186.070   2
  -2  14  11 302.293 188.826   2
  -2  14  12 5180.02 902.830   2
   2  14  12 4723.74 789.986   2
  -2  14  13 1246.33 537.451   2
   2  14  13 775.911 333.527   2
   2  15 -11 1641.22 401.022   1
   2  15 -10 1003.26 301.443   1
   2  15  -9 3337.88 544.373   1
  -2  15  -8 1294.87 286.451   1
   2  15  -8 2114.24 424.934   1
   2  15  -7 8834.10 830.029   1
  -2  15  -7 8208.07 718.290   1
  -2  15  -6 4271.14 508.332   1
   2  15  -6 4496.62 590.882   1
   2  15  -5 4259.55 583.609   1
  -2  15  -5 3786.36 489.611   1
   2  15  -4 3578.88 524.575   1
  -2  15  -4 3435.55 473.868   1
  -2  15  -3 13742.5 936.310   1
   2  15  -3 14163.8 999.730   1
   2 -15  -3 13396.9 960.399   4
   2 -15  -2 4223.70 503.728   4
  -2  15  -2 4069.88 542.304   1
   2  15  -2 3280.24 496.779   1
   2 -15  -1 6793.85 654.820   4
  -2 -15  -1 7062.63 777.498   4
   2  15  -1 7214.78 728.007   1
  -2  15  -1 8081.62 763.497   1
  -2 -15   0 19006.9 1230.44   4
   2 -15   0 18818.4 1138.21   4
   2  15   0 20548.0 1226.27   1
   2  15   1 6297.77 689.893   1
  -2 -15   1 6386.62 729.464   4
   2 -15   1 6886.07 779.460   4
   2  15   2 4512.30 602.161   1
  -2 -15   2 4939.62 653.686   4
  -2 -15   3 10885.3 1103.85   4
   2  15   3 14380.3 1070.87   1
   2  15   4 3867.95 577.477   1
  -2 -15   4 4276.64 677.446   4
  -2 -15   5 2741.93 643.260   4
   2  15   5 4623.54 657.396   1
  -2 -15   6 5044.45 839.456   4
  -2  15   8 1538.17 502.682   2
   2  15   9 3804.70 617.292   2
  -2  15   9 3755.16 735.754   2
   2  15  10 1195.68 396.890   2
  -2  15  10 1243.93 412.785   2
   2  15  11 2379.02 529.307   2
  -2  15  11 1969.17 566.098   2
   2  15  12-28.8003 211.603   2
  -2  15  12 347.729 281.769   2
   2  15  13 904.471 399.712   2
   2  16 -11 217.833 195.531   1
   2  16 -10 4492.97 646.148   1
   2  16  -9 95.6926 142.906   1
  -2  16  -8 17606.8 1066.34   1
   2  16  -8 16546.5 1209.54   1
  -2  16  -7 1959.20 364.861   1
   2  16  -7 1192.97 333.266   1
  -2  16  -6 5303.90 597.426   1
   2  16  -6 6109.41 725.264   1
   2  16  -5 4185.15 583.290   1
  -2  16  -5 4444.18 542.555   1
   2  16  -4 34047.1 1615.40   1
  -2  16  -4 33257.9 1479.19   1
  -2  16  -3 4767.01 593.959   1
   2 -16  -3 4214.57 549.579   4
   2  16  -3 5010.78 626.658   1
   2 -16  -2 43895.0 1671.53   4
  -2  16  -2 49030.0 1877.82   1
   2  16  -2 49006.9 1948.12   1
   2 -16  -1 1622.99 344.970   4
  -2  16  -1 1405.07 353.856   1
  -2 -16  -1 1712.52 421.081   4
   2  16  -1 1888.10 413.247   1
   2  16   0 30858.3 1552.93   1
   2 -16   0 34468.3 1573.16   4
  -2 -16   0 29660.6 1577.33   4
   2 -16   1 2553.04 475.693   4
   2  16   1 1557.94 366.665   1
  -2 -16   1 1491.26 388.617   4
  -2 -16   2 53732.5 2157.64   4
   2  16   2 51455.4 2038.11   1
   2  16   3 4626.60 643.324   1
  -2 -16   3 5006.05 681.931   4
  -2 -16   4 40904.2 2025.72   4
   2  16   4 36756.9 1814.90   1
  -2 -16   5 4398.02 768.551   4
   2  16   5 4519.84 676.588   1
  -2 -16   6 3361.32 801.646   4
  -2 -16   7 1300.74 498.035   4
  -2  16   8 17001.0 1481.26   2
  -2  16   9 212.485 305.644   2
   2  16   9 574.117 282.523   2
  -2  16  10 4205.74 844.977   2
   2  16  10 4734.18 786.269   2
   2  16  11-466.273 451.257   2
  -2  16  11 530.992 361.515   2
  -2  16  12 6769.85 1119.10   2
   2  16  12 7497.19 1027.68   2
   2  16  13-185.025 379.286   2
   2  17 -10-249.931 317.718   1
   2  17  -9 1053.57 343.047   1
  -2  17  -8 1582.80 336.912   1
   2  17  -8 1185.25 364.124   1
   2  17  -7 4250.59 628.682   1
  -2  17  -7 4640.27 572.177   1
   2  17  -6 242.041 132.114   1
  -2  17  -6 112.315 166.802   1
  -2  17  -5 9140.71 806.877   1
   2  17  -5 10656.7 954.687   1
  -2  17  -4 2480.66 429.923   1
   2  17  -4 1976.38 431.277   1
  -2  17  -3 2648.33 445.926   1
   2  17  -3 3629.93 561.289   1
  -2  17  -2 4511.69 598.870   1
   2  17  -2 4255.85 629.276   1
   2 -17  -2 3765.15 508.379   4
  -2 -17  -1 11051.0 1018.53   4
   2  17  -1 10919.7 940.928   1
  -2  17  -1 12525.4 1011.80   1
   2 -17  -1 12241.3 909.692   4
   2 -17   0 612.357 242.223   4
  -2 -17   0 345.066 215.914   4
   2  17   0 476.697 233.573   1
  -2 -17   1 12873.5 1072.18   4
   2 -17   1 12736.5 1060.83   4
   2  17   1 12132.7 1008.96   1
   2  17   2 4846.72 656.563   1
  -2 -17   2 3921.23 599.440   4
   2 -17   2 5050.36 751.660   4
  -2 -17   3 2670.57 523.753   4
   2  17   3 2090.68 441.777   1
  -2 -17   4 2655.52 567.599   4
   2  17   4 2177.89 465.424   1
  -2 -17   5 12395.6 1248.56   4
   2  17   5 10356.2 1037.46   1
  -2 -17   6 507.021 257.366   4
  -2 -17   7 4340.00 840.122   4
  -2 -17   8 706.176 484.123   4
  -2  17   8 1365.87 412.848   2
   2  17   9 1191.23 433.873   2
  -2  17   9 1542.98 527.891   2
  -2  17  10-75.2009 240.787   2
   2  17  10 96.6016 216.337   2
  -2  17  11 1501.40 499.295   2
   2  17  11 1133.57 467.913   2
   2  17  12 287.541 350.086   2
  -2  17  12 1262.28 559.654   2
   2  18 -10 14635.2 1214.97   1
   2  18  -9 858.690 344.909   1
   2  18  -8 23478.8 1503.16   1
   2  18  -7 488.345 252.548   1
  -2  18  -7 1108.70 308.093   1
   2  18  -6 27428.8 1588.01   1
  -2  18  -6 26390.8 1401.65   1
  -2  18  -5 688.701 226.170   1
   2  18  -5 528.175 212.900   1
   2  18  -4 33335.8 1732.22   1
  -2  18  -4 32599.8 1584.81   1
  -2  18  -3 4752.00 630.384   1
   2  18  -3 5087.15 693.438   1
  -2  18  -2 20516.9 1302.62   1
   2 -18  -2 17568.7 1110.81   4
   2  18  -2 21494.1 1376.69   1
   2  18  -1 7989.55 837.310   1
  -2 -18  -1 6878.59 806.899   4
   2 -18  -1 7143.92 721.278   4
  -2 -18   0 43538.4 1969.04   4
   2  18   0 43482.1 1948.90   1
   2 -18   0 44076.1 1851.66   4
   2  18   1 6274.41 741.819   1
  -2 -18   1 7413.51 855.540   4
   2 -18   1 8447.06 870.498   4
   2  18   2 19639.8 1335.77   1
   2 -18   2 22278.2 1520.30   4
  -2 -18   2 20829.8 1396.32   4
   2  18   3 4394.49 651.827   1
  -2 -18   3 5615.58 777.934   4
  -2 -18   4 33011.0 1880.48   4
   2  18   4 34489.7 1832.48   1
  -2 -18   5 838.947 385.285   4
   2  18   5 678.056 343.401   1
  -2 -18   6 24000.4 1777.19   4
  -2 -18   7 687.628 317.829   4
  -2  18   8 23085.9 1812.17   2
  -2 -18   8 27400.1 2090.24   4
  -2 -18   9 690.472 449.578   4
  -2  18   9 972.317 443.731   2
   2  18   9 1545.74 452.926   2
   2  18  10 14638.4 1470.71   2
  -2 -18  10 16141.7 1745.49   4
  -2  18  10 14503.2 1581.03   2
  -2  18  11 125.597 264.484   2
  -2 -18  11-15.4815 282.836   4
   2  18  11 242.921 281.209   2
   2  18  12 9203.00 1234.18   2
   2  19 -10-39.3407 204.848   1
   2  19  -9 1169.04 381.269   1
   2  19  -8 417.573 292.350   1
  -2  19  -7 4009.52 570.206   1
   2  19  -7 3270.81 581.260   1
   2  19  -6 773.223 235.541   1
  -2  19  -6 725.364 249.412   1
   2  19  -5 3118.60 559.165   1
  -2  19  -5 3535.12 544.647   1
   2  19  -4 4659.35 688.334   1
  -2  19  -4 5262.42 666.405   1
   2  19  -3 1750.98 439.502   1
  -2  19  -3 1645.42 383.058   1
   2  19  -2 6003.48 754.227   1
   2 -19  -2 5507.96 642.063   4
  -2  19  -2 5467.60 697.757   1
   2 -19  -1 1376.22 333.124   4
   2  19  -1 1106.71 329.756   1
   2 -19   0 15454.1 1126.07   4
  -2 -19   0 14124.0 1171.90   4
   2  19   0 14751.9 1166.46   1
   2  19   1 1386.42 392.497   1
   2 -19   1 1043.73 324.001   4
  -2 -19   1 1006.45 352.250   4
   2 -19   2 6513.62 817.542   4
  -2 -19   2 7293.77 863.084   4
   2  19   2 6163.50 768.446   1
   2  19   3 2277.49 495.315   1
  -2 -19   3 1146.19 368.712   4
   2 -19   3 2000.74 505.218   4
  -2 -19   4 4532.72 764.074   4
   2  19   4 4372.19 671.322   1
  -2 -19   5 2980.76 597.950   4
  -2 -19   6 571.691 291.499   4
  -2 -19   7 3140.10 715.257   4
  -2 -19   8 1086.56 489.251   4
  -2  19   8 700.002 417.383   2
  -2 -19   9 1426.08 527.704   4
   2  19   9 2157.45 606.194   2
  -2  19   9 2273.19 652.957   2
  -2  19  10 400.272 364.297   2
  -2 -19  10 75.9557 410.680   4
   2  19  10 654.821 466.534   2
  -2  19  11 358.819 339.333   2
  -2 -19  11 290.985 273.076   4
   2  19  12 18.7107 273.873   2
   2  20 -10 5414.75 807.760   1
   2  20  -9 1842.95 460.672   1
   2  20  -8 10028.8 1059.28   1
  -2  20  -7 3633.57 573.065   1
   2  20  -7 3806.75 648.524   1
   2  20  -6 27024.5 1703.19   1
  -2  20  -6 27196.2 1534.15   1
  -2  20  -5 1979.80 414.948   1
   2  20  -5 1765.25 464.516   1
  -2  20  -4 31330.8 1660.68   1
   2  20  -4 31461.2 1792.72   1
   2  20  -3 2527.30 529.045   1
  -2  20  -3 2257.07 447.833   1
   2 -20  -2 33316.9 1632.67   4
   2  20  -2 36392.7 1895.70   1
  -2  20  -2 32436.0 1743.56   1
   2 -20  -1 283.653 196.709   4
   2  20  -1 384.287 316.717   1
  -2 -20   0 51226.6 2233.46   4
   2  20   0 52672.1 2258.85   1
   2 -20   0 52287.1 2102.43   4
   2 -20   1 167.234 235.642   4
  -2 -20   1 754.769 322.234   4
   2  20   1 16.3387 238.884   1
   2  20   2 33553.5 1821.13   1
   2 -20   2 33049.1 1857.89   4
  -2 -20   2 35314.5 1924.13   4
   2  20   3 1909.62 483.121   1
  -2 -20   3 2348.20 525.642   4
   2 -20   3 2361.99 569.180   4
  -2 -20   4 31943.4 1922.22   4
   2  20   4 30804.4 1832.56   1
  -2 -20   5 1615.40 495.203   4
  -2 -20   6 30249.6 2017.13   4
  -2 -20   7 3503.94 736.618   4
  -2 -20   8 8570.59 1232.70   4
   2  20   9 1008.04 441.781   2
  -2  20   9 952.829 332.174   2
  -2 -20   9 605.535 361.656   4
  -2 -20  10 5085.61 1014.90   4
  -2  20  10 4935.14 971.836   2
   2  20  10 4872.45 919.607   2
   2  20  11 905.868 467.741   2
   2  21  -9 941.903 351.722   1
   2  21  -8 446.297 332.127   1
  -2  21  -7 1088.34 345.697   1
   2  21  -7 1691.50 485.685   1
   2  21  -6 230.931 230.645   1
  -2  21  -6 214.752 197.999   1
  -2  21  -5 814.118 265.741   1
   2  21  -5 1379.02 378.459   1
   2  21  -4 2897.30 574.304   1
  -2  21  -4 1647.48 410.851   1
   2  21  -3 2295.90 497.410   1
  -2  21  -3 2572.23 494.502   1
   2  21  -2 1717.42 438.141   1
   2 -21  -2 1275.85 344.956   4
   2 -21  -1 4257.90 604.102   4
   2  21  -1 3229.14 593.246   1
   2  21   0 3843.45 653.929   1
   2 -21   0 2932.28 535.804   4
  -2 -21   0 2569.65 532.014   4
   2 -21   1 3817.39 611.902   4
  -2 -21   1 3121.65 608.418   4
   2  21   1 4243.25 676.894   1
   2  21   2 1472.46 423.100   1
  -2 -21   2 1091.55 370.353   4
   2 -21   2 1304.17 404.471   4
   2 -21   3 2906.98 622.425   4
  -2 -21   3 3473.97 655.678   4
   2  21   3 2997.90 571.444   1
  -2 -21   4 2965.50 627.406   4
   2 -21   4 2282.69 575.483   4
   2  21   4 2703.77 597.061   1
  -2 -21   5 998.957 382.715   4
  -2 -21   6 393.247 391.602   4
  -2 -21   7 1012.03 462.195   4
  -2 -21   8 1253.11 496.364   4
  -2 -21   9 2137.02 685.183   4
   2  21   9 2153.63 648.812   2
  -2  21   9 1262.88 522.331   2
   2  21  10-1072.60 473.395   2
   2  21  11 1364.86 565.031   2
   2  22  -9 364.567 252.825   1
   2  22  -8 6812.61 962.121   1
   2  22  -7 1092.99 395.246   1
   2  22  -6 8202.96 987.989   1
  -2  22  -6 9483.79 964.322   1
  -2  22  -5 1388.52 375.276   1
   2  22  -5 2086.92 497.405   1
   2  22  -4 13589.2 1247.68   1
  -2  22  -4 11989.6 1098.73   1
   2  22  -3 1470.23 418.108   1
   2 -22  -2 14970.6 1171.33   4
   2  22  -2 17349.6 1384.94   1
   2 -22  -1 352.731 183.800   4
   2  22  -1 771.321 353.490   1
   2 -22   0 15432.6 1201.69   4
  -2 -22   0 13492.0 1240.60   4
   2  22   0 14889.7 1278.52   1
   2 -22   1 580.357 233.850   4
   2  22   1 111.802 195.897   1
  -2 -22   1 91.0247 269.025   4
   2  22   2 15205.4 1290.00   1
  -2 -22   2 15144.9 1321.02   4
   2 -22   2 16108.3 1334.07   4
  -2 -22   3 2120.64 488.944   4
   2  22   3 1843.67 489.236   1
   2 -22   3 1957.27 531.140   4
   2  22   4 11709.6 1204.37   1
  -2 -22   4 11703.9 1215.67   4
   2 -22   4 11281.7 1276.78   4
  -2 -22   5 1429.85 484.037   4
   2 -22   5 1684.07 588.758   4
  -2 -22   6 8780.01 1133.59   4
  -2 -22   7 1597.08 543.609   4
  -2 -22   8 9262.60 1240.19   4
  -2 -22   9 253.032 193.235   4
  -2  22   9 954.636 601.680   2
   2  22  10 2602.45 720.128   2
   2  23  -9 1683.88 490.678   1
   2  23  -8 595.137 298.872   1
   2  23  -7 1247.54 438.692   1
   2  23  -6 61.8831 241.786   1
  -2  23  -6 521.763 233.272   1
  -2  23  -5 2029.33 466.465   1
   2  23  -5 1189.24 396.071   1
   2  23  -4-75.2562 213.448   1
   2  23  -3 4919.28 769.962   1
   2 -23  -2 799.085 305.931   4
   2  23  -2 1270.50 414.102   1
   2  23  -1 2417.97 533.290   1
   2 -23  -1 1480.14 383.757   4
   2 -23   0 413.853 266.371   4
  -2 -23   0 168.189 237.757   4
   2  23   0 436.113 382.343   1
   2 -23   1 1926.71 430.416   4
  -2 -23   1 2001.36 536.674   4
   2  23   1 2961.34 614.811   1
   2  23   2 771.446 357.261   1
   2 -23   2 990.437 402.451   4
  -2 -23   2 1346.57 441.283   4
  -2 -23   3 5643.94 828.265   4
   2 -23   3 5602.82 855.046   4
   2  23   3 6323.93 901.260   1
   2  23   4-4.96858 233.247   1
   2 -23   4 40.3145 173.559   4
  -2 -23   4-325.057 279.227   4
   2 -23   5 2500.83 682.001   4
  -2 -23   5 1578.60 465.322   4
   2 -23   6 566.818 361.459   4
  -2 -23   6-51.7665 191.647   4
  -2 -23   7 1049.27 498.010   4
  -2 -23   8 858.421 381.660   4
   2  23   9 1384.38 444.246   2
   2  24  -8 1052.26 388.063   1
   2  24  -7-41.0877 166.948   1
   2  24  -6 2075.32 523.888   1
   2  24  -5 291.688 295.203   1
   2  24  -4 3222.29 638.783   1
   2  24  -3 61.9811 170.893   1
   2  24  -2 4864.75 776.951   1
   2 -24  -2 4383.94 662.704   4
   2  24  -1 235.524 270.360   1
   2 -24  -1-292.907 265.967   4
   2 -24   0 2707.75 544.968   4
  -2 -24   0 3449.81 675.049   4
   2  24   0 3337.85 659.827   1
  -2 -24   1 62.5632 196.531   4
   2 -24   1 289.289 213.239   4
   2  24   1-62.0538 275.344   1
   2  24   2 6000.09 894.412   1
  -2 -24   2 5565.80 841.361   4
   2 -24   2 5149.79 782.724   4
  -2 -24   3 382.421 199.680   4
   2 -24   3-86.1753 227.597   4
   2  24   3 299.964 287.776   1
  -2 -24   4 2426.80 614.171   4
   2 -24   4 3166.76 697.274   4
   2 -24   5-196.109 266.740   4
  -2 -24   5-371.771 304.325   4
  -2 -24   6 2824.42 646.969   4
   2 -24   6 3199.68 783.443   4
  -2 -24   7 50.1290 229.249   4
   2 -24   7 387.511 296.727   4
   2  25  -8 455.680 209.835   1
   2  25  -7 1365.43 469.573   1
   2  25  -6 917.659 390.486   1
   2  25  -5 2265.02 578.996   1
   2  25  -4 430.866 258.972   1
   2  25  -3 2017.74 536.298   1
   2  25  -2 561.771 305.819   1
   2 -25  -1 3877.34 600.457   4
   2  25  -1 5001.67 784.593   1
   2  25   0-292.347 279.192   1
   2 -25   0 234.730 240.140   4
   2  25   1 4325.73 753.058   1
  -2 -25   1 3755.83 728.711   4
   2 -25   1 4309.16 698.419   4
   2  25   2 481.489 301.526   1
  -2 -25   2 470.935 276.876   4
   2 -25   2 304.591 230.683   4
   2  25   3 2135.69 544.547   1
  -2 -25   3 1461.19 471.790   4
   2 -25   3 1810.20 507.377   4
  -2 -25   4 284.717 256.212   4
   2 -25   4 262.083 267.413   4
  -2 -25   5 2491.87 600.149   4
   2 -25   5 1710.62 547.487   4
   2 -25   6 784.591 445.112   4
  -2 -25   6 278.689 195.361   4
   2  26  -6 775.578 360.137   1
   2  26  -5 8.09530 249.074   1
   2  26  -4 1139.12 421.256   1
   2  26  -3 1111.50 456.088   1
   2  26  -2 821.011 395.482   1
   2  26  -1 19.1691 184.233   1
   2 -26  -1 549.842 334.967   4
   2  26   0-193.467 234.248   1
   2 -26   0-199.776 275.448   4
   2  26   1-171.766 361.748   1
   2 -26   1 479.384 301.931   4
  -2 -26   1 34.9310 237.149   4
   2  26   2 746.766 392.168   1
   2 -26   2 903.688 333.456   4
  -2 -26   2 595.024 363.362   4
   2 -26   3 577.327 301.271   4
   2  26   3 393.567 214.035   1
  -2 -26   3-29.8241 233.440   4
  -2 -26   4 561.232 238.574   4
   2 -26   4 713.613 297.263   4
   2 -26   5 299.289 320.739   4
   2  27  -4 370.082 262.882   1
   2  27  -3 1598.54 497.985   1
   2  27  -2 125.330 181.009   1
   2 -27  -1 1519.59 441.004   4
   2  27  -1 1502.99 444.082   1
   2  27   0 270.583 213.323   1
   2 -27   0 32.4289 248.298   4
   2 -27   1 1636.77 461.959   4
  -2 -27   1 1051.96 369.791   4
   2  27   1 2116.59 537.873   1
  -2 -27   2 407.212 190.860   4
   2 -27   2 220.027 258.873   4
   2  27   2-118.370 221.994   1
   2 -27   3 1644.97 509.728   4
   2 -27   4 694.748 334.528   4
   2 -28   0 277.515 172.873   4
   2 -28   1 270.073 156.212   4
   2 -28   2 950.725 409.290   4
   2 -29   0 496.410 285.206   4
  -3   0 -14-117.693 198.393   3
  -3   0 -13 271.585 163.278   3
  -3   0 -12 66.8977 181.817   3
  -3   0 -11-82.6157 196.737   3
  -3   0 -10 132.191 191.093   3
   3   0 -10-1.43619 57.1829   3
  -3   0  -9-0.74080 24.9344   1
  -3   0  -9-37.6451 152.572   3
  -3   0  -9 28.6734 31.7658   1
   3   0  -9 96.1296 68.7074   3
  -3   0  -8 36.8244 31.4498   1
  -3   0  -8 60.9188 142.949   3
  -3   0  -7 104.580 86.4437   2
  -3   0  -7-102.975 115.070   3
  -3   0  -6-83.5984 119.437   3
  -3   0  -6 101.084 78.4215   2
  -3   0  -5-0.82789 86.1245   3
  -3   0  -5 84.3425 57.4627   2
  -3   0  -4 204.136 144.868   3
   3   0  -4 313.797 124.484   2
  -3   0  -4 125.972 52.0441   2
   3   0  -3 49.6445 58.0658   2
   3   0  -3 25.9303 31.9040   3
   3   0  -2 16.1847 51.4505   2
   3   0  -2 42.1278 43.4295   3
   3   0  -1 8.70617 37.8195   2
   3   0  -1 62.8111 47.7403   3
  -3   0   0 77.8872 38.6948   2
  -3   0   0 31.4827 67.3697   3
   3   0   0 96.8186 68.1064   3
   3   0   0 154.687 49.1693   2
  -3   0   1 107.376 52.6503   2
   3   0   1 27.6532 53.2614   3
  -3   0   2 18.7646 47.9388   2
   3   0   2 54.5565 66.8682   3
   3   0   2 52.7421 35.7811   1
  -3   0   3 20.5988 79.1202   2
  -3   0   3 55.9137 41.9172   4
  -3   0   4 228.374 137.669   2
   3   0   4 112.763 52.9059   2
  -3   0   5 40.0241 105.518   2
   3   0   5 15.9575 41.9288   2
  -3   0   6 69.2781 143.317   2
   3   0   6 6.65653 63.0348   2
   3   0   7 5.91921 60.2284   2
  -3   0   7-5.20291 137.522   2
   3   0   8 128.199 139.769   2
  -3   0   8 296.753 255.248   2
  -3   0   9 161.658 152.937   2
   3   0   9 67.3277 120.452   2
   3   0  10-11.0479 140.034   2
  -3   0  10 348.541 241.930   2
  -3   0  11 34.3946 196.380   2
   3   0  11 116.288 178.145   2
  -3   0  12 335.375 297.545   2
  -3   0  13-126.401 145.933   2
  -3   0  14 1033.55 459.962   2
  -3   0  15 767.629 348.206   2
   3   1 -14 6373.28 751.337   1
  -3   1 -14 4989.48 706.952   3
  -3  -1 -13 886.636 302.838   3
  -3   1 -13 509.594 257.028   3
  -3   1 -12 22867.7 1375.89   3
  -3  -1 -12 20852.5 1261.11   3
  -3  -1 -11 3630.19 515.260   3
  -3   1 -11 2665.04 466.297   3
  -3  -1 -10 21768.5 1208.95   3
   3  -1 -10 22839.0 519.096   3
  -3   1 -10 21929.0 1255.21   3
   3   1 -10 20931.2 773.841   3
   3  -1  -9 2937.18 188.094   3
  -3  -1  -9 3237.58 259.080   1
  -3  -1  -9 2753.57 421.734   3
  -3   1  -9 2503.26 404.913   3
   3  -1  -8 87154.7 974.608   3
  -3  -1  -8 87195.4 1235.45   1
  -3   1  -8 82198.3 2214.79   3
  -3  -1  -8 85561.4 2187.89   3
  -3  -1  -7 4284.19 467.567   3
  -3  -1  -7 4578.33 257.466   1
   3  -1  -7 4576.07 210.821   3
  -3   1  -7 4193.67 470.283   3
  -3   1  -7 4036.84 372.957   2
  -3   1  -6 24120.6 1082.92   3
  -3  -1  -6 23407.3 1031.71   3
  -3  -1  -6 22799.3 515.938   1
  -3   1  -6 21692.2 759.364   2
  -3   1  -5 7685.76 570.858   3
  -3  -1  -5 8364.70 590.824   3
  -3  -1  -5 7695.72 279.423   1
  -3   1  -5 7698.24 398.649   2
  -3  -1  -4 113266. 2022.77   3
  -3  -1  -4 113322. 1074.35   1
   3  -1  -4 111971. 921.784   3
  -3   1  -4 107542. 1232.23   2
   3   1  -4 113364. 2055.25   2
  -3   1  -3 17762.0 381.823   2
   3  -1  -3 17774.6 418.277   3
  -3  -1  -3 17360.9 443.502   1
   3   1  -2 51745.7 1116.69   2
   3  -1  -2 52710.5 823.971   3
   3  -1  -2 53122.3 1120.17   2
   3  -1  -1 21851.9 602.492   3
   3   1  -1 21742.3 638.780   3
  -3   1  -1 21579.7 365.696   2
   3   1  -1 21500.5 620.126   2
   3  -1   0 75191.5 1233.39   3
  -3   1   0 74967.6 1217.60   3
  -3  -1   0 72707.5 1197.61   3
   3   1   0 73301.1 1246.82   3
   3   1   0 76389.8 926.377   2
  -3  -1   0 73362.9 883.052   2
  -3   1   0 74054.5 939.120   2
  -3  -1   1 22009.8 614.546   2
  -3   1   1 21250.4 578.372   3
   3   1   1 22980.8 603.552   1
   3   1   1 22099.6 741.720   3
  -3   1   1 22026.2 624.633   2
  -3  -1   2 53411.5 1120.05   2
   3   1   2 52796.6 1227.15   3
  -3  -1   2 51079.4 875.146   4
   3   1   2 54777.3 869.045   1
  -3   1   2 53866.1 1145.03   2
   3  -1   3 17214.3 324.329   1
  -3   1   3 16215.9 317.048   4
  -3  -1   3 17105.6 719.578   2
   3   1   3 16761.7 319.778   2
   3   1   3 16513.5 734.373   3
   3   1   3 17010.5 518.409   1
  -3  -1   3 17284.7 614.555   4
  -3   1   3 16599.8 722.852   2
  -3   1   4 120315. 2146.49   2
  -3  -1   4 120208. 2105.29   2
   3   1   4 114855. 1199.48   2
   3   1   4 121366. 1233.35   1
  -3   1   5 8375.53 614.652   2
  -3  -1   5 8630.62 615.547   2
   3   1   5 7942.37 400.786   2
  -3  -1   6 25238.6 1133.62   2
   3   1   6 23907.2 788.296   2
  -3   1   6 24044.2 1117.90   2
  -3   1   7 4252.17 506.888   2
   3   1   7 3989.50 359.124   2
  -3  -1   7 3991.12 482.417   2
   3  -1   7 4241.02 368.801   2
   3   1   8 85811.0 1850.39   2
  -3  -1   8 89576.0 2424.96   2
  -3   1   8 88923.8 2452.54   2
   3  -1   8 84297.5 1797.50   2
   3   1   9 3111.03 382.536   2
  -3   1   9 3448.54 521.852   2
  -3  -1   9 3308.97 522.026   2
  -3  -1  10 22610.7 1361.67   2
   3   1  10 23887.2 1148.56   2
  -3   1  10 23502.9 1391.54   2
  -3   1  11 2281.59 492.254   2
   3   1  11 2800.79 431.702   2
  -3  -1  11 3203.69 576.474   2
  -3   1  12 22856.7 1555.22   2
   3   1  12 25800.2 1357.47   2
  -3  -1  12 23159.9 1539.47   2
  -3  -1  13 853.972 307.144   2
  -3   1  13 680.024 334.889   2
  -3  -1  14 5780.65 837.660   2
  -3   1  14 6278.75 904.298   2
  -3  -1  15 548.070 388.314   2
  -3   1  15 529.479 292.869   2
  -3   2 -14 546.226 221.296   3
   3   2 -13 1865.36 404.005   1
  -3  -2 -13 1551.26 343.970   3
  -3   2 -13 1989.96 408.195   3
  -3  -2 -12 3015.07 504.911   3
  -3   2 -12 4550.51 628.396   3
  -3  -2 -11 839.612 264.630   3
  -3   2 -11 752.692 280.064   3
  -3   2 -10 5584.31 651.477   3
  -3  -2 -10 5374.18 607.576   3
  -3   2  -9 6180.43 653.223   3
  -3  -2  -9 5573.38 584.586   3
  -3  -2  -9 6618.59 443.268   1
  -3  -2  -8 23349.8 780.109   1
  -3   2  -8 23744.2 1219.88   3
  -3  -2  -8 21788.9 1095.72   3
  -3  -2  -7 5388.83 527.954   3
  -3   2  -7 6042.24 583.702   3
  -3  -2  -7 6098.78 370.288   1
  -3   2  -7 5961.71 459.633   2
  -3  -2  -6 22581.4 644.477   1
  -3   2  -6 23683.7 1084.70   3
  -3  -2  -6 21903.8 1000.44   3
  -3   2  -6 21873.1 791.040   2
  -3  -2  -5 45168.4 855.249   1
  -3  -2  -5 44576.1 1333.15   3
  -3   2  -5 43904.3 997.484   2
  -3   2  -5 44981.8 1415.08   3
  -3   2  -4 38585.5 786.808   2
  -3  -2  -4 38197.5 1167.09   3
  -3  -2  -4 38502.2 760.452   1
  -3   2  -3 20582.3 476.077   2
  -3  -2  -3 21563.4 571.581   1
   3   2  -2 108688. 1652.81   2
  -3  -2  -2 107122. 1327.05   1
   3   2  -1 18303.1 627.155   4
  -3   2  -1 17866.0 671.018   3
   3   2  -1 16545.1 557.999   2
   3   2   0 148327. 1744.92   1
   3   2   0 150815. 1855.03   3
   3   2   1 15258.5 628.952   3
  -3   2   1 15420.2 498.895   3
   3   2   1 16305.1 342.912   2
   3   2   1 17299.8 563.833   1
  -3  -2   1 16393.6 532.079   2
  -3   2   1 16307.9 556.052   2
   3   2   2 106480. 1347.65   1
  -3  -2   2 105275. 1591.95   2
  -3   2   2 103431. 1076.52   3
  -3  -2   2 109750. 1443.15   4
   3   2   2 106440. 1761.46   3
  -3   2   2 105635. 1628.92   2
  -3  -2   3 20560.2 796.754   2
   3   2   3 20250.8 411.654   2
   3   2   3 21118.9 652.210   1
   3   2   3 20729.1 829.305   3
  -3   2   3 19946.9 793.337   2
  -3  -2   4 41704.4 1243.88   2
   3   2   4 39492.6 1213.57   3
   3   2   4 41359.0 776.682   2
   3   2   4 43084.7 921.813   1
  -3   2   4 40160.5 1248.21   2
  -3   2   5 45902.0 1438.01   2
   3   2   5 44065.0 963.223   2
  -3  -2   5 45507.2 1407.21   2
  -3   2   6 24189.7 1125.09   2
   3   2   6 21910.2 776.344   2
  -3  -2   6 23862.7 1096.69   2
  -3   2   7 6301.77 613.506   2
  -3  -2   7 6468.42 620.458   2
   3   2   7 6303.06 461.018   2
  -3   2   8 24034.6 1290.27   2
  -3  -2   8 22784.0 1243.30   2
   3   2   8 22171.3 950.035   2
  -3   2   9 5252.29 631.536   2
   3   2   9 6007.61 540.791   2
  -3  -2   9 6061.73 682.152   2
  -3   2  10 5551.46 698.314   2
  -3  -2  10 6475.11 744.299   2
   3   2  10 5080.98 540.787   2
  -3   2  11 873.282 302.731   2
   3   2  11 1087.34 270.015   2
  -3  -2  11 864.420 297.197   2
  -3  -2  12 3895.88 649.882   2
   3   2  12 4233.48 583.457   2
  -3   2  12 4350.10 717.534   2
  -3   2  13 2065.14 525.087   2
  -3  -2  13 1781.71 458.288   2
   3   2  13 1902.73 403.281   2
  -3   2  14 138.999 216.548   2
  -3  -2  14 1123.49 401.099   2
  -3   2  15 237.330 326.804   2
  -3   3 -14 3635.19 614.115   3
  -3  -3 -13 2376.79 463.759   3
  -3   3 -13 2228.11 488.425   3
   3   3 -13 2053.89 427.457   1
  -3   3 -12 28992.6 1605.91   3
  -3  -3 -12 30421.8 1511.14   3
   3   3 -12 30100.7 1509.80   1
  -3   3 -11 4515.61 611.058   3
  -3  -3 -11 4026.58 537.619   3
   3   3 -11 3593.03 499.578   1
  -3  -3 -10 18532.7 1092.52   3
  -3   3 -10 18203.6 1182.81   3
  -3  -3  -9 9252.66 592.415   1
  -3   3  -9 8722.65 794.076   3
  -3  -3  -9 8018.46 686.783   3
  -3  -3  -8 87706.3 2168.64   3
  -3  -3  -8 93155.6 1788.78   1
  -3   3  -8 89568.2 2383.67   3
  -3  -3  -7 14189.7 827.377   3
  -3  -3  -7 14802.1 667.032   1
  -3   3  -7 14339.1 910.175   3
  -3   3  -7 14140.2 721.128   2
  -3   3  -6 100417. 1767.22   2
  -3  -3  -6 105762. 1640.24   1
  -3  -3  -6 102988. 2144.84   3
  -3   3  -6 106486. 2329.59   3
  -3   3  -5 30052.3 853.637   2
  -3  -3  -5 29633.2 814.143   1
  -3  -3  -5 27698.4 1051.64   3
  -3   3  -4 222883. 2035.45   2
  -3  -3  -4 225243. 2146.66   1
  -3  -3  -4 226654. 2847.30   3
   3   3  -3 16027.4 725.226   2
  -3  -3  -3 16409.1 566.802   1
   3   3  -2 144624. 2021.60   1
  -3  -3  -2 146856. 1702.62   1
   3   3  -2 150689. 1990.24   2
   3   3  -1 48621.4 993.014   2
   3   3  -1 49877.8 1109.73   1
  -3  -3  -1 47969.0 1008.06   1
   3   3   0 507325. 2735.92   2
  -3   3   0 503649. 3316.34   3
   3   3   0 525128. 3505.58   4
   3   3   0 517327. 3599.34   3
   3   3   0 501392. 3393.03   1
   3   3   1 48582.8 1157.08   3
  -3   3   1 50225.3 933.117   3
   3   3   1 49696.4 1022.70   1
  -3   3   2 140142. 1939.35   2
   3   3   2 135064. 1665.45   1
  -3  -3   2 138061. 1842.07   2
  -3  -3   2 134778. 1900.63   4
   3   3   2 139776. 2056.79   3
  -3   3   2 136236. 1279.98   3
  -3  -3   3 13975.9 660.077   2
  -3  -3   3 14690.0 772.209   4
   3  -3   3 16012.7 351.514   1
   3   3   3 14852.7 712.873   3
   3   3   3 14720.6 614.439   1
  -3   3   3 15299.5 705.692   2
  -3  -3   4 230257. 2961.55   2
   3   3   4 226333. 2439.20   1
   3   3   4 230702. 2976.99   3
   3   3   4 226514. 1895.34   2
  -3   3   4 233343. 3032.60   2
  -3   3   5 30973.2 1206.28   2
   3   3   5 30220.1 1138.90   3
  -3  -3   5 30211.8 1156.44   2
   3   3   5 29087.3 799.941   2
   3   3   6 100549. 1692.67   2
  -3  -3   6 106105. 2347.48   2
  -3   3   6 101629. 2338.36   2
   3   3   7 14109.4 698.382   2
  -3  -3   7 15227.5 943.044   2
  -3   3   7 13655.3 927.401   2
  -3   3   8 89686.8 2507.62   2
   3   3   8 88939.5 1937.62   2
  -3  -3   8 90836.2 2464.39   2
  -3  -3   9 8271.27 805.933   2
  -3   3   9 8127.28 803.564   2
   3   3   9 9549.75 694.079   2
  -3   3  10 19584.9 1317.28   2
   3   3  10 18038.0 1011.95   2
  -3  -3  10 19610.6 1279.23   2
  -3   3  11 4187.16 674.843   2
  -3  -3  11 4038.14 620.798   2
   3   3  11 4841.19 559.823   2
  -3   3  12 29945.9 1785.58   2
   3   3  12 32025.7 1558.42   2
  -3  -3  12 32562.2 1812.80   2
   3   3  13 1940.98 409.513   2
  -3   3  13 1714.30 489.718   2
  -3  -3  13 1484.22 395.218   2
  -3   3  14 4448.93 772.962   2
  -3   4 -14 1298.94 397.218   3
  -3   4 -13 784.182 283.275   3
   3   4 -13 1053.29 310.383   1
  -3   4 -12 2571.28 509.624   3
  -3  -4 -12 2637.28 455.668   3
   3   4 -12 2789.30 480.543   1
   3   4 -11 2673.22 450.931   1
  -3  -4 -11 2832.08 441.508   3
  -3   4 -11 3094.88 546.353   3
  -3  -4 -10 3690.95 490.534   3
  -3   4 -10 4067.48 575.137   3
   3   4 -10 3872.66 508.727   1
  -3  -4  -9 2079.06 362.254   3
  -3   4  -9 2150.01 399.514   3
   3   4  -9 1934.99 336.201   1
  -3  -4  -8 10578.7 679.690   1
  -3  -4  -8 9633.59 729.758   3
   3   4  -8 9640.89 725.626   1
  -3   4  -8 10892.0 844.430   3
  -3  -4  -7 5836.46 471.194   1
  -3  -4  -7 5077.60 499.383   3
  -3   4  -6 25172.4 900.967   2
  -3  -4  -6 26418.8 937.412   1
  -3  -4  -6 25936.4 1069.33   3
  -3  -4  -5 6378.89 508.801   3
  -3  -4  -5 7237.67 452.077   1
  -3   4  -5 7318.53 442.348   2
   3   4  -5 6969.98 535.965   1
  -3  -4  -4 68787.7 1355.45   1
   3   4  -4 73012.4 1743.72   2
  -3  -4  -4 67932.6 1548.80   3
   3   4  -4 68885.2 1584.11   1
  -3   4  -4 68527.5 1212.25   2
   3   4  -3 20162.4 835.429   2
   3   4  -3 20850.0 834.101   1
  -3  -4  -3 20302.3 703.741   1
   3   4  -2 15928.7 662.139   2
   3   4  -2 16546.4 706.521   1
  -3  -4  -2 16121.8 623.962   1
   3   4  -1 5320.59 383.648   1
   3   4  -1 6230.26 377.035   2
  -3  -4  -1 6504.12 398.775   1
   3   4  -1 5428.00 467.916   4
   3   4   0 134423. 1892.01   1
  -3  -4   0 141446. 1929.92   1
   3   4   1 6070.11 386.618   1
  -3  -4   1 5519.15 397.214   4
   3   4   1 6198.85 435.452   3
   3   4   2 15499.2 711.340   3
  -3  -4   2 16819.1 779.472   4
   3   4   2 15432.7 629.916   1
  -3   4   2 15436.8 466.261   3
  -3   4   2 15794.0 668.900   2
  -3  -4   3 19603.2 1011.01   4
   3   4   3 19888.7 787.090   1
  -3   4   3 19938.4 378.993   3
   3   4   3 20297.2 851.767   3
  -3  -4   3 19699.7 783.664   2
  -3   4   3 19345.5 829.323   2
   3  -4   3 21111.3 516.740   1
   3   4   4 70390.4 1527.48   1
   3   4   4 67715.3 1644.65   3
   3   4   4 69510.6 1134.10   2
  -3  -4   4 71705.1 1643.67   2
  -3   4   4 72121.0 1716.95   2
  -3  -4   5 6373.12 534.931   2
   3   4   5 6997.05 462.820   1
   3   4   5 6945.59 410.802   2
  -3   4   5 6548.37 580.259   2
   3   4   6 26134.1 889.162   2
  -3  -4   6 28116.3 1202.27   2
  -3   4   6 26961.1 1224.16   2
   3   4   7 6038.87 481.965   2
  -3  -4   7 6198.12 605.999   2
  -3   4   7 4850.68 567.823   2
  -3   4   8 11439.1 931.970   2
   3   4   8 10247.4 675.302   2
  -3  -4   8 10414.1 837.872   2
   3   4   9 1790.28 318.553   2
  -3   4   9 2011.27 416.935   2
  -3  -4   9 2430.72 451.570   2
  -3   4  10 3329.24 567.932   2
   3   4  10 3175.29 442.665   2
  -3  -4  10 3671.12 569.144   2
   3   4  11 3526.50 502.856   2
  -3  -4  11 2772.55 519.479   2
  -3   4  11 3098.15 581.191   2
  -3  -4  12 2862.34 564.607   2
   3   4  12 3470.76 514.001   2
  -3   4  12 3912.00 673.228   2
  -3   4  13 1077.67 401.382   2
   3   4  13 903.342 312.605   2
  -3   4  14 332.122 249.703   2
  -3   5 -14 2370.00 497.166   3
   3   5 -13 2989.79 500.148   1
  -3   5 -13 2311.91 487.495   3
  -3   5 -12 20977.1 1421.73   3
   3   5 -12 19980.4 1237.83   1
  -3   5 -11 3922.55 605.937   3
   3   5 -11 4379.16 553.171   1
   3   5 -10 9857.01 810.350   1
  -3   5 -10 8981.25 865.916   3
  -3  -5 -10 9174.41 745.448   3
   3   5  -9 5717.35 592.495   1
  -3   5  -9 6652.89 707.926   3
  -3  -5  -9 6020.23 583.112   3
  -3  -5  -8 53095.8 1640.21   1
  -3  -5  -8 47875.0 1578.08   3
   3   5  -8 48586.1 1629.87   1
  -3  -5  -7 19816.9 956.435   1
   3   5  -7 19497.2 992.460   1
  -3  -5  -7 18356.2 939.434   3
  -3   5  -6 111811. 1982.57   2
  -3  -5  -6 116809. 2174.71   1
   3   5  -6 115141. 2302.75   1
  -3  -5  -6 109285. 2176.74   3
  -3  -5  -5 31090.3 1045.04   1
   3   5  -5 29916.9 1129.14   1
  -3   5  -5 29512.3 938.368   2
  -3  -5  -4 200632. 2522.50   1
   3   5  -4 196444. 2747.44   1
   3   5  -3 33247.1 1104.66   2
   3   5  -3 32577.1 1071.52   1
  -3  -5  -3 32779.6 987.729   1
  -3  -5  -2 287194. 2909.00   1
   3   5  -2 296511. 3025.96   2
   3  -5  -2 282546. 2006.41   4
   3   5  -2 295240. 3122.63   1
   3   5  -1 33031.4 916.833   2
   3   5  -1 32682.6 983.883   1
  -3  -5  -1 32117.0 963.824   1
   3   5   0 756800. 4864.98   4
  -3  -5   0 766047. 4751.88   1
   3   5   1 30260.8 929.170   1
  -3  -5   1 32496.6 1041.68   4
   3   5   2 283565. 2959.62   1
   3   5   2 290360. 3217.54   3
   3  -5   3 32402.5 768.738   1
   3   5   3 32697.2 1106.59   3
   3   5   3 32308.6 1097.41   1
  -3   5   3 32633.7 1103.37   2
  -3   5   3 32154.2 568.807   3
   3   5   4 202097. 2858.73   3
   3   5   4 192659. 2791.11   1
   3  -5   4 196426. 1309.00   1
  -3   5   4 195239. 2919.75   2
  -3   5   5 28697.2 541.352   4
   3   5   5 29616.7 887.785   2
  -3   5   5 29074.5 1211.83   2
  -3  -5   6 116302. 2459.01   2
   3   5   6 111385. 1884.80   2
  -3   5   6 118280. 2591.63   2
  -3  -5   7 18928.2 1060.10   2
  -3   5   7 20131.2 1139.66   2
   3   5   7 19542.8 866.490   2
   3   5   8 46046.0 1460.17   2
  -3  -5   8 45559.2 1737.21   2
  -3   5   8 47201.6 1862.10   2
  -3   5   9 6656.63 746.386   2
  -3  -5   9 6548.51 719.770   2
   3   5   9 7127.45 617.421   2
  -3  -5  10 10676.0 939.623   2
  -3   5  10 11391.6 1015.11   2
   3   5  10 10842.8 819.190   2
  -3   5  11 4563.99 687.389   2
   3   5  11 4829.95 579.582   2
  -3   5  12 21380.7 1547.94   2
   3   5  12 21681.2 1296.23   2
  -3   5  13 2603.72 558.126   2
   3   5  13 3422.33 582.274   2
  -3   5  14 3501.32 715.643   2
  -3   6 -14-160.272 250.882   3
   3   6 -13-46.8926 126.880   1
  -3   6 -13-84.2147 161.346   3
  -3   6 -12 255.822 193.928   3
   3   6 -12 54.0234 172.114   1
   3   6 -11 3428.84 498.313   1
  -3   6 -11 3370.77 567.639   3
  -3   6 -10 601.414 153.664   3
   3   6 -10 1394.25 317.383   1
   3   6  -9 4104.79 509.212   1
   3   6  -8 511.162 226.595   1
  -3  -6  -7 13212.6 838.374   1
   3   6  -7 13036.8 819.357   1
  -3  -6  -6 1080.66 235.457   1
   3   6  -6 1517.18 292.653   1
  -3   6  -5 489.689 132.870   2
  -3  -6  -5 254.439 128.388   1
   3   6  -5 205.048 121.147   1
   3   6  -4 10601.4 665.199   1
  -3  -6  -4 10492.7 635.088   1
  -3  -6  -3 8784.62 559.251   1
   3   6  -3 8608.39 588.811   2
   3   6  -3 7437.36 527.971   1
   3   6  -2 6244.40 468.143   2
  -3  -6  -2 7456.67 507.194   1
   3   6  -2 6549.37 482.326   1
   3  -6  -2 6001.83 340.947   4
  -3  -6  -1 55536.6 1361.53   1
   3   6  -1 52849.5 1323.57   1
   3   6   0 257.583 125.109   4
   3   6   0 326.381 122.697   1
  -3  -6   0 222.452 108.808   1
   3   6   1 52422.6 1282.87   1
  -3  -6   1 50932.7 1473.14   4
   3   6   2 6086.23 477.061   1
   3  -6   2 6784.66 398.928   1
  -3  -6   2 6740.09 598.549   4
   3   6   2 6584.99 506.558   3
  -3  -6   3 9896.96 775.257   4
   3   6   3 9072.42 604.444   3
   3   6   3 8509.75 594.116   1
   3  -6   3 8477.65 441.258   1
   3  -6   4 11359.6 416.488   1
  -3   6   4 10207.6 690.828   2
  -3  -6   4 11090.6 911.548   4
   3   6   4 10879.7 714.274   1
   3   6   4 10811.9 683.271   3
  -3   6   5 330.340 176.561   2
  -3   6   5 337.443 72.3295   4
   3   6   5 412.403 149.586   1
   3   6   5 413.280 117.925   2
   3   6   6 1520.37 247.310   2
  -3   6   6 1103.99 134.885   4
  -3   6   6 996.134 270.758   2
   3   6   7 12746.9 723.981   2
  -3   6   7 12324.5 915.029   2
  -3   6   8 266.096 281.841   2
   3   6   8 432.511 172.636   2
  -3   6   9 4436.51 636.449   2
   3   6   9 4112.74 493.547   2
   3   6  10 1206.16 282.808   2
  -3   6  10 1204.17 356.276   2
   3   6  11 3436.97 512.764   2
  -3   6  11 4452.44 698.341   2
  -3   6  12 917.761 449.469   2
   3   6  12-89.3119 152.719   2
   3   6  13 4.40985 171.158   2
  -3   6  13-137.609 235.434   2
  -3   6  14 278.207 224.743   2
  -3   7 -14 3595.74 654.899   3
   3   7 -13 2691.53 463.343   1
  -3   7 -13 2465.59 523.232   3
  -3   7 -12 19970.8 1463.74   3
   3   7 -12 20559.0 1270.63   1
   3   7 -11 2240.90 409.679   1
  -3   7 -11 2490.57 525.619   3
   3   7 -10 17208.0 1082.67   1
   3   7  -9 4463.64 536.513   1
   3   7  -8 71229.3 2028.97   1
   3   7  -7 4120.79 469.803   1
   3   7  -6 49814.5 1580.62   1
   3   7  -5 15236.9 837.161   1
  -3   7  -5 15571.4 766.478   2
  -3  -7  -5 15525.5 871.534   1
  -3  -7  -4 140457. 2495.45   1
   3   7  -4 132573. 2405.48   1
  -3  -7  -3 2262.81 314.336   1
   3   7  -3 2162.11 302.237   1
   3   7  -3 2345.35 325.888   2
   3  -7  -2 19710.9 692.405   4
   3   7  -2 19358.2 876.763   2
   3   7  -2 18216.2 821.708   1
  -3  -7  -2 19612.0 881.565   1
  -3  -7  -1 10708.0 643.431   1
   3   7  -1 11451.5 644.756   1
   3   7   0 145021. 2241.21   1
   3   7   0 148013. 2460.66   4
   3  -7   0 153444. 2206.83   1
  -3  -7   1 9828.75 732.183   4
   3   7   1 9968.82 614.630   1
   3  -7   1 11387.4 572.472   1
   3   7   2 14479.9 754.484   1
   3  -7   2 13740.1 620.220   1
   3   7   3 2241.08 313.947   3
   3   7   3 1696.44 288.770   1
   3  -7   3 1816.71 229.794   1
  -3  -7   3 1282.84 372.111   4
   3  -7   4 131654. 1669.58   1
  -3   7   4 135796. 2587.82   2
   3   7   4 132599. 2622.12   1
  -3   7   5 16872.5 602.520   4
   3  -7   5 15357.0 472.701   1
   3   7   5 15907.1 886.096   1
  -3   7   5 14531.3 901.436   2
  -3   7   6 45694.4 936.849   4
   3   7   6 46477.7 1330.54   2
  -3   7   6 48247.5 1740.97   2
  -3   7   7 3554.57 274.877   4
   3   7   7 3962.87 420.148   2
  -3   7   7 4415.52 582.230   2
   3   7   8 71789.7 1905.24   2
  -3   7   8 72253.6 2382.08   2
  -3   7   9 5155.78 686.740   2
   3   7   9 3986.70 494.638   2
  -3   7  10 18303.0 1341.72   2
   3   7  10 21499.1 1196.25   2
  -3   7  11 3462.61 632.663   2
   3   7  11 2909.72 474.754   2
  -3   7  12 23378.6 1665.88   2
   3   7  12 23002.8 1402.46   2
  -3   7  13 2530.06 593.416   2
   3   7  13 3148.01 563.071   2
  -3   7  14 3770.36 729.882   2
  -3   8 -14 590.031 298.005   3
   3   8 -13 413.170 259.290   1
  -3   8 -13 671.938 370.865   3
   3   8 -12 556.515 237.097   1
  -3   8 -12 535.314 370.820   3
   3   8 -11 822.627 259.027   1
  -3   8 -11 1285.53 391.737   3
   3   8 -10 719.192 243.489   1
   3   8  -9 6775.06 665.197   1
   3   8  -8 1160.92 279.196   1
   3   8  -7 18510.2 1024.13   1
   3   8  -6 23604.3 1105.61   1
   3   8  -5 15268.0 864.272   1
   3   8  -4 6931.94 567.470   1
   3   8  -3 66383.4 1679.09   1
   3  -8  -2 28027.3 905.478   4
   3   8  -2 29634.0 1104.95   1
   3   8  -1 10491.8 654.143   1
   3  -8  -1 10466.6 637.066   1
   3  -8   0 323.346 114.495   1
   3   8   0 431.549 129.838   1
   3   8   1 10883.8 671.185   1
   3  -8   1 10751.3 599.469   1
   3  -8   2 30847.2 1023.02   1
   3   8   2 29388.4 1149.38   1
  -3  -8   2 32607.2 1449.69   4
   3   8   3 62813.3 1791.38   1
   3  -8   3 64260.3 1450.73   1
   3  -8   4 5992.03 410.087   1
   3   8   4 6705.38 619.669   1
   3   8   5 14221.9 888.228   1
  -3   8   5 13766.4 297.262   3
   3  -8   5 14184.7 541.027   1
  -3   8   5 14980.3 944.758   2
  -3   8   6 22104.0 739.948   4
   3   8   6 23056.4 980.789   2
  -3   8   6 23866.4 1258.93   2
  -3   8   7 17290.1 655.008   4
   3   8   7 19314.2 958.262   2
  -3   8   7 18297.1 1165.22   2
   3   8   8 1078.99 234.264   2
  -3   8   8 1412.59 365.876   2
  -3   8   8 894.840 162.942   4
   3   8   9 7265.92 668.444   2
  -3   8   9 6711.03 787.097   2
  -3   8  10 372.913 251.952   2
   3   8  10 636.436 238.783   2
  -3   8  11 1170.79 427.482   2
   3   8  11 604.936 270.155   2
  -3   8  12 713.295 379.187   2
   3   8  12 799.733 344.934   2
  -3   8  13 848.580 412.583   2
   3   8  13 682.368 275.617   2
  -3   8  14 804.547 368.703   2
  -3   9 -14 4087.85 752.590   3
  -3   9 -13 220.025 197.523   3
  -3   9 -12 15244.2 1332.73   3
   3   9 -12 16436.7 1151.68   1
   3   9 -11 1716.11 373.852   1
   3   9 -10 10161.7 859.175   1
   3   9  -9 2012.18 388.249   1
   3   9  -8 31779.4 1411.06   1
   3   9  -7 4069.62 500.636   1
   3   9  -6 19180.3 1030.02   1
   3   9  -5 2455.05 355.940   1
   3   9  -4 72907.5 1882.67   1
   3   9  -3 12647.1 765.915   1
   3   9  -2 50076.3 1508.92   1
   3  -9  -2 49021.1 1282.35   4
   3   9  -1 6894.80 546.224   1
   3  -9  -1 7019.87 539.872   1
  -3  -9   0 28726.3 1296.74   4
   3   9   0 26242.7 1072.83   1
   3  -9   0 27254.7 1041.28   1
   3  -9   1 7467.01 535.562   1
   3   9   1 6520.68 557.509   1
  -3  -9   1 7476.90 686.833   4
  -3  -9   2 57999.7 1971.50   4
   3   9   2 54939.1 1654.28   1
   3  -9   2 56038.8 1476.63   1
   3   9   3 13555.1 869.874   1
  -3  -9   3 14182.9 1013.77   4
   3  -9   3 12862.8 695.982   1
   3  -9   4 71581.4 1564.78   1
   3   9   4 71714.9 2078.55   1
   3   9   5 3081.70 442.488   1
  -3  -9   5 3006.28 583.166   4
  -3   9   5 2204.60 389.745   2
   3  -9   5 2820.54 279.916   1
   3  -9   6 19584.2 638.198   1
  -3   9   6 20682.3 1215.94   2
  -3   9   6 21501.0 835.557   4
   3   9   7 3792.34 459.974   2
  -3   9   7 3252.45 312.647   4
  -3   9   7 3638.62 561.163   2
   3   9   8 33966.6 1402.68   2
  -3   9   8 35691.1 1756.80   2
   3   9   9 2078.15 380.906   2
  -3   9   9 2685.40 531.951   2
  -3   9  10 11494.2 1102.54   2
   3   9  10 11895.1 945.696   2
  -3   9  11 1383.38 401.878   2
   3   9  11 1766.80 383.536   2
  -3   9  12 17109.1 1481.67   2
   3   9  12 17508.8 1258.82   2
  -3   9  13 970.911 431.340   2
   3   9  13 715.251 277.648   2
  -3   9  14 5059.78 879.346   2
  -3  10 -14 629.838 376.046   3
  -3  10 -13 1721.99 489.958   3
   3  10 -12 382.970 231.178   1
  -3  10 -12-481.603 470.171   3
   3  10 -11 2557.13 449.921   1
   3  10 -10 3344.79 510.594   1
   3  10  -9 3154.15 472.678   1
   3  10  -8 575.490 228.858   1
   3  10  -7 890.707 245.300   1
   3  10  -6 6731.06 631.277   1
   3  10  -5 28831.9 1247.65   1
   3  10  -4 578.189 191.208   1
   3  10  -3 12014.4 783.522   1
   3 -10  -3 12956.9 676.835   4
   3  10  -2 18358.3 932.794   1
   3 -10  -2 16535.9 792.502   4
   3  10  -1 54521.8 1604.65   1
   3 -10  -1 57214.3 1646.44   4
   3 -10   0 6810.12 549.681   1
  -3 -10   0 5899.39 635.268   4
   3  10   0 6285.12 564.071   1
   3 -10   1 55890.6 1563.49   1
  -3 -10   1 57790.0 2023.52   4
   3  10   1 55042.4 1680.00   1
  -3 -10   2 15927.5 1065.57   4
   3  10   2 16784.3 971.667   1
   3 -10   2 17838.8 888.813   1
   3  10   3 11896.7 848.920   1
  -3 -10   3 12943.5 1003.41   4
   3 -10   3 13114.5 741.713   1
   3  10   4 235.427 141.980   1
  -3 -10   4 296.623 228.837   4
   3 -10   4 832.563 184.026   1
   3  10   5 27042.4 1356.76   1
   3 -10   5 28110.5 975.902   1
   3  10   6 7749.58 752.245   1
  -3  10   6 7762.73 274.097   3
  -3  10   6 7770.00 783.071   2
   3 -10   6 6926.27 441.824   1
  -3  10   7 989.503 194.059   4
   3  10   7 1101.44 276.013   2
  -3  10   7 1051.37 308.760   2
   3  10   8 1133.15 278.951   2
  -3  10   8 933.626 287.249   2
  -3  10   9 3357.93 588.463   2
   3  10   9 3933.70 523.108   2
  -3  10  10 3988.70 681.687   2
   3  10  10 3795.53 560.225   2
  -3  10  11 2413.18 559.920   2
   3  10  11 2557.64 496.723   2
  -3  10  12 46.9574 323.248   2
   3  10  12 225.202 194.565   2
  -3  10  13 2320.45 581.921   2
  -3  10  14 369.402 346.883   2
  -3  11 -14 3547.90 770.250   3
  -3  11 -13 694.439 248.765   3
   3  11 -12 16510.2 1184.90   1
   3  11 -11 753.188 263.333   1
   3  11 -10 19396.3 1228.77   1
   3  11  -9 2462.56 433.141   1
   3  11  -8 41857.4 1696.00   1
  -3  11  -7 4631.89 413.368   1
   3  11  -7 4249.65 546.428   1
   3  11  -6 19585.6 1089.09   1
  -3  11  -6 20330.0 903.872   1
   3  11  -5 14638.8 925.948   1
   3  11  -4 98499.9 2322.54   1
   3  11  -3 12138.5 807.184   1
   3 -11  -3 12624.9 726.946   4
   3  11  -2 34668.3 1347.03   1
   3 -11  -2 31918.5 1155.26   4
   3 -11  -1 810.112 236.847   4
   3  11  -1 472.959 194.864   1
   3  11   0 83345.5 2130.12   1
  -3 -11   0 89473.0 2528.42   4
  -3 -11   1 745.093 259.396   4
   3  11   1 581.141 218.868   1
   3  11   2 37134.0 1515.24   1
  -3 -11   2 37168.7 1665.03   4
   3 -11   2 37974.1 1361.07   1
   3  11   3 11212.7 846.536   1
   3 -11   3 10407.8 701.560   1
  -3 -11   3 11173.5 934.708   4
   3 -11   4 88234.7 1974.30   1
  -3 -11   4 96495.0 2888.54   4
   3  11   4 95001.4 2526.15   1
   3  11   5 14964.9 1039.20   1
  -3 -11   5 13649.1 1187.97   4
   3 -11   5 13563.6 735.838   1
   3 -11   6 16470.7 749.148   1
   3  11   6 19355.6 1231.05   1
  -3 -11   6 18976.7 1463.91   4
  -3  11   6 20560.2 1283.53   2
  -3  11   6 18408.9 547.714   3
   3  11   7 4365.77 521.412   2
  -3  11   7 4832.93 644.973   2
  -3  11   8 39850.2 1970.48   2
   3  11   8 42828.2 1710.74   2
   3  11   9 2784.86 491.695   2
  -3  11   9 3271.43 608.301   2
  -3  11  10 20136.2 1526.37   2
   3  11  10 18176.5 1234.89   2
  -3  11  11 67.6582 251.451   2
   3  11  11 767.356 323.232   2
   3  11  12 18332.8 1377.38   2
  -3  11  12 17619.1 1557.87   2
  -3  11  13 625.545 334.830   2
  -3  12 -14-173.257 315.000   3
  -3  12 -13 1788.13 565.239   3
   3  12 -12 464.315 280.942   1
   3  12 -11 4331.15 604.003   1
   3  12 -10 280.572 139.254   1
   3  12  -9 7139.25 746.755   1
   3  12  -8 91.5945 158.294   1
   3  12  -7 12346.4 921.483   1
  -3  12  -7 13967.2 787.133   1
   3  12  -6 1306.41 309.866   1
  -3  12  -6 974.421 221.330   1
   3  12  -5 21243.6 1152.47   1
   3  12  -4 162.188 160.837   1
   3  12  -3 10348.7 776.093   1
   3 -12  -3 10518.3 730.110   4
   3 -12  -2 6687.90 564.448   4
   3  12  -2 6936.74 643.321   1
   3  12  -1 1212.59 276.615   1
   3 -12  -1 923.874 242.318   4
   3  12   0 8453.36 719.745   1
  -3 -12   0 8732.95 838.226   4
   3  12   1 1387.37 313.464   1
  -3 -12   1 1201.36 364.283   4
  -3 -12   2 7229.71 750.345   4
   3  12   2 7222.47 697.765   1
  -3 -12   3 9695.55 884.719   4
   3  12   3 9209.31 787.272   1
   3 -12   3 9320.24 692.471   1
   3  12   4 25.1938 151.980   1
   3 -12   4-326.625 153.009   1
  -3 -12   4 6.07818 144.538   4
  -3 -12   5 20981.0 1454.89   4
   3  12   5 21847.7 1284.77   1
   3 -12   5 19341.7 960.951   1
  -3 -12   6 524.217 353.123   4
   3  12   6 812.940 281.367   1
   3 -12   6 844.551 200.650   1
  -3  12   7 12003.8 1078.26   2
  -3  12   8 538.303 333.955   2
   3  12   8 129.442 176.783   2
   3  12   9 8564.83 838.607   2
  -3  12   9 8320.99 965.522   2
  -3  12  10 406.940 308.891   2
   3  12  10 1018.77 331.365   2
  -3  12  11 4430.79 764.125   2
   3  12  11 4290.42 658.088   2
  -3  12  12-88.5175 260.268   2
   3  12  12-118.376 264.633   2
  -3  12  13 1343.88 524.053   2
   3  13 -12 8044.26 862.907   1
   3  13 -11 1351.98 349.671   1
   3  13 -10 6288.69 725.943   1
   3  13  -9 941.562 301.409   1
   3  13  -8 22029.2 1292.99   1
   3  13  -7 2071.74 404.603   1
  -3  13  -7 2710.22 384.775   1
  -3  13  -6 44489.0 1556.74   1
   3  13  -6 40065.7 1657.12   1
   3  13  -5 3129.60 469.390   1
  -3  13  -5 3202.40 442.353   1
   3  13  -4 102210. 2542.71   1
   3 -13  -3 11916.8 815.760   4
   3  13  -3 13244.6 925.124   1
   3 -13  -2 69113.5 1866.40   4
   3  13  -2 73039.9 2150.48   1
   3  13  -1 13154.7 922.041   1
   3 -13  -1 14278.4 882.643   4
  -3 -13   0 163299. 3775.63   4
   3  13   0 161421. 3198.03   1
  -3 -13   1 14003.8 1054.57   4
   3  13   1 13734.4 977.578   1
   3  13   2 72078.5 2236.38   1
  -3 -13   2 71387.7 2404.35   4
  -3 -13   3 12854.3 1043.25   4
   3  13   3 11037.7 903.909   1
  -3 -13   4 109073. 3144.77   4
   3  13   4 104738. 2836.35   1
   3  13   5 3347.26 530.559   1
  -3 -13   5 3758.30 649.760   4
  -3 -13   6 41910.8 2214.15   4
   3  13   6 38558.4 1907.12   1
  -3 -13   7 2537.19 578.651   4
  -3  13   7 2580.47 509.303   2
   3  13   8 22545.1 1348.29   2
  -3  13   8 23822.7 1614.59   2
   3  13   9 1368.79 366.919   2
  -3  13   9 728.480 264.580   2
   3  13  10 7786.38 871.592   2
  -3  13  10 8014.28 1016.01   2
  -3  13  11 635.646 298.986   2
   3  13  11 1533.42 437.858   2
   3  13  12 8356.78 994.317   2
  -3  13  12 7933.65 1106.49   2
  -3  13  13 308.450 359.293   2
   3  14 -12 920.541 308.382   1
   3  14 -11 1537.66 397.897   1
   3  14 -10 231.673 173.582   1
   3  14  -9 116.143 147.053   1
   3  14  -8 5687.84 678.486   1
   3  14  -7 2118.26 423.286   1
  -3  14  -7 2327.10 366.084   1
   3  14  -6 449.418 231.150   1
  -3  14  -6 339.701 154.833   1
   3  14  -5 4594.74 582.174   1
   3  14  -4 5111.19 611.907   1
   3 -14  -3 2600.95 387.573   4
   3  14  -3 2809.53 456.767   1
   3 -14  -2 3287.00 432.133   4
   3  14  -2 4285.42 559.966   1
   3 -14  -1 14870.6 928.648   4
   3  14  -1 14613.5 1009.51   1
   3  14   0 7175.89 704.994   1
  -3 -14   0 6793.52 779.378   4
   3 -14   0 7550.57 747.120   4
  -3 -14   1 10355.1 1011.07   4
   3  14   1 14099.6 1021.72   1
   3  14   2 3559.08 521.005   1
  -3 -14   2 2021.28 498.724   4
  -3 -14   3 2759.25 529.646   4
   3  14   3 2119.14 416.684   1
  -3 -14   4 5557.54 739.512   4
   3  14   4 4528.10 619.064   1
   3  14   5 5965.90 714.845   1
  -3 -14   5 6227.12 829.610   4
  -3 -14   6 194.996 239.975   4
   3  14   6 147.377 196.022   1
  -3 -14   7 930.954 529.888   4
  -3  14   7 2209.59 492.485   2
  -3 -14   8 5163.29 890.783   4
   3  14   8 5909.88 727.716   2
  -3  14   8 6030.36 856.625   2
  -3  14   9 407.106 275.705   2
   3  14   9 352.768 205.356   2
   3  14  10 141.523 191.678   2
  -3  14  10 242.482 232.297   2
   3  14  11 1374.79 401.795   2
  -3  14  11 1236.29 505.919   2
  -3  14  12 1211.47 522.540   2
   3  14  12 781.208 336.077   2
   3  15 -11 944.940 294.893   1
   3  15 -10 4155.55 623.700   1
   3  15  -9 1298.97 339.771   1
   3  15  -8 15175.8 1134.15   1
   3  15  -7 3003.48 510.284   1
  -3  15  -7 4026.26 502.725   1
   3  15  -6 21760.6 1310.49   1
  -3  15  -6 26128.2 1288.55   1
   3  15  -5 2928.28 485.775   1
   3  15  -4 38655.6 1722.71   1
   3  15  -3 1427.34 354.988   1
   3 -15  -3 1817.28 356.332   4
   3 -15  -2 28544.9 1284.96   4
   3  15  -2 31601.0 1530.30   1
   3  15  -1 1650.35 365.551   1
   3 -15  -1 1696.10 347.542   4
  -3 -15   0 81299.7 2702.65   4
   3 -15   0 86573.4 2501.34   4
   3  15   0 89194.3 2604.52   1
  -3 -15   1 1448.94 360.769   4
   3  15   1 2136.07 414.526   1
   3  15   2 28439.8 1496.28   1
  -3 -15   2 31960.7 1683.96   4
  -3 -15   3 1576.72 450.934   4
   3  15   3 1238.24 355.318   1
   3  15   4 38291.4 1806.16   1
  -3 -15   4 38980.0 1946.65   4
   3  15   5 2679.89 510.085   1
  -3 -15   5 1857.31 499.982   4
   3  15   6 23950.2 1544.34   1
  -3 -15   6 25970.1 1736.01   4
  -3 -15   7 3759.27 696.237   4
  -3  15   7 4214.87 710.303   2
  -3 -15   8 15105.4 1487.17   4
  -3  15   8 16602.5 1441.42   2
  -3  15   9 1669.75 533.265   2
  -3 -15   9 779.324 397.615   4
   3  15   9 1485.16 406.332   2
  -3 -15  10 6558.83 1078.48   4
   3  15  10 5176.61 765.160   2
  -3  15  10 6264.80 978.193   2
   3  15  11 900.128 327.806   2
  -3  15  11 806.748 410.326   2
  -3  15  12 8420.67 1205.50   2
   3  15  12 8524.39 1047.21   2
   3  16 -11 835.609 274.641   1
   3  16 -10 1731.29 432.951   1
   3  16  -9 1598.51 428.896   1
   3  16  -8 5577.04 730.057   1
   3  16  -7 3086.51 532.018   1
   3  16  -6 2821.68 495.224   1
   3  16  -5 2265.54 446.503   1
   3  16  -4 10295.5 921.355   1
   3  16  -3 13009.8 1028.07   1
   3 -16  -3 10371.2 821.827   4
   3 -16  -2 6217.33 624.577   4
   3  16  -2 5995.77 708.724   1
   3 -16  -1 3953.59 508.210   4
   3  16  -1 3634.93 549.247   1
   3 -16   0 31075.4 1507.74   4
   3  16   0 31665.5 1624.27   1
  -3 -16   0 28991.0 1649.30   4
   3  16   1 3723.33 572.851   1
  -3 -16   1 2869.42 579.589   4
   3  16   2 6425.79 736.871   1
  -3 -16   2 7344.35 827.984   4
  -3 -16   3 11573.1 1087.41   4
   3  16   3 12243.5 1035.50   1
  -3 -16   4 9950.27 1057.28   4
   3  16   4 10135.8 959.900   1
  -3 -16   5 2181.82 487.310   4
   3  16   5 1512.54 407.867   1
   3  16   6 2310.58 517.947   1
  -3 -16   6 2718.07 616.112   4
  -3 -16   7 2127.22 692.934   4
  -3 -16   8 5259.38 911.706   4
  -3  16   8 7129.70 977.951   2
  -3 -16   9 2366.20 670.505   4
   3  16   9 1604.91 441.202   2
  -3  16   9 2120.32 588.327   2
   3  16  10 931.985 390.362   2
  -3 -16  10 1065.26 495.303   4
  -3  16  10 2041.02 586.118   2
   3  16  11 637.129 293.084   2
  -3  16  11 674.577 366.619   2
  -3 -16  11 443.280 336.282   4
  -3  16  12 3192.97 797.111   2
  -3 -16  12 2734.46 785.027   4
   3  17 -11-216.995 299.122   1
   3  17 -10 7515.62 909.441   1
   3  17  -9 747.891 334.333   1
   3  17  -8 15335.0 1239.64   1
   3  17  -7 506.941 247.328   1
   3  17  -6 11906.7 1058.56   1
   3  17  -5 2979.92 535.490   1
   3  17  -4 12553.8 1056.01   1
   3 -17  -3 1135.96 287.976   4
   3  17  -3 1751.32 412.553   1
   3  17  -2 1005.65 317.108   1
   3 -17  -2 811.607 240.550   4
   3 -17  -1 4004.40 528.137   4
   3  17  -1 5093.39 681.395   1
   3 -17   0 18650.7 1192.57   4
  -3 -17   0 15896.4 1243.52   4
   3  17   1 4415.05 624.554   1
  -3 -17   1 5244.17 701.044   4
   3 -17   1 4808.89 690.038   4
  -3 -17   2 412.367 272.526   4
   3  17   2 1079.45 321.394   1
   3  17   3 1304.49 364.889   1
  -3 -17   3 1902.03 479.664   4
  -3 -17   4 10564.8 1150.31   4
   3  17   4 12392.7 1084.75   1
  -3 -17   5 2420.86 604.684   4
   3  17   5 3009.99 569.375   1
  -3 -17   6 11475.4 1173.02   4
  -3 -17   7 512.928 372.155   4
  -3 -17   8 18746.4 1652.22   4
  -3  17   8 17654.3 1580.32   2
  -3  17   9 469.558 329.739   2
  -3 -17   9 822.880 415.339   4
   3  17   9 393.323 250.025   2
  -3 -17  10 9248.26 1245.44   4
   3  17  10 7955.90 1041.11   2
  -3  17  10 8875.98 1198.98   2
   3  17  11 234.569 301.162   2
  -3  17  11 317.357 431.520   2
  -3 -17  11 470.916 417.094   4
  -3 -17  12 5570.73 1055.03   4
   3  18 -11 1664.02 457.390   1
   3  18 -10 1108.80 367.449   1
   3  18  -9 1386.58 399.525   1
   3  18  -8 6211.62 802.878   1
   3  18  -7 1423.00 411.608   1
   3  18  -6 3217.33 592.226   1
   3  18  -5 4145.79 632.469   1
   3  18  -4 14904.4 1180.26   1
   3 -18  -3 3757.99 525.824   4
   3  18  -3 3608.96 583.427   1
   3 -18  -2 3299.70 467.275   4
   3  18  -2 4024.93 641.532   1
   3 -18  -1 8956.20 800.701   4
   3  18  -1 8196.18 867.474   1
   3  18   0 10168.4 977.738   1
  -3 -18   0 10815.5 1037.31   4
   3 -18   0 11241.8 947.975   4
  -3 -18   1 9083.67 961.736   4
   3  18   1 9696.93 946.808   1
   3 -18   1 8530.49 890.910   4
   3  18   2 3345.57 567.895   1
  -3 -18   2 2799.33 560.380   4
  -3 -18   3 4298.45 671.773   4
   3  18   3 4293.44 643.343   1
   3  18   4 14113.8 1188.70   1
  -3 -18   4 14565.1 1254.24   4
  -3 -18   5 4668.84 746.420   4
   3  18   5 4623.33 720.848   1
  -3 -18   6 3268.83 700.300   4
  -3 -18   7 1108.76 437.097   4
  -3 -18   8 6546.50 997.039   4
  -3  18   8 6858.69 993.160   2
  -3 -18   9 1980.82 643.349   4
   3  18   9 2792.42 616.005   2
  -3  18   9 3624.18 777.673   2
  -3  18  10 927.962 373.258   2
  -3 -18  10 552.278 349.917   4
   3  18  10 1124.65 493.942   2
   3  18  11 2491.76 649.152   2
  -3  18  11 2219.23 661.602   2
  -3 -18  11 3768.15 856.522   4
   3  19 -10 3966.29 694.453   1
   3  19  -9 1591.36 447.947   1
   3  19  -8 7290.33 903.509   1
   3  19  -7 2861.14 564.290   1
   3  19  -6 4611.85 711.428   1
   3  19  -5 3473.94 619.649   1
   3  19  -4 12051.2 1101.45   1
   3  19  -3 2481.85 525.092   1
   3 -19  -2 17337.5 1114.88   4
   3  19  -2 19001.4 1379.25   1
   3 -19  -1 1292.96 322.693   4
   3  19  -1 1385.50 384.057   1
   3  19   0 18281.4 1337.28   1
   3 -19   0 16706.9 1160.08   4
  -3 -19   0 15906.2 1299.32   4
  -3 -19   1 1106.95 374.863   4
   3 -19   1 1282.98 355.105   4
   3  19   1 1422.31 374.981   1
   3 -19   2 19261.3 1477.43   4
   3  19   2 18301.4 1339.70   1
  -3 -19   2 17920.2 1355.95   4
   3  19   3 2210.50 508.166   1
  -3 -19   3 2656.93 581.174   4
   3  19   4 13669.6 1182.19   1
  -3 -19   4 13662.1 1252.05   4
   3  19   5 3022.57 604.029   1
  -3 -19   5 4004.16 688.484   4
  -3 -19   6 6153.60 911.292   4
  -3 -19   7 2990.03 697.852   4
  -3 -19   8 9078.18 1160.88   4
  -3  19   8 8233.70 1171.21   2
  -3 -19   9 2125.38 648.861   4
   3  19   9 1139.01 420.297   2
  -3  19   9 1977.82 614.734   2
  -3  19  10 5955.97 1091.47   2
  -3 -19  10 5496.43 993.211   4
   3  19  10 4393.35 818.717   2
   3  19  11 786.141 255.694   2
  -3 -19  11 70.1255 260.688   4
   3  20 -10-443.423 283.496   1
   3  20  -9 2193.52 551.230   1
   3  20  -8 378.599 240.638   1
   3  20  -7 1686.43 470.253   1
   3  20  -6 431.392 239.676   1
   3  20  -5 5942.31 808.251   1
   3  20  -4 1227.80 400.192   1
   3  20  -3 1455.77 391.036   1
   3 -20  -2 555.229 249.618   4
   3  20  -2 685.708 339.378   1
   3  20  -1 1897.19 481.662   1
   3 -20  -1 1901.64 402.795   4
   3 -20   0 2157.51 445.567   4
   3  20   0 1914.54 470.154   1
  -3 -20   0 2007.66 518.320   4
  -3 -20   1 1520.53 413.271   4
   3 -20   1 2198.10 498.956   4
   3  20   1 2603.65 527.239   1
  -3 -20   2 203.512 159.659   4
   3  20   2 207.580 179.534   1
   3 -20   3 2962.37 633.950   4
   3  20   3 2076.37 470.158   1
  -3 -20   3 1931.93 468.645   4
   3  20   4 980.708 369.134   1
  -3 -20   4 1155.80 404.034   4
  -3 -20   5 6955.83 1027.36   4
   3  20   5 7684.06 945.756   1
  -3 -20   6 283.130 345.298   4
  -3 -20   7 1570.42 456.243   4
  -3 -20   8-33.7899 242.236   4
  -3  20   8 37.0316 266.730   2
  -3 -20   9 3847.32 828.229   4
   3  20   9 3081.37 701.103   2
  -3  20   9 3673.68 796.552   2
  -3  20  10 92.8519 346.122   2
  -3 -20  10-733.044 396.095   4
   3  20  10-120.228 286.662   2
   3  21 -10 2692.05 593.145   1
   3  21  -9 377.710 202.813   1
   3  21  -8 11740.6 1210.59   1
   3  21  -7 157.001 204.668   1
   3  21  -6 9849.38 1092.60   1
   3  21  -5 561.777 330.846   1
   3  21  -4 23976.3 1659.87   1
   3  21  -3 2258.64 544.632   1
   3  21  -2 14061.1 1241.16   1
   3 -21  -2 10628.1 937.855   4
   3  21  -1 4594.63 710.393   1
   3 -21  -1 4691.56 634.933   4
   3 -21   0 12496.3 1057.06   4
   3  21   0 11903.8 1127.14   1
   3 -21   1 5345.83 731.837   4
  -3 -21   1 4860.91 737.892   4
   3  21   1 4387.03 698.018   1
  -3 -21   2 10107.0 1084.78   4
   3  21   2 11078.7 1094.86   1
   3 -21   2 12417.3 1172.08   4
   3 -21   3 2398.09 612.727   4
  -3 -21   3 2412.70 555.532   4
   3  21   3 2563.69 553.911   1
   3  21   4 22698.5 1613.95   1
  -3 -21   4 20742.9 1634.04   4
  -3 -21   5 597.151 298.907   4
   3  21   5 380.249 220.941   1
  -3 -21   6 8094.79 1060.99   4
  -3 -21   7 92.3850 191.292   4
  -3 -21   8 12680.2 1386.97   4
  -3  21   8 11508.7 1438.64   2
  -3 -21   9 427.540 382.922   4
  -3  21   9 1605.12 697.836   2
   3  21   9 1111.49 468.919   2
   3  21  10 2422.21 771.060   2
   3  22  -9 528.491 315.139   1
   3  22  -8 67.1894 168.151   1
   3  22  -7 3963.32 738.555   1
   3  22  -6 836.814 353.369   1
   3  22  -5 2795.07 627.705   1
   3  22  -4 697.521 344.699   1
   3  22  -3 1952.51 514.348   1
   3 -22  -2 4016.46 568.370   4
   3  22  -2 4304.83 756.061   1
   3 -22  -1 2322.74 458.504   4
   3  22  -1 2703.61 571.923   1
   3 -22   0 1941.26 436.050   4
   3  22   0 1888.71 503.923   1
   3  22   1 2133.61 506.824   1
   3 -22   1 1907.93 470.338   4
  -3 -22   1 1626.93 481.419   4
   3  22   2 4252.01 710.478   1
   3 -22   2 4371.02 700.450   4
  -3 -22   2 3198.92 654.731   4
  -3 -22   3 1053.97 383.308   4
   3 -22   3 1840.19 519.074   4
   3  22   3 1227.35 367.475   1
  -3 -22   4 76.4664 212.057   4
   3 -22   4 219.482 287.814   4
   3  22   4 88.6399 284.594   1
  -3 -22   5 3027.28 642.573   4
   3  22   5 3497.41 673.030   1
  -3 -22   6 1214.42 423.245   4
  -3 -22   7 4335.96 788.921   4
  -3 -22   8 120.006 214.693   4
  -3  22   8 47.0263 304.187   2
   3  22   9 798.994 463.055   2
   3  23  -9 145.506 201.238   1
   3  23  -8 866.517 327.673   1
   3  23  -7 833.750 338.810   1
   3  23  -6 2615.00 617.042   1
   3  23  -5 1782.98 538.178   1
   3  23  -4 5741.20 875.408   1
   3  23  -3-59.5552 294.902   1
   3  23  -2 14146.3 1313.43   1
   3 -23  -2 13436.9 1110.52   4
   3 -23  -1-20.3329 143.126   4
   3  23  -1-16.2729 189.129   1
   3 -23   0 24259.8 1527.59   4
   3  23   0 24764.9 1708.06   1
   3 -23   1 822.631 344.582   4
  -3 -23   1 321.614 319.709   4
   3  23   1 193.763 225.311   1
  -3 -23   2 12497.1 1266.64   4
   3 -23   2 14112.6 1282.49   4
   3  23   2 15701.2 1369.09   1
   3  23   3 653.500 348.669   1
   3 -23   3 574.208 325.410   4
  -3 -23   3 592.125 291.244   4
   3 -23   4 7074.92 1036.62   4
  -3 -23   4 7052.00 979.400   4
   3  23   4 7909.86 1015.75   1
   3 -23   5 1293.96 509.601   4
  -3 -23   5 596.460 373.714   4
  -3 -23   6 3800.09 793.400   4
  -3 -23   7 291.164 207.672   4
   3  23   9-548.308 400.071   2
   3  24  -8 916.237 420.115   1
   3  24  -7 970.200 377.024   1
   3  24  -6 1592.77 463.266   1
   3  24  -5 2940.45 634.330   1
   3  24  -4 927.355 425.495   1
   3  24  -3 2055.11 539.745   1
   3 -24  -2 1178.06 353.495   4
   3  24  -2 1626.64 475.402   1
   3  24  -1 6133.55 903.951   1
   3 -24  -1 5175.60 713.126   4
   3  24   0 1081.12 424.271   1
   3 -24   0 378.859 192.439   4
  -3 -24   1 4407.04 757.846   4
   3 -24   1 5114.86 755.629   4
  -3 -24   2 1779.78 498.424   4
   3 -24   2 1233.27 400.995   4
   3  24   2 1310.55 416.667   1
   3 -24   3 2553.98 620.342   4
   3  24   3 2337.32 578.240   1
  -3 -24   3 2490.76 590.199   4
   3 -24   4 367.799 304.009   4
   3  24   4 1082.22 415.904   1
  -3 -24   4 342.636 214.723   4
   3 -24   5 2197.89 627.960   4
  -3 -24   5 3254.24 702.306   4
   3 -24   6 819.012 466.451   4
  -3 -24   6 688.765 357.475   4
   3  25  -7 213.457 323.679   1
   3  25  -6 3722.12 731.617   1
   3  25  -5 549.784 378.282   1
   3  25  -4 2657.65 635.564   1
   3  25  -3 119.741 216.427   1
   3 -25  -2 320.370 249.621   4
   3  25  -2 497.860 321.044   1
   3  25  -1 258.719 180.107   1
   3 -25  -1-295.534 257.760   4
   3 -25   0 1644.55 458.409   4
   3  25   0 1110.63 409.185   1
   3 -25   1 154.991 238.929   4
   3  25   1 2.52469 161.499   1
   3  25   2 166.843 220.865   1
   3 -25   2 191.956 257.182   4
  -3 -25   2 336.135 213.158   4
   3 -25   3 184.909 181.356   4
   3  25   3-257.796 290.053   1
   3  25   4 2418.25 625.825   1
   3 -25   4 1772.52 511.980   4
  -3 -25   4 2106.33 583.462   4
  -3 -25   5 104.561 309.790   4
   3 -25   5 67.4172 197.666   4
   3 -25   6 4001.13 907.081   4
   3  26  -5 1172.03 424.383   1
   3  26  -4 1619.15 540.071   1
   3  26  -3 2007.42 528.790   1
   3  26  -2 681.581 302.265   1
   3  26  -1 1938.18 556.547   1
   3 -26  -1 1839.03 462.103   4
   3 -26   0-122.699 202.943   4
   3  26   0 40.2864 218.219   1
   3 -26   1 1369.73 405.292   4
   3  26   1 1793.91 487.971   1
   3  26   2 947.402 386.314   1
  -3 -26   2 287.897 201.795   4
   3 -26   2 874.713 338.696   4
   3  26   3 1706.88 498.099   1
   3 -26   3 1697.88 479.353   4
  -3 -26   3 2432.70 602.795   4
   3 -26   4 1131.38 445.732   4
   3 -26   5 1096.79 441.595   4
   3  27  -2 1683.28 513.418   1
   3 -27  -1-184.572 263.360   4
   3  27  -1-209.263 208.836   1
   3 -27   0 928.361 338.885   4
   3  27   0 897.364 439.354   1
   3  27   1-22.1985 218.045   1
   3 -27   1 597.764 302.409   4
   3 -27   2 2158.94 545.549   4
   3 -27   3 175.256 189.514   4
   3 -28  -1 35.7434 186.130   4
   3 -28   0 1411.56 433.104   4
   3 -28   1-311.355 386.946   4
   3 -28   2 1514.50 412.308   4
  -4   0 -14 7795.20 919.237   3
  -4   0 -13 4964.83 700.162   3
  -4   0 -12 34494.9 1772.72   3
  -4   0 -11 10613.5 945.842   3
  -4   0 -10 27567.5 1462.59   3
   4   0  -9 26810.0 537.434   3
  -4   0  -9 25028.7 1333.79   3
  -4   0  -8 81121.9 2314.31   3
  -4   0  -7 46699.0 1684.44   3
  -4   0  -6 102997. 2359.23   3
   4   0  -5 60829.8 936.686   3
  -4   0  -5 62429.4 1744.00   3
   4   0  -4 164535. 1637.72   3
   4   0  -4 162234. 2601.71   2
   4   0  -3 51999.2 985.978   3
   4   0  -3 54113.1 1378.40   2
   4   0  -2 86283.4 1332.25   4
   4   0  -2 84232.0 1343.27   3
   4   0  -2 87288.5 1556.15   2
  -4   0  -1 8042.47 236.498   2
  -4   0  -1 8083.94 499.442   3
   4   0  -1 8179.09 446.565   3
   4   0  -1 8821.72 427.245   2
  -4   0   0 301317. 2094.69   2
   4   0   0 305707. 2922.69   3
  -4   0   0 299479. 2832.36   3
  -4   0   1 9960.12 459.427   2
   4   0   1 9534.94 549.576   3
  -4   0   2 88235.2 1575.19   2
   4   0   2 84895.8 1220.54   1
   4   0   2 88998.8 1772.55   3
  -4   0   3 49899.2 1301.22   2
   4   0   3 50807.3 855.524   1
  -4   0   4 164541. 2588.90   2
   4   0   4 168626. 1591.14   1
  -4   0   4 162224. 1513.62   4
  -4   0   5 64652.6 1769.08   2
  -4   0   5 62861.0 1241.27   4
  -4   0   6 104224. 2413.83   2
  -4   0   7 48022.1 1752.37   2
  -4   0   8 80784.1 2409.14   2
  -4   0   9 25636.2 1431.58   2
  -4   0  10 33150.9 1715.25   2
  -4   0  11 12471.1 1126.37   2
  -4   0  12 35142.2 1958.58   2
  -4   0  13 5500.59 823.568   2
  -4   0  14 8147.01 1026.54   2
  -4  -1 -14 329.472 276.191   3
  -4   1 -14 24.2653 174.186   3
   4   1 -14 186.370 191.540   1
  -4   1 -13 643.519 292.083   3
  -4  -1 -13 149.183 192.772   3
  -4  -1 -12 1650.32 401.617   3
  -4   1 -12 1738.40 457.816   3
  -4  -1 -11 384.656 252.838   3
  -4   1 -11 470.615 227.092   3
  -4  -1 -10 1672.91 381.268   3
  -4   1 -10 1650.28 404.427   3
  -4   1  -9 3042.63 493.320   3
  -4  -1  -9 2958.61 462.131   3
  -4   1  -8 1840.52 389.571   3
  -4  -1  -8 1797.86 375.181   3
  -4   1  -8 897.544 183.242   2
  -4  -1  -7 4539.35 528.635   3
  -4   1  -7 3987.48 517.024   3
  -4   1  -7 3663.33 327.281   2
  -4  -1  -6 3873.49 473.688   3
  -4   1  -6 3147.14 445.034   3
   4  -1  -6 3676.60 161.866   3
  -4   1  -6 3169.28 267.759   2
   4  -1  -5 1794.39 139.958   3
  -4  -1  -5 1614.35 304.542   3
  -4   1  -5 1379.47 278.778   3
  -4   1  -5 1679.05 159.647   2
   4  -1  -4 5939.73 288.970   3
  -4   1  -4 5539.82 214.921   2
   4   1  -3 8625.50 434.000   3
   4  -1  -3 8662.09 386.423   3
   4  -1  -3 8472.42 534.476   2
   4   1  -3 9795.62 583.371   2
   4  -1  -2 4810.33 311.963   3
   4   1  -2 5259.38 351.888   3
   4  -1  -2 5281.87 381.487   2
   4   1  -2 5218.48 382.052   4
   4  -1  -2 5078.74 275.250   4
   4   1  -2 4875.50 372.624   2
   4   1  -1 3102.29 270.964   4
  -4  -1  -1 3107.91 318.808   3
   4   1  -1 2924.46 278.114   3
  -4   1  -1 2932.29 307.552   3
   4  -1  -1 2938.96 266.426   3
   4   1  -1 2416.01 232.436   2
  -4   1  -1 2767.77 159.052   2
  -4   1   0 9347.66 507.710   3
  -4  -1   0 9872.34 373.341   2
  -4  -1   0 9932.70 519.518   3
   4   1   0 10384.8 544.676   3
   4  -1   0 9999.92 524.359   3
   4   1   0 9858.75 380.009   2
  -4   1   0 9627.91 386.699   2
  -4  -1   1 2857.04 247.533   2
   4  -1   1 3045.75 313.162   3
  -4   1   1 2937.00 264.056   3
   4   1   1 2902.91 310.038   3
   4   1   1 3031.64 264.412   1
   4   1   1 2914.29 143.555   2
  -4   1   1 2931.39 256.762   2
  -4   1   2 4296.34 359.855   2
  -4  -1   2 4670.18 363.787   2
   4   1   2 4908.78 426.214   3
   4   1   2 4703.05 306.781   1
  -4   1   3 8995.25 573.105   2
   4   1   3 8740.34 395.378   1
  -4  -1   3 8925.88 560.561   2
   4   1   3 8623.38 587.931   3
   4  -1   3 9229.00 339.182   1
  -4   1   4 5594.72 499.983   2
  -4  -1   4 5954.46 519.151   2
  -4  -1   4 6002.35 372.780   4
   4  -1   4 5593.26 230.217   1
   4   1   4 5473.03 337.244   1
  -4   1   5 2081.15 356.175   2
  -4  -1   5 1489.79 249.838   4
  -4  -1   5 1999.10 325.475   2
  -4   1   5 2032.90 175.472   4
  -4   1   6 3633.44 474.078   2
  -4  -1   6 3994.70 492.093   2
   4   1   6 3273.26 268.271   2
  -4   1   7 4275.44 545.795   2
  -4  -1   7 4402.21 538.170   2
   4   1   7 3465.66 311.317   2
   4   1   8 1440.77 230.588   2
  -4  -1   8 1676.64 434.010   2
  -4   1   8 2337.06 449.499   2
  -4   1   9 4056.48 581.623   2
  -4  -1   9 3501.16 553.050   2
   4   1   9 3444.98 380.193   2
  -4   1  10 1883.77 451.951   2
  -4  -1  10 2458.28 481.775   2
   4   1  10 1647.42 294.438   2
  -4   1  11 1127.79 396.660   2
  -4  -1  11 260.037 229.952   2
  -4   1  12 1672.35 537.960   2
  -4  -1  12 1837.32 532.517   2
  -4  -1  13 86.5920 239.189   2
  -4   1  13 794.003 357.560   2
  -4  -1  14 325.855 211.007   2
  -4   1  14 171.728 254.938   2
   4   2 -14 7364.28 856.797   1
  -4   2 -14 5889.37 796.724   3
  -4  -2 -14 6381.02 800.348   3
  -4  -2 -13 2945.79 539.411   3
  -4   2 -13 2656.59 548.005   3
   4   2 -13 3252.57 564.659   1
  -4   2 -12 26167.3 1584.50   3
  -4  -2 -12 26339.0 1504.67   3
  -4   2 -11 5652.99 698.482   3
  -4  -2 -11 4709.64 620.310   3
  -4  -2 -10 15857.8 1089.87   3
  -4   2 -10 16400.4 1158.09   3
  -4  -2  -9 3421.84 501.469   3
  -4   2  -9 4689.67 585.143   3
  -4  -2  -8 85032.1 2302.08   3
  -4   2  -8 82342.2 2389.07   3
  -4   2  -8 78571.9 1689.91   2
  -4  -2  -8 84207.7 980.934   1
  -4  -2  -7 3455.68 443.174   3
  -4   2  -7 3884.02 519.642   3
  -4  -2  -7 3562.14 218.896   1
  -4   2  -7 3486.66 325.632   2
  -4  -2  -6 57755.9 910.937   1
  -4  -2  -6 60314.9 1772.73   3
  -4   2  -6 60957.4 1868.14   3
  -4   2  -5 33124.0 757.129   2
  -4  -2  -5 34376.4 1274.82   3
  -4   2  -5 34024.9 1332.06   3
  -4  -2  -5 33296.4 718.429   1
  -4   2  -4 235288. 1682.06   2
  -4  -2  -4 234848. 3187.49   3
  -4  -2  -4 236554. 2022.49   1
  -4   2  -3 48929.6 606.237   2
   4   2  -3 52247.9 1361.83   2
   4  -2  -2 145497. 1226.80   4
   4   2  -2 141604. 1906.13   3
   4   2  -2 141911. 2175.98   4
   4   2  -2 146049. 2051.12   2
   4   2  -1 120077. 1647.18   2
  -4   2  -1 116287. 1930.82   3
   4   2  -1 120569. 1826.18   3
   4   2  -1 118726. 1836.70   4
  -4   2  -1 115347. 1157.32   2
   4   2   0 291148. 2161.78   2
   4   2   0 287836. 2967.11   3
  -4   2   0 287067. 2792.46   3
   4   2   0 289018. 2744.93   1
  -4   2   0 280910. 2200.56   2
  -4   2   1 114592. 1615.80   3
  -4  -2   1 114694. 1547.78   2
  -4   2   1 117159. 1637.63   2
   4   2   1 119893. 1696.88   1
   4   2   1 121360. 1999.73   3
   4   2   1 119453. 1055.33   2
  -4   2   2 137019. 1570.98   3
  -4  -2   2 140594. 1972.85   2
   4   2   2 144265. 2331.82   3
   4   2   2 136941. 1754.13   1
  -4   2   2 143586. 2034.81   2
   4   2   3 51987.6 1061.50   1
  -4  -2   3 55521.9 1380.94   2
   4  -2   3 53936.7 773.491   1
  -4  -2   3 50368.7 1080.92   4
   4   2   3 55455.9 1510.68   3
  -4   2   3 54610.4 1395.44   2
  -4  -2   4 248224. 3186.12   2
   4   2   4 248254. 2568.87   1
  -4   2   4 246583. 3243.12   2
  -4   2   5 37041.4 1360.73   2
   4   2   5 35274.4 713.308   2
  -4  -2   5 37570.5 1335.25   2
  -4  -2   5 33592.9 1205.05   4
   4   2   5 38664.2 867.013   1
  -4   2   6 58692.7 1848.51   2
   4   2   6 55206.0 1107.99   2
  -4  -2   6 60732.2 1838.16   2
  -4  -2   7 3862.30 505.295   2
  -4   2   7 2983.03 446.102   2
   4   2   7 3419.16 311.082   2
  -4   2   8 88122.8 2540.16   2
   4   2   8 84282.1 1708.67   2
  -4  -2   8 89746.1 2532.77   2
  -4   2   9 4215.05 593.367   2
   4   2   9 4660.92 440.770   2
  -4  -2   9 3667.89 564.205   2
  -4   2  10 16777.8 1254.73   2
  -4  -2  10 17096.3 1230.35   2
   4   2  10 19249.3 967.851   2
  -4   2  11 5266.67 742.053   2
  -4  -2  11 4873.14 710.379   2
   4   2  11 5187.54 552.683   2
  -4   2  12 26533.5 1734.82   2
  -4  -2  12 27051.7 1702.41   2
  -4   2  13 3872.37 712.133   2
  -4  -2  13 3403.68 633.690   2
  -4   2  14 7651.44 1048.22   2
  -4  -2  14 7457.83 980.136   2
  -4   3 -14-255.483 342.293   3
   4   3 -14-80.4890 161.821   1
  -4  -3 -13 83.3028 168.166   3
  -4   3 -13-145.564 243.235   3
   4   3 -13-14.4833 186.709   1
  -4  -3 -12 587.487 230.188   3
  -4   3 -12 450.173 305.720   3
   4   3 -12 520.770 264.213   1
  -4  -3 -11 1413.67 353.350   3
   4   3 -11 1543.72 349.127   1
  -4   3 -11 1392.06 358.376   3
  -4  -3 -10-97.8401 200.167   3
  -4   3 -10 119.335 147.960   3
  -4   3  -9 2308.32 438.901   3
  -4  -3  -9 2616.07 427.334   3
  -4   3  -8 1358.11 345.385   3
  -4  -3  -8 1651.75 187.649   1
  -4  -3  -8 1965.84 376.524   3
  -4   3  -7 1955.03 379.058   3
  -4  -3  -7 2098.10 206.897   1
  -4   3  -7 1861.13 247.327   2
  -4  -3  -6 994.308 255.062   3
  -4  -3  -6 1131.28 158.595   1
  -4   3  -6 1300.77 290.840   3
  -4   3  -6 1198.58 185.837   2
  -4   3  -5 2259.21 221.277   2
  -4  -3  -5 2931.22 249.929   1
  -4  -3  -5 2553.90 357.542   3
  -4   3  -5 2625.89 380.766   3
  -4  -3  -4 3330.04 275.431   1
  -4   3  -4 3081.44 219.580   2
  -4  -3  -4 3391.80 409.220   3
  -4  -3  -3 28385.6 805.072   1
   4   3  -3 28538.2 1030.70   2
   4   3  -2 2493.75 284.452   2
   4   3  -2 2524.65 309.662   1
   4   3  -2 2388.84 316.538   4
  -4  -3  -2 2468.89 252.840   1
   4   3  -1 6608.22 399.709   2
   4   3  -1 7482.71 493.499   1
   4   3  -1 7479.98 472.826   3
  -4   3  -1 6645.30 477.805   3
   4   3  -1 6449.12 466.237   4
   4   3   0 8068.68 380.155   2
   4   3   0 8758.11 533.174   3
  -4   3   0 7945.98 478.839   3
   4   3   0 8452.01 495.904   1
   4   3   1 6852.73 491.402   3
   4   3   1 6632.91 281.501   2
  -4   3   1 6706.67 398.767   3
   4   3   1 6782.02 424.257   1
  -4   3   1 6152.54 394.381   2
   4   3   2 3140.03 288.480   1
  -4  -3   2 2664.17 282.097   2
   4   3   2 2459.70 137.402   2
   4   3   2 2277.26 308.280   3
  -4   3   2 2290.25 281.978   2
  -4   3   2 2464.46 223.095   3
  -4  -3   3 28844.1 915.497   4
  -4  -3   3 26653.6 964.859   2
   4   3   3 27763.8 1080.06   3
   4   3   3 26488.8 427.837   2
  -4   3   3 26900.0 1013.51   2
   4   3   3 27279.5 857.996   1
  -4  -3   4 2853.62 383.323   2
  -4   3   4 4114.91 451.106   2
   4   3   4 3546.53 350.622   1
   4   3   4 3663.77 204.246   2
   4   3   5 2578.42 216.139   2
  -4  -3   5 3144.43 436.656   4
  -4  -3   5 2912.82 385.612   2
  -4   3   5 2807.47 394.390   2
   4   3   5 2899.28 290.258   1
  -4  -3   6 884.611 239.339   2
   4   3   6 1263.88 177.397   2
  -4   3   6 1241.37 305.315   2
  -4  -3   6 935.205 298.945   4
  -4   3   6 325.268 76.4049   4
  -4   3   7 3360.25 507.217   2
   4   3   7 2768.83 288.123   2
  -4  -3   7 2181.65 404.654   2
   4   3   8 1547.17 248.129   2
  -4  -3   8 2099.22 467.870   2
  -4   3   8 1760.33 421.180   2
   4   3   9 2576.31 343.148   2
  -4   3   9 2427.34 465.270   2
  -4  -3   9 3156.57 544.282   2
  -4   3  10 13.7373 172.429   2
   4   3  10 105.343 127.249   2
  -4  -3  10 102.605 187.625   2
  -4   3  11 1607.91 462.068   2
   4   3  11 1523.87 296.660   2
  -4  -3  11 902.288 358.334   2
  -4   3  12 612.218 325.408   2
  -4  -3  12 1488.96 457.270   2
   4   3  12 822.930 259.922   2
  -4   3  13 598.922 370.488   2
  -4  -3  13 14.7222 270.552   2
  -4   3  14 133.167 286.993   2
  -4   4 -14 2727.05 580.700   3
   4   4 -14 3146.21 554.826   1
  -4   4 -13 1915.99 444.254   3
   4   4 -13 2062.87 423.372   1
   4   4 -12 13010.1 1068.19   1
  -4  -4 -12 11929.6 989.407   3
  -4   4 -12 13470.1 1175.86   3
  -4  -4 -11 2487.32 412.909   3
  -4   4 -11 2596.40 497.324   3
   4   4 -11 2398.63 455.461   1
  -4  -4 -10 13291.7 985.177   3
   4   4 -10 13507.1 994.426   1
  -4   4 -10 14423.5 1114.64   3
  -4  -4  -9 9927.61 813.181   3
   4   4  -9 9788.62 808.233   1
  -4   4  -9 10722.5 929.266   3
  -4  -4  -8 56996.5 1863.53   3
  -4   4  -8 57656.1 2063.79   3
   4   4  -8 57228.7 1868.58   1
  -4  -4  -8 57571.3 1288.61   1
  -4  -4  -7 30971.7 1324.30   3
  -4   4  -7 32214.1 1474.82   3
  -4  -4  -7 31576.3 938.364   1
  -4   4  -7 30938.5 1036.55   2
  -4   4  -6 38171.3 1053.08   2
  -4   4  -6 42362.3 1601.19   3
  -4  -4  -6 40478.2 1453.86   3
  -4  -4  -6 40074.7 1034.50   1
  -4   4  -5 24463.5 752.269   2
   4   4  -5 26162.9 1105.54   1
  -4  -4  -5 25660.0 1099.36   3
  -4   4  -5 26373.2 1206.19   3
  -4  -4  -5 25880.3 828.061   1
  -4   4  -4 206630. 1978.36   2
  -4  -4  -4 211906. 2361.11   1
   4   4  -4 214960. 3030.66   1
  -4  -4  -4 206338. 2967.21   3
   4   4  -3 77276.9 1724.65   2
   4   4  -3 74994.0 1722.93   1
  -4  -4  -3 77438.4 1431.09   1
   4   4  -2 137164. 2109.13   2
   4   4  -2 138681. 2233.46   1
   4   4  -2 140588. 2656.53   4
   4   4  -1 3784.33 315.264   2
   4   4  -1 4312.18 385.685   4
   4   4  -1 4691.08 400.319   1
  -4   4  -1 4046.40 384.612   3
  -4  -4  -1 4216.63 352.589   1
   4   4   0 138663. 2064.62   1
   4   4   0 140799. 2249.51   4
  -4   4   0 137223. 2037.13   3
   4   4   0 136442. 1657.85   2
   4   4   1 4321.19 258.391   2
   4   4   1 4716.91 423.840   3
  -4   4   1 5157.03 362.050   3
   4   4   1 4430.09 364.977   1
   4   4   2 142270. 2013.00   1
  -4  -4   2 149905. 2162.49   4
   4   4   2 150675. 2464.22   3
  -4   4   2 141709. 1676.67   3
  -4   4   2 147706. 2201.18   2
  -4   4   3 70164.1 979.402   3
   4   4   3 74427.0 1537.14   1
  -4  -4   3 71115.6 1578.09   2
   4  -4   3 75830.9 1047.81   1
  -4   4   3 73255.6 1688.65   2
  -4  -4   3 69221.0 1614.79   4
  -4  -4   4 206291. 2912.71   2
   4   4   4 204803. 1709.90   2
   4   4   4 200862. 2737.62   1
  -4   4   4 206955. 3076.28   2
  -4  -4   5 26377.2 1136.14   2
   4   4   5 25633.4 948.269   1
  -4  -4   5 23754.1 1261.54   4
  -4   4   5 25882.3 1175.95   2
   4   4   5 25483.0 704.095   2
   4   4   6 43051.4 1044.77   2
  -4  -4   6 42134.1 1523.44   2
  -4   4   6 44691.3 1641.16   2
  -4   4   7 30643.8 1450.09   2
   4   4   7 31008.1 982.007   2
  -4  -4   7 32010.3 1420.83   2
  -4   4   8 59626.0 2154.43   2
   4   4   8 60641.6 1525.03   2
  -4  -4   8 58325.6 2018.38   2
  -4   4   9 9641.18 919.919   2
   4   4   9 10817.8 699.799   2
  -4  -4   9 11534.1 952.759   2
  -4   4  10 13045.3 1135.23   2
   4   4  10 13704.1 851.185   2
  -4  -4  10 11525.7 1010.16   2
  -4   4  11 3358.88 596.933   2
   4   4  11 2417.59 377.927   2
  -4  -4  11 2980.01 558.225   2
  -4   4  12 15417.1 1347.99   2
  -4  -4  12 14181.5 1227.93   2
   4   4  12 14714.6 1015.77   2
  -4   4  13 2009.69 533.978   2
  -4   4  14 4615.19 786.793   2
  -4   5 -14-57.6542 208.197   3
   4   5 -14-388.986 299.734   1
  -4   5 -13 777.828 369.712   3
   4   5 -13 821.294 290.540   1
  -4   5 -12 132.797 198.509   3
   4   5 -12 644.442 267.847   1
  -4   5 -11 105.925 147.251   3
   4   5 -11-110.175 247.857   1
  -4  -5 -10 356.887 199.964   3
  -4   5 -10 263.685 212.668   3
   4   5 -10 326.076 203.171   1
  -4  -5  -9 271.081 135.333   3
  -4   5  -9 372.155 247.058   3
   4   5  -9 520.281 191.064   1
  -4  -5  -8 888.943 196.847   1
  -4  -5  -8 923.488 260.871   3
   4   5  -8 961.852 292.920   1
  -4   5  -8 673.184 298.623   3
  -4   5  -7 480.757 146.871   2
   4   5  -7 602.266 212.798   1
  -4  -5  -7 358.764 137.893   1
  -4  -5  -7 715.446 240.746   3
  -4   5  -7 256.011 203.678   3
  -4   5  -6 1855.08 245.970   2
  -4  -5  -6 1836.65 307.412   3
   4   5  -6 2020.79 346.505   1
  -4   5  -6 2275.78 389.951   3
  -4  -5  -6 1722.22 246.656   1
  -4   5  -5 4053.75 330.601   2
   4   5  -5 4793.63 478.507   1
  -4  -5  -5 4888.21 396.991   1
   4   5  -4 5339.64 498.561   1
  -4  -5  -4 4813.53 395.822   1
   4   5  -3 16704.5 826.654   2
   4   5  -3 17483.8 853.556   1
  -4  -5  -3 16370.5 709.022   1
   4   5  -2 5318.45 427.855   2
   4   5  -2 4210.54 497.334   4
  -4  -5  -2 4913.33 393.575   1
   4   5  -2 5064.46 443.159   1
   4   5  -1 1617.66 216.932   2
   4   5  -1 1769.11 279.005   4
  -4  -5  -1 1752.88 244.703   1
   4   5   0 490.382 132.795   1
   4   5   0 381.013 144.484   4
   4   5   0 429.851 101.261   2
   4   5   0 131.099 104.970   3
  -4  -5   0 288.945 126.216   1
   4   5   1 1763.08 242.543   1
   4   5   1 1991.38 277.206   4
   4   5   1 1675.54 272.406   3
  -4   5   1 1419.43 199.334   3
   4   5   2 4451.13 376.831   1
  -4  -5   2 5056.56 479.278   4
   4   5   2 4889.83 468.169   3
  -4   5   2 4956.28 333.481   3
  -4   5   2 4575.90 418.139   2
   4  -5   3 16552.7 538.184   1
   4   5   3 16004.1 770.296   1
  -4   5   3 15301.3 483.567   3
  -4   5   3 16139.8 825.745   2
  -4  -5   4 4351.73 557.718   4
   4  -5   4 5177.68 264.250   1
  -4   5   4 4956.08 507.328   2
   4   5   4 4936.42 458.367   1
  -4  -5   5 4597.43 589.905   4
   4   5   5 4338.97 428.780   1
  -4  -5   5 4884.23 504.064   2
   4   5   5 4475.52 316.428   2
  -4   5   5 3856.43 474.013   2
  -4   5   6 1585.25 332.190   2
  -4  -5   6 2145.63 369.618   2
   4   5   6 2156.41 252.178   2
  -4  -5   7 511.252 244.008   2
  -4   5   7 472.546 287.569   2
   4   5   7 601.892 156.902   2
  -4   5   8 838.958 280.984   2
  -4  -5   8 1036.78 333.950   2
   4   5   8 746.599 196.950   2
  -4   5   9 283.145 209.192   2
   4   5   9 375.784 169.319   2
  -4  -5   9 556.040 261.873   2
  -4  -5  10 285.167 174.028   2
  -4   5  10 464.650 215.481   2
   4   5  10 103.890 109.065   2
   4   5  11 179.396 136.597   2
  -4   5  11-59.8506 216.243   2
  -4   5  12 537.374 348.707   2
   4   5  12 846.410 284.881   2
  -4   5  13 759.393 363.375   2
  -4   5  14 745.084 425.623   2
  -4   6 -14 2792.70 593.444   3
  -4   6 -13 821.041 331.463   3
   4   6 -13 1043.32 317.162   1
  -4   6 -12 6043.61 824.426   3
   4   6 -12 6928.82 772.571   1
  -4   6 -11 3473.08 619.036   3
   4   6 -11 2377.98 457.044   1
  -4   6 -10 6419.68 798.684   3
   4   6 -10 5179.28 612.028   1
  -4   6  -9 1430.25 362.615   3
   4   6  -9 1273.80 303.967   1
  -4  -6  -8 30006.6 1151.51   1
   4   6  -8 31739.3 1426.97   1
  -4   6  -8 32909.0 1625.69   3
  -4  -6  -7 837.258 204.646   1
   4   6  -7 1091.98 269.886   1
  -4  -6  -6 1247.46 226.567   1
  -4   6  -6 1411.56 226.203   2
   4   6  -6 1399.57 292.423   1
  -4  -6  -5 12597.5 696.980   1
  -4   6  -5 12983.8 627.780   2
   4   6  -5 12617.6 790.872   1
  -4  -6  -4 60667.5 1502.02   1
   4   6  -4 57654.2 1636.44   1
   4   6  -3 17622.2 885.982   1
  -4  -6  -3 18581.4 821.911   1
   4   6  -2 36910.9 1178.27   2
  -4  -6  -2 36289.6 1150.17   1
   4   6  -2 36748.7 1214.99   1
   4   6  -1 52260.9 1291.67   2
  -4  -6  -1 50590.3 1352.75   1
   4   6  -1 49127.4 1384.49   1
   4   6   0 29974.4 1108.69   4
   4   6   0 27288.3 1001.58   1
   4   6   1 54596.2 1515.10   4
   4   6   1 54055.8 1548.30   3
  -4  -6   2 37259.3 1343.34   4
   4  -6   2 39779.1 991.046   1
  -4   6   2 37344.8 936.689   3
   4   6   2 37086.0 1163.28   1
  -4   6   3 17497.8 558.637   3
   4  -6   3 18295.2 635.548   1
   4   6   3 16880.8 836.217   1
  -4   6   3 17773.7 887.589   2
  -4  -6   3 19768.5 1025.60   4
  -4   6   4 54532.3 669.785   3
   4  -6   4 57650.7 1043.74   1
  -4   6   4 56526.8 1703.22   2
   4   6   4 57478.1 1636.31   1
  -4  -6   5 15522.8 1048.29   4
   4   6   5 12914.2 579.422   2
   4   6   5 13641.7 815.387   1
  -4   6   5 13207.4 872.356   2
  -4   6   6 2388.72 404.259   2
   4   6   6 2307.10 331.937   1
  -4  -6   6 2322.71 480.304   4
   4   6   6 2717.43 291.028   2
  -4   6   7 471.534 210.908   2
   4   6   7 647.590 164.714   2
   4   6   8 33978.8 1219.82   2
  -4   6   8 33816.0 1652.09   2
  -4   6   9 2261.24 455.577   2
   4   6   9 1768.88 300.424   2
  -4   6  10 5651.57 764.776   2
   4   6  10 7390.69 667.793   2
   4   6  11 4172.81 529.057   2
  -4   6  11 2563.02 527.383   2
  -4   6  12 7019.28 942.418   2
  -4   6  13 618.623 353.469   2
  -4   6  14 3429.75 718.855   2
  -4   7 -14 499.794 310.637   3
   4   7 -13 368.395 258.302   1
  -4   7 -13-54.0241 184.872   3
   4   7 -12 340.143 212.156   1
  -4   7 -12-89.9853 229.441   3
  -4   7 -11 871.720 369.566   3
   4   7 -11 151.080 129.313   1
  -4   7 -10 821.906 322.572   3
   4   7 -10 549.715 235.644   1
  -4   7  -9 884.873 306.365   3
   4   7  -9 438.735 194.419   1
   4   7  -8 2622.93 439.970   1
   4   7  -7 6018.00 609.826   1
   4   7  -6 3671.96 461.106   1
  -4   7  -5 1260.43 218.780   2
   4   7  -5 1323.62 277.542   1
   4   7  -4 4809.89 489.430   1
   4   7  -3 1696.68 290.752   1
   4  -7  -2 10287.5 499.107   4
   4   7  -2 10868.7 673.791   2
   4   7  -2 10811.3 691.923   1
   4   7  -1 19415.2 1034.75   4
   4   7  -1 22068.2 900.115   2
   4   7  -1 20716.5 920.395   1
   4   7   0 17796.7 836.793   1
   4   7   0 19512.1 947.578   4
   4  -7   1 19736.3 789.389   1
   4   7   1 19260.6 870.984   1
  -4  -7   2 9705.91 761.225   4
   4   7   2 9849.19 644.698   1
   4  -7   2 9094.75 504.711   1
   4  -7   3 1696.92 219.059   1
  -4  -7   3 1397.84 370.368   4
   4   7   3 1890.87 305.700   1
   4   7   4 5294.73 524.008   1
   4  -7   4 5239.05 357.545   1
  -4   7   4 5044.21 247.596   3
  -4   7   4 5520.65 553.920   2
  -4  -7   4 5266.88 607.709   4
  -4   7   5 1693.89 342.664   2
   4   7   5 1304.26 283.636   1
  -4  -7   5 1052.86 329.781   4
   4  -7   5 1507.12 131.271   1
   4   7   6 2964.62 326.509   2
  -4  -7   6 2466.07 530.572   4
   4   7   6 3433.00 434.104   1
  -4   7   6 3234.65 470.159   2
  -4  -7   7 5330.59 768.300   4
   4   7   7 5644.63 475.603   2
  -4   7   7 6454.30 715.079   2
  -4   7   8 2470.12 483.688   2
   4   7   8 2471.52 349.611   2
  -4   7   9 566.651 248.389   2
   4   7   9 701.204 214.207   2
  -4   7  10 187.717 271.542   2
   4   7  10 1112.60 264.821   2
   4   7  11 350.267 180.625   2
  -4   7  11 632.844 313.092   2
  -4   7  12 1206.61 481.944   2
  -4   7  13 212.708 267.097   2
  -4   7  14 291.701 235.085   2
  -4   8 -14 1669.08 471.613   3
   4   8 -13 2349.56 482.015   1
  -4   8 -13 1821.29 469.220   3
  -4   8 -12 8180.19 1016.97   3
   4   8 -12 8397.71 874.511   1
   4   8 -11 4709.49 633.187   1
  -4   8 -11 3771.07 648.705   3
   4   8 -10 2325.96 437.262   1
  -4   8 -10 3189.46 587.405   3
   4   8  -9 12933.6 975.403   1
   4   8  -8 13474.7 952.966   1
   4   8  -7 7430.51 679.971   1
   4   8  -6 9246.44 735.225   1
   4   8  -5 16073.7 948.187   1
   4   8  -4 13765.0 854.235   1
   4   8  -3 1155.13 229.121   1
   4   8  -2 1206.95 247.756   1
   4  -8  -2 1045.89 180.351   4
   4   8  -1 8138.77 598.141   1
   4   8   0 21985.1 973.991   1
   4   8   1 8466.24 607.445   1
  -4  -8   1 8229.31 712.739   4
   4  -8   1 8621.51 549.147   1
   4   8   2 1603.89 294.645   1
  -4  -8   2 1218.73 309.327   4
   4  -8   2 1542.05 225.285   1
  -4  -8   3 1912.70 371.465   4
   4   8   3 1318.65 265.767   1
   4  -8   3 1207.74 196.906   1
   4   8   4 14873.1 915.249   1
  -4  -8   4 12625.5 1010.47   4
   4  -8   4 14244.2 649.857   1
  -4   8   4 14373.2 481.785   3
  -4   8   4 15118.5 934.304   2
   4   8   5 17342.4 1022.75   1
  -4   8   5 17743.0 1080.83   2
   4  -8   5 17400.2 566.979   1
  -4  -8   6 11516.9 1046.69   4
   4   8   6 11369.9 818.339   1
   4   8   6 11070.6 653.639   2
  -4   8   6 12927.0 967.361   2
  -4  -8   7 7923.68 921.635   4
   4   8   7 6450.29 530.986   2
  -4   8   7 6413.62 719.341   2
  -4   8   8 14204.2 1110.23   2
   4   8   8 14779.8 861.407   2
  -4   8   9 13770.0 1162.98   2
   4   8   9 12973.4 868.762   2
  -4   8  10 2623.95 533.095   2
   4   8  10 3253.94 463.425   2
   4   8  11 4616.78 583.406   2
  -4   8  11 4757.65 776.689   2
  -4   8  12 7838.30 1007.28   2
  -4   8  13 2432.79 615.202   2
  -4   9 -14-617.750 462.461   3
   4   9 -13 1545.75 383.010   1
  -4   9 -13 1272.39 449.557   3
   4   9 -12 1332.24 354.954   1
  -4   9 -12 1504.47 530.510   3
   4   9 -11 1967.58 455.718   1
  -4   9 -11 1972.00 489.145   3
   4   9 -10 67.0624 149.772   1
   4   9  -9 2224.16 419.288   1
   4   9  -8 253.316 186.415   1
   4   9  -7 6311.09 645.061   1
   4   9  -6 1205.75 301.292   1
   4   9  -5 5836.48 585.574   1
   4   9  -4 7621.98 659.774   1
   4  -9  -3 5481.70 373.078   4
   4   9  -3 5627.51 549.816   1
   4   9  -2 1114.26 242.344   1
   4  -9  -2 1210.65 202.388   4
   4   9  -1 16671.8 890.496   1
   4   9   0 13277.0 784.944   1
   4  -9   0 13269.7 744.413   1
   4   9   1 17187.4 910.829   1
  -4  -9   1 14839.7 1014.89   4
   4  -9   1 17128.7 810.329   1
   4   9   2 1238.77 271.440   1
   4  -9   2 1166.24 210.629   1
  -4  -9   3 5219.16 643.618   4
   4   9   3 5707.80 571.774   1
   4  -9   3 4979.71 434.973   1
   4   9   4 8528.16 722.676   1
  -4  -9   4 6565.07 761.813   4
   4  -9   4 7419.05 509.347   1
  -4   9   5 5729.75 223.114   3
   4   9   5 5609.39 623.285   1
  -4  -9   5 6250.30 718.574   4
  -4   9   5 5894.34 643.130   2
   4  -9   5 5428.46 378.265   1
   4   9   6 1307.42 314.541   1
  -4  -9   6 1210.62 392.635   4
   4  -9   6 1507.30 154.056   1
  -4   9   6 873.579 299.269   2
  -4  -9   7 4865.69 740.226   4
   4   9   7 5860.89 539.453   2
  -4   9   7 6244.96 731.077   2
   4   9   8 42.1153 123.010   2
  -4   9   8 52.6553 198.695   2
  -4  -9   8 410.844 268.640   4
  -4   9   9 2285.83 509.625   2
   4   9   9 2140.59 379.489   2
  -4   9  10 208.384 209.360   2
   4   9  10 205.239 167.300   2
  -4   9  11 2086.58 548.464   2
   4   9  11 2831.44 470.189   2
  -4   9  12 2174.84 558.251   2
  -4   9  13 1699.88 498.535   2
  -4  10 -14 2628.01 647.953   3
   4  10 -13 1999.25 443.091   1
  -4  10 -13 1392.81 476.772   3
  -4  10 -12 11788.6 1233.72   3
   4  10 -12 12010.4 1061.68   1
  -4  10 -11 2775.50 588.664   3
   4  10 -11 3694.99 583.444   1
   4  10 -10 9658.44 891.931   1
   4  10  -9 5560.53 661.605   1
   4  10  -8 37382.3 1651.69   1
   4  10  -7 8202.59 750.483   1
   4  10  -6 40548.6 1623.67   1
   4  10  -5 17643.9 1033.28   1
   4  10  -4 33026.1 1384.52   1
   4 -10  -3 6455.57 477.347   4
   4  10  -3 5705.63 566.749   1
   4  10  -2 24985.3 1158.79   1
   4 -10  -2 26230.9 964.721   4
   4  10  -1 11504.9 778.778   1
   4  10   0 71598.2 1929.83   1
   4  10   1 12367.7 814.224   1
   4 -10   1 12312.3 733.509   1
  -4 -10   1 13336.1 978.084   4
   4 -10   2 23210.0 993.951   1
   4  10   2 24816.6 1171.08   1
  -4 -10   2 25556.4 1403.87   4
  -4 -10   3 6175.93 711.626   4
   4 -10   3 6265.30 517.054   1
   4  10   3 5872.88 609.556   1
   4  10   4 33263.0 1464.60   1
   4 -10   4 31186.6 1103.75   1
  -4 -10   5 19400.2 1318.51   4
   4  10   5 19210.5 1156.04   1
  -4  10   5 18611.0 1170.12   2
   4 -10   5 17099.2 758.087   1
  -4 -10   6 43906.1 2091.73   4
   4 -10   6 40898.5 946.467   1
   4  10   6 39926.8 1704.84   1
  -4  10   6 43760.9 1883.50   2
  -4 -10   7 6300.92 891.004   4
   4  10   7 7811.68 652.516   2
  -4  10   7 7807.31 842.632   2
   4  10   8 37446.7 1469.98   2
  -4  10   8 36759.8 1899.58   2
  -4 -10   9 5839.34 944.926   4
   4  10   9 6323.42 636.091   2
  -4  10   9 5791.52 817.141   2
  -4  10  10 10723.2 1117.22   2
   4  10  10 11086.3 906.749   2
  -4  10  11 3903.86 726.460   2
   4  10  11 2907.16 506.813   2
  -4  10  12 14080.5 1413.88   2
  -4  10  13 2490.49 556.509   2
   4  11 -13 843.995 348.055   1
  -4  11 -13 1025.95 437.776   3
   4  11 -12 1498.16 392.988   1
  -4  11 -12 1005.71 413.544   3
   4  11 -11 2366.71 480.284   1
   4  11 -10 387.352 262.565   1
   4  11  -9 7390.59 763.871   1
   4  11  -8 7253.35 751.599   1
   4  11  -7 8050.15 764.902   1
   4  11  -6 227.761 208.002   1
   4  11  -5 6862.51 677.566   1
   4  11  -4 1330.16 326.983   1
   4  11  -3 8348.85 706.644   1
   4 -11  -3 9281.41 610.287   4
   4  11  -2 15389.7 937.544   1
   4 -11  -2 15713.1 794.272   4
   4  11  -1 6100.75 598.517   1
   4  11   0 11031.6 807.285   1
   4  11   1 6297.67 620.866   1
  -4 -11   1 7291.36 783.772   4
   4 -11   2 14979.0 845.922   1
  -4 -11   2 14814.7 1124.38   4
   4  11   2 14533.1 946.849   1
  -4 -11   3 8165.62 841.950   4
   4 -11   3 8421.63 622.385   1
   4  11   3 8159.92 747.327   1
   4  11   4 1209.03 296.447   1
  -4 -11   4 779.195 333.972   4
   4 -11   4 1266.36 245.896   1
  -4 -11   5 5095.05 735.339   4
   4  11   5 5578.16 663.058   1
   4 -11   5 5800.00 477.406   1
   4  11   6 361.430 231.740   1
  -4 -11   6 160.104 243.651   4
  -4  11   6 309.896 216.416   2
   4 -11   6 318.495 106.318   1
  -4 -11   7 8105.58 989.774   4
   4  11   7 8136.54 698.136   2
  -4  11   7 8604.23 921.348   2
  -4 -11   8 7409.31 1021.47   4
   4  11   8 9139.28 766.440   2
  -4  11   8 9318.73 1000.24   2
  -4 -11   9 6914.31 957.306   4
   4  11   9 6677.88 689.712   2
  -4  11   9 7237.34 901.783   2
  -4  11  10 1205.74 429.645   2
   4  11  10 699.953 219.593   2
  -4 -11  10 792.823 380.796   4
   4  11  11 3778.98 590.190   2
  -4  11  11 2575.52 561.561   2
  -4  11  12 2324.03 596.310   2
  -4  11  13 877.926 198.817   2
  -4  12 -13 1014.98 370.296   3
  -4  12 -12 13342.9 1399.84   3
   4  12 -12 10889.0 1050.50   1
   4  12 -11 1055.32 357.767   1
   4  12 -10 15987.9 1190.99   1
   4  12  -9 1448.98 391.961   1
   4  12  -8 53810.9 2071.77   1
   4  12  -7 3841.25 544.141   1
   4  12  -6 50105.3 1893.01   1
   4  12  -5 17794.3 1097.25   1
   4  12  -4 133543. 2942.27   1
   4  12  -3 12920.7 912.882   1
   4 -12  -3 13472.6 795.468   4
   4  12  -2 131274. 2816.15   1
   4 -12  -2 125190. 2339.52   4
   4 -12  -1 24810.5 1185.76   4
   4  12  -1 21841.6 1159.88   1
   4  12   0 250297. 3952.22   1
  -4 -12   1 24523.4 1461.33   4
   4  12   1 22383.8 1192.90   1
  -4 -12   2 131058. 3340.86   4
   4  12   2 130123. 2981.16   1
   4  12   3 12849.9 963.834   1
  -4 -12   3 12889.4 1065.98   4
  -4 -12   4 116788. 3250.37   4
   4 -12   4 120221. 2390.96   1
   4  12   4 122501. 3005.61   1
   4 -12   5 16346.5 866.321   1
  -4 -12   5 19098.2 1370.74   4
   4  12   5 17354.8 1165.32   1
   4  12   6 48804.9 2009.97   1
  -4  12   6 50067.1 2156.38   2
  -4 -12   7 3915.75 687.898   4
  -4  12   7 4829.76 705.315   2
  -4 -12   8 59219.6 2705.51   4
   4  12   8 55224.7 1963.74   2
  -4  12   8 55193.0 2447.02   2
   4  12   9 984.926 328.125   2
  -4  12   9 1216.03 424.779   2
  -4 -12   9 531.440 372.241   4
  -4 -12  10 13437.6 1533.88   4
   4  12  10 14832.8 1110.40   2
  -4  12  10 16708.6 1478.18   2
  -4 -12  11 428.640 402.939   4
   4  12  11 362.201 193.684   2
  -4  12  12 12220.2 1413.10   2
  -4 -12  12 8992.58 1366.82   4
  -4  12  13 482.077 271.260   2
  -4 -12  13 594.455 482.170   4
  -4  13 -13 306.960 397.474   3
   4  13 -12 402.339 150.662   1
   4  13 -11 463.936 277.963   1
   4  13 -10 44.7625 191.623   1
   4  13  -9 802.644 291.608   1
   4  13  -8 69.8000 224.262   1
   4  13  -7 269.390 208.032   1
   4  13  -6 3189.96 497.370   1
   4  13  -5 542.626 265.072   1
   4  13  -4 7509.83 731.748   1
   4  13  -3 6963.60 699.345   1
   4 -13  -3 8093.17 643.180   4
   4  13  -2 6623.43 677.664   1
   4 -13  -2 6344.44 541.612   4
   4  13  -1 6230.89 666.660   1
   4 -13  -1 6014.05 598.733   4
   4  13   0 14458.3 1006.48   1
  -4 -13   1 5867.46 775.726   4
   4  13   1 6122.01 666.575   1
  -4 -13   2 6542.13 773.843   4
   4  13   2 7154.24 733.807   1
   4  13   3 8145.77 789.261   1
  -4 -13   3 7530.33 871.206   4
   4  13   4 5484.08 647.836   1
  -4 -13   4 6956.44 849.797   4
   4  13   5 133.841 166.791   1
  -4 -13   5 182.610 222.104   4
  -4 -13   6 2355.83 519.263   4
   4  13   6 2768.31 529.327   1
  -4  13   6 3252.37 588.526   2
  -4 -13   7 207.836 246.975   4
  -4  13   7 301.167 218.067   2
  -4  13   8 798.035 405.377   2
  -4 -13   8 805.450 414.110   4
   4  13   8 560.562 283.599   2
   4  13   9 1170.89 324.646   2
  -4  13   9 1153.62 394.191   2
  -4 -13   9 485.825 322.769   4
   4  13  10 309.733 282.572   2
  -4  13  10 91.0111 351.594   2
  -4 -13  10 127.654 310.501   4
  -4  13  11 144.961 224.271   2
   4  13  11 203.811 193.867   2
  -4 -13  11 330.983 207.635   4
  -4  13  12 688.619 391.001   2
  -4 -13  12 626.463 507.731   4
  -4 -13  13-699.041 387.400   4
   4  14 -12 8240.72 925.577   1
   4  14 -11 2143.29 463.683   1
   4  14 -10 16276.1 1243.64   1
   4  14  -9 2452.35 505.253   1
   4  14  -8 43361.6 1937.97   1
   4  14  -7 6817.30 749.687   1
   4  14  -6 36219.9 1700.61   1
   4  14  -5 7985.88 781.799   1
   4  14  -4 97320.3 2654.46   1
   4 -14  -3 11148.8 783.971   4
   4  14  -3 10502.2 885.106   1
   4 -14  -2 105993. 2336.89   4
   4  14  -2 110966. 2828.57   1
   4 -14  -1 16739.8 1008.94   4
   4  14  -1 16982.4 1117.84   1
   4  14   0 78317.5 2389.70   1
  -4 -14   1 18444.0 1338.12   4
   4  14   1 17619.7 1150.24   1
  -4 -14   2 104941. 3088.65   4
   4  14   2 107565. 2888.19   1
   4  14   3 9859.72 889.223   1
  -4 -14   3 10527.9 1022.17   4
   4  14   4 92362.8 2753.75   1
  -4 -14   4 101587. 3109.02   4
  -4 -14   5 6234.08 800.753   4
   4  14   5 6165.59 740.811   1
   4  14   6 34185.9 1774.27   1
  -4 -14   6 35342.4 1972.92   4
  -4  14   6 37000.8 1958.99   2
  -4 -14   7 4813.79 833.378   4
  -4  14   7 7804.10 962.451   2
  -4 -14   8 39026.4 2300.92   4
   4  14   8 44488.9 1939.07   2
  -4  14   8 44827.2 2343.95   2
   4  14   9 3175.14 545.523   2
  -4  14   9 2778.43 628.775   2
  -4 -14   9 2618.67 632.929   4
  -4 -14  10 14510.8 1494.61   4
   4  14  10 16106.1 1262.41   2
  -4  14  10 16021.1 1500.04   2
  -4  14  11 2072.09 604.603   2
  -4 -14  11 2970.61 724.391   4
  -4 -14  12 9932.43 1322.78   4
  -4  14  12 11117.1 1392.99   2
  -4 -14  13 374.793 350.061   4
   4  15 -12 257.140 205.860   1
   4  15 -11 281.008 181.993   1
   4  15 -10 185.097 197.453   1
   4  15  -9 611.279 278.789   1
   4  15  -8 4814.02 669.241   1
   4  15  -7 5034.30 669.337   1
   4  15  -6 4920.16 649.923   1
   4  15  -5 1094.95 314.795   1
   4  15  -4 18875.9 1230.65   1
   4 -15  -3 3324.48 440.331   4
   4  15  -3 3798.05 567.064   1
   4  15  -2 3780.98 570.149   1
   4 -15  -2 3675.40 453.115   4
   4  15  -1 76.4077 148.305   1
   4 -15  -1 85.4289 118.691   4
   4 -15   0 3704.52 560.724   4
   4  15   0 4541.18 606.261   1
  -4 -15   1 85.8043 203.668   4
   4  15   1 455.893 242.407   1
  -4 -15   2 1688.61 430.806   4
   4  15   2 2633.00 490.025   1
  -4 -15   3 1506.07 514.232   4
   4  15   3 3551.89 576.436   1
   4  15   4 17550.2 1239.43   1
  -4 -15   4 16585.8 1332.06   4
  -4 -15   5 840.928 305.224   4
   4  15   5 891.256 311.832   1
  -4 -15   6 3950.29 678.093   4
   4  15   6 4420.34 668.455   1
  -4 -15   7 4300.20 738.505   4
  -4  15   7 5397.45 836.026   2
  -4 -15   8 5610.13 869.273   4
   4  15   8 5900.68 753.599   2
  -4  15   8 6388.91 950.873   2
  -4  15   9 163.003 232.360   2
  -4 -15   9 55.7011 160.617   4
   4  15   9 35.5244 175.283   2
   4  15  10-211.437 199.912   2
  -4  15  10 125.336 292.981   2
  -4 -15  10-21.9179 213.124   4
  -4  15  11 296.797 421.130   2
  -4 -15  11 260.855 268.174   4
  -4  15  12 953.100 535.932   2
  -4 -15  12-51.5311 317.960   4
   4  16 -12 4462.25 714.686   1
   4  16 -11 626.702 284.326   1
   4  16 -10 3176.27 588.343   1
   4  16  -9 2385.84 519.085   1
   4  16  -8 13422.4 1138.61   1
   4  16  -7 1313.28 342.012   1
   4  16  -6 4369.22 632.602   1
   4  16  -5 2093.92 455.686   1
   4  16  -4 25230.6 1468.91   1
   4 -16  -3 8676.98 742.013   4
   4  16  -3 9020.76 879.028   1
   4 -16  -2 17890.1 1023.64   4
   4  16  -2 17535.9 1223.13   1
   4 -16  -1 3335.62 476.650   4
   4  16  -1 2858.14 506.353   1
   4 -16   0 12246.5 973.947   4
   4  16   0 12151.6 1019.55   1
   4  16   1 2466.63 492.240   1
  -4 -16   1 2289.16 518.906   4
   4  16   2 17953.1 1256.35   1
  -4 -16   2 18814.8 1357.89   4
   4  16   3 8889.76 888.358   1
  -4 -16   3 9815.66 996.692   4
  -4 -16   4 23432.9 1593.43   4
   4  16   4 23279.1 1466.08   1
  -4 -16   5 3439.67 643.514   4
   4  16   5 2889.10 542.002   1
  -4 -16   6 6591.14 874.575   4
   4  16   6 4970.57 723.593   1
  -4 -16   7 1699.69 529.799   4
  -4  16   7 1706.81 511.087   2
  -4 -16   8 14069.2 1385.39   4
  -4  16   8 15736.5 1476.24   2
  -4  16   9 1290.15 440.168   2
  -4 -16   9 2117.15 549.820   4
   4  16  10 3601.21 634.856   2
  -4  16  10 4860.46 910.505   2
  -4 -16  10 4551.63 875.134   4
  -4  16  11 239.282 362.973   2
  -4 -16  11 220.668 313.007   4
  -4 -16  12 5177.87 991.515   4
   4  17 -11 1358.67 422.685   1
   4  17 -10 423.535 195.732   1
   4  17  -9 64.6442 216.194   1
   4  17  -8 255.410 226.045   1
   4  17  -7 2613.44 531.110   1
   4  17  -6 327.767 250.677   1
   4  17  -5 4525.86 680.572   1
   4  17  -4 7275.38 835.037   1
   4  17  -3 1745.11 432.811   1
   4 -17  -3 1464.46 318.093   4
   4  17  -2 2424.48 469.289   1
   4 -17  -2 2122.50 365.376   4
   4 -17  -1 8080.52 757.340   4
   4  17  -1 8717.54 891.729   1
   4 -17   0 28582.4 1518.33   4
   4  17   0 24763.1 1509.35   1
  -4 -17   1 7359.15 921.595   4
   4  17   1 9151.26 929.842   1
   4  17   2 2454.96 495.162   1
  -4 -17   2 1976.15 478.748   4
  -4 -17   3 1438.84 387.903   4
   4  17   3 1386.27 381.736   1
  -4 -17   4 5871.50 816.506   4
   4  17   4 6297.17 802.263   1
  -4 -17   5 5334.80 807.843   4
   4  17   5 4044.10 633.237   1
   4  17   6 375.723 198.020   1
  -4 -17   6 455.161 259.064   4
  -4 -17   7 2529.87 563.507   4
  -4  17   7 2925.86 634.235   2
  -4 -17   8 662.329 344.187   4
  -4  17   8 100.113 224.102   2
  -4  17   9 32.3485 310.662   2
   4  17   9-111.595 213.503   2
  -4 -17   9-22.7486 294.367   4
   4  17  10 910.583 424.372   2
  -4  17  10 384.368 325.859   2
  -4 -17  10 573.529 446.409   4
  -4  17  11 1262.07 483.365   2
  -4 -17  11 1788.26 575.458   4
  -4 -17  12 431.530 325.684   4
   4  18 -11 1035.86 400.619   1
   4  18 -10 3117.73 633.037   1
   4  18  -9 3120.10 627.611   1
   4  18  -8 3154.60 612.887   1
   4  18  -7 2463.33 528.506   1
   4  18  -6 4361.89 691.148   1
   4  18  -5 3083.47 593.035   1
   4  18  -4 2656.91 521.010   1
   4  18  -3 431.133 234.617   1
   4 -18  -3 467.507 234.587   4
   4  18  -2 527.011 228.479   1
   4 -18  -2 898.565 270.363   4
   4  18  -1 767.368 295.316   1
   4 -18  -1 245.714 181.541   4
   4 -18   0 913.165 296.842   4
   4  18   0 853.215 304.749   1
   4  18   1 540.328 273.945   1
   4 -18   1 619.966 260.848   4
  -4 -18   1 48.1201 208.026   4
  -4 -18   2 1328.44 432.544   4
   4  18   2 856.719 325.725   1
  -4 -18   3 259.085 148.632   4
   4  18   3 197.541 191.327   1
   4  18   4 2773.11 567.280   1
  -4 -18   4 2572.35 580.191   4
   4  18   5 3151.65 613.879   1
  -4 -18   5 2892.86 591.327   4
  -4 -18   6 3705.23 713.081   4
   4  18   6 4427.44 707.428   1
  -4 -18   7 3514.76 701.308   4
  -4  18   7 3457.03 697.415   2
  -4 -18   8 3105.25 700.910   4
  -4  18   8 3622.30 783.246   2
  -4 -18   9 2278.09 615.218   4
   4  18   9 2492.27 584.237   2
  -4  18   9 3410.82 795.257   2
  -4  18  10 4266.79 857.088   2
  -4 -18  10 3076.81 768.405   4
  -4 -18  11 774.120 505.893   4
   4  19 -11 877.849 452.349   1
   4  19 -10 408.648 256.038   1
   4  19  -9 2736.86 601.480   1
   4  19  -8 3808.84 708.719   1
   4  19  -7 4768.96 743.473   1
   4  19  -6 272.235 248.160   1
   4  19  -5 6400.02 842.289   1
   4  19  -4 200.874 160.803   1
   4  19  -3 3164.33 589.911   1
   4 -19  -3 3703.36 532.092   4
   4 -19  -2 4233.54 555.113   4
   4  19  -2 3704.68 622.862   1
   4 -19  -1 2413.75 418.834   4
   4  19  -1 2741.01 548.332   1
   4 -19   0 17.8952 144.811   4
   4  19   0 124.477 180.547   1
   4  19   1 2610.49 525.806   1
   4 -19   1 2162.58 500.979   4
  -4 -19   1 2594.80 556.719   4
   4  19   2 4553.89 699.993   1
  -4 -19   2 4258.77 699.197   4
   4  19   3 2912.67 562.837   1
  -4 -19   3 2823.86 601.825   4
  -4 -19   4 216.029 229.318   4
   4  19   4 229.382 208.511   1
   4  19   5 6410.24 859.796   1
  -4 -19   5 6393.17 892.130   4
  -4 -19   6 356.866 293.863   4
   4  19   6 231.323 250.679   1
  -4 -19   7 4103.73 771.623   4
  -4  19   7 5016.75 905.059   2
  -4 -19   8 3442.25 737.502   4
  -4  19   8 4397.56 875.671   2
  -4 -19   9 2689.02 650.597   4
   4  19   9 2567.38 627.545   2
  -4  19   9 3585.08 813.502   2
  -4  19  10 654.105 449.967   2
  -4 -19  10-168.619 356.064   4
   4  20 -10 855.258 334.906   1
   4  20  -9 350.683 329.931   1
   4  20  -8 2320.53 565.622   1
   4  20  -7-46.3111 271.877   1
   4  20  -6 4141.23 705.535   1
   4  20  -5 43.4357 203.155   1
   4  20  -4 3928.63 670.002   1
   4  20  -3 1200.53 402.688   1
   4 -20  -2 2718.53 448.616   4
   4  20  -2 2670.30 562.555   1
   4 -20  -1 3446.14 526.672   4
   4  20  -1 3131.14 574.301   1
   4  20   0 4734.58 740.863   1
   4 -20   0 3993.08 590.027   4
   4  20   1 3067.40 605.776   1
   4 -20   1 4122.18 663.478   4
  -4 -20   1 2248.06 570.968   4
  -4 -20   2 2391.29 545.295   4
   4  20   2 2042.31 486.538   1
   4 -20   2 3414.69 657.095   4
   4  20   3 977.672 378.693   1
  -4 -20   3 944.550 408.663   4
  -4 -20   4 3900.29 754.558   4
   4  20   4 6062.84 829.084   1
  -4 -20   5 304.959 331.502   4
   4  20   5 495.646 296.995   1
   4  20   6 3364.04 633.669   1
  -4 -20   6 3882.72 752.786   4
  -4 -20   7 339.961 346.506   4
  -4 -20   8 2280.96 627.209   4
  -4  20   8 2676.34 708.520   2
  -4 -20   9 423.008 361.289   4
   4  20   9 387.932 392.281   2
  -4  20   9 655.539 403.073   2
  -4 -20  10 1232.55 477.982   4
   4  21 -10 31.8535 272.541   1
   4  21  -9 2918.04 634.566   1
   4  21  -8 278.601 204.372   1
   4  21  -7 1867.81 504.044   1
   4  21  -6 1056.56 385.112   1
   4  21  -5 819.318 320.353   1
   4  21  -4 1983.18 530.163   1
   4  21  -3 4721.54 753.472   1
   4 -21  -2 415.862 164.347   4
   4  21  -2 312.675 268.946   1
   4 -21  -1 2139.07 437.698   4
   4  21  -1 1866.08 495.019   1
   4  21   0 1186.61 373.551   1
   4 -21   0 1634.78 361.928   4
   4 -21   1 1262.86 394.962   4
   4  21   1 1775.25 441.789   1
   4 -21   2 732.020 371.695   4
  -4 -21   2 776.762 330.819   4
   4  21   2 138.032 171.468   1
   4 -21   3 5556.65 922.897   4
  -4 -21   3 3802.47 717.311   4
   4  21   3 5296.93 785.040   1
  -4 -21   4 2599.33 606.285   4
   4  21   4 1859.20 479.120   1
  -4 -21   5 1193.68 433.194   4
   4  21   5 943.974 383.020   1
  -4 -21   6 1381.87 497.152   4
   4  21   6 1088.30 418.978   1
  -4 -21   7 1767.84 590.977   4
  -4 -21   8 1559.82 522.673   4
  -4  21   8 518.060 349.605   2
  -4 -21   9 2515.76 674.990   4
   4  21   9 1862.56 636.216   2
   4  22  -9 450.340 313.477   1
   4  22  -8 2383.81 617.813   1
   4  22  -7 206.179 256.390   1
   4  22  -6 4169.98 774.375   1
   4  22  -5 1099.34 385.197   1
   4  22  -4 6495.98 935.177   1
   4  22  -3 961.941 359.960   1
   4 -22  -2 10331.0 918.969   4
   4  22  -2 9568.75 1097.91   1
   4  22  -1 2497.19 586.894   1
   4 -22  -1 3412.14 547.107   4
   4  22   0 14247.5 1311.73   1
   4 -22   0 13953.3 1136.43   4
   4 -22   1 3289.91 591.020   4
   4  22   1 2030.03 488.450   1
   4  22   2 9451.09 1077.75   1
  -4 -22   2 8549.89 1066.22   4
   4  22   3 935.814 363.961   1
   4 -22   3 689.451 356.175   4
  -4 -22   3 406.064 275.058   4
   4  22   4 6394.10 890.940   1
  -4 -22   4 5034.24 848.580   4
   4  22   5 1683.08 491.795   1
  -4 -22   5 977.271 417.788   4
  -4 -22   6 2737.82 645.415   4
  -4 -22   7 1383.50 478.924   4
  -4 -22   8 2133.58 655.465   4
  -4  22   8 2040.25 662.160   2
   4  23  -8 427.260 290.844   1
   4  23  -7-229.555 363.375   1
   4  23  -6-318.668 358.388   1
   4  23  -5 676.430 363.154   1
   4  23  -4 2099.70 609.747   1
   4  23  -3 2584.28 626.572   1
   4  23  -2-151.969 227.314   1
   4 -23  -2 200.991 154.693   4
   4  23  -1 3003.87 656.682   1
   4 -23  -1 3111.02 557.680   4
   4  23   0 1529.37 469.431   1
   4 -23   0 2450.95 495.238   4
   4 -23   1 2843.84 533.625   4
   4  23   1 2947.67 608.859   1
   4 -23   2 278.835 283.243   4
  -4 -23   2-329.019 281.001   4
   4  23   2-4.85840 171.027   1
   4 -23   3 2357.59 575.197   4
  -4 -23   3 1605.98 529.533   4
   4  23   3 2717.71 636.554   1
   4  23   4 2092.98 559.173   1
   4 -23   4 2800.86 712.077   4
  -4 -23   4 1729.97 527.485   4
   4  23   5 879.936 394.206   1
  -4 -23   5 848.716 401.733   4
  -4 -23   6 75.1419 222.257   4
  -4 -23   7-50.4922 243.147   4
   4  24  -7 435.021 258.046   1
   4  24  -6 4452.97 843.153   1
   4  24  -5 493.447 328.139   1
   4  24  -4 8451.02 1089.19   1
   4  24  -3 1423.95 503.874   1
   4 -24  -2 7125.63 819.519   4
   4  24  -2 6344.21 931.223   1
   4 -24  -1 801.854 322.370   4
   4  24  -1 272.590 317.845   1
   4 -24   0 3442.65 591.428   4
   4  24   0 3502.50 704.681   1
   4  24   1 1224.70 386.094   1
   4 -24   1 694.148 237.041   4
   4 -24   2 8248.80 997.862   4
  -4 -24   2 5599.67 894.074   4
   4  24   2 6538.41 914.830   1
   4 -24   3 472.884 256.257   4
  -4 -24   3 1375.77 512.548   4
   4  24   3 1677.29 487.035   1
   4 -24   4 7643.50 1101.61   4
  -4 -24   4 5736.07 914.732   4
   4  24   4 7949.58 1046.99   1
   4  24   5 871.909 407.531   1
   4 -24   5 158.836 240.359   4
  -4 -24   5 900.461 395.896   4
  -4 -24   6 4133.14 823.044   4
   4  25  -5 635.940 213.645   1
   4  25  -4 2276.21 600.972   1
   4  25  -3 1849.99 574.510   1
   4  25  -2 1220.86 452.183   1
   4 -25  -1 1378.43 410.891   4
   4  25  -1 2024.68 569.628   1
   4  25   0 2201.47 567.654   1
   4 -25   0 3160.63 580.792   4
   4  25   1 1788.10 504.776   1
   4 -25   1 2263.15 492.965   4
   4 -25   2 612.658 273.780   4
   4  25   2 748.782 379.031   1
   4  25   3 1341.01 470.414   1
   4 -25   3 1319.78 420.221   4
  -4 -25   3 1580.25 511.712   4
   4 -25   4 3345.91 711.823   4
  -4 -25   4 2183.69 589.713   4
   4  25   4 2613.54 657.510   1
   4 -25   5 848.028 343.148   4
   4  25   5 697.749 321.750   1
   4  26  -3 933.901 425.423   1
   4  26  -2 5068.55 861.000   1
   4 -26  -1 388.250 192.662   4
   4  26  -1 691.241 347.581   1
   4  26   0 4322.53 780.299   1
   4 -26   0 3591.81 637.800   4
   4 -26   1 442.316 275.577   4
   4  26   1-41.5693 330.410   1
   4 -26   2 3808.67 697.508   4
   4  26   2 4363.46 806.518   1
   4 -26   3 1910.05 569.716   4
   4  26   3 928.330 409.542   1
   4 -26   4 4636.98 897.677   4
   4 -27   0 687.848 325.539   4
   4 -27   1 169.260 247.182   4
   4 -27   2-215.490 278.898   4
   4 -27   3 110.331 219.634   4
   4 -28   1 30.0377 206.824   4
   4 -28   2 1629.72 460.780   4
  -5   0 -14 404.239 196.003   3
  -5   0 -13 155.613 184.999   3
  -5   0 -12 167.666 170.483   3
  -5   0 -11 148.746 190.159   3
  -5   0 -10 18.5408 199.816   3
  -5   0  -9 22.5291 167.017   3
   5   0  -8-10.5632 39.6626   3
  -5   0  -8 469.824 250.706   3
   5   0  -7 51.1225 45.6926   3
  -5   0  -7 153.358 143.283   3
   5   0  -6 76.4352 56.9175   3
  -5   0  -6 388.280 207.615   3
   5   0  -5 50.8361 71.5764   3
  -5   0  -5 90.4722 159.362   3
  -5   0  -4 427.351 197.779   3
   5   0  -4 270.867 112.936   3
   5   0  -3 173.503 102.172   3
   5   0  -3 178.619 120.111   2
   5   0  -2 268.926 128.727   4
   5   0  -2 107.857 115.589   3
   5   0  -2 198.930 100.396   2
  -5   0  -1 78.6513 40.0665   2
   5   0  -1 148.378 106.667   3
   5   0  -1 61.3143 90.9504   2
  -5   0   0 11.1543 90.8034   3
  -5   0   0 29.9209 55.8724   2
   5   0   0-45.0788 99.3737   3
  -5   0   1-6.38679 58.1065   2
   5   0   1 52.1108 59.3388   3
  -5   0   2 475.683 149.356   2
   5   0   2 398.443 119.610   1
   5   0   3 83.4216 60.8369   1
  -5   0   3 186.064 128.321   2
  -5   0   4 372.515 199.792   2
   5   0   4 46.1562 68.1856   1
  -5   0   5 209.298 204.978   2
   5   0   5 201.396 52.4981   1
  -5   0   6 79.5509 61.3810   4
  -5   0   6 8.92659 124.345   2
  -5   0   7 302.292 269.056   2
  -5   0   7-29.1173 80.2964   4
  -5   0   8-393.181 145.899   4
  -5   0   8 445.552 310.664   2
  -5   0   9 38.4767 106.455   4
  -5   0   9 231.069 283.607   2
  -5   0  10 241.896 205.440   2
  -5   0  11 274.794 254.741   2
  -5   0  12-115.624 246.024   2
  -5   0  13 161.787 243.392   2
  -5   0  14-18.7273 208.319   2
  -5  -1 -14 2248.08 512.019   3
  -5   1 -14 2176.16 494.915   3
   5   1 -14 2983.50 590.987   1
  -5  -1 -13 5337.77 752.089   3
  -5   1 -13 3822.21 660.587   3
  -5  -1 -12 7044.07 828.987   3
  -5   1 -12 8349.88 932.858   3
  -5  -1 -11 9017.35 907.180   3
  -5   1 -11 9202.94 930.599   3
  -5   1 -10 12295.3 1046.37   3
  -5  -1 -10 13032.3 1051.39   3
  -5  -1  -9 17574.7 1171.05   3
  -5   1  -9 18875.9 1239.21   3
   5   1  -8 34778.5 773.177   3
  -5  -1  -8 38247.2 1666.16   3
  -5   1  -8 35419.0 1627.31   3
   5   1  -7 14741.7 544.420   3
  -5  -1  -7 15435.5 1018.32   3
  -5   1  -7 15170.6 1027.18   3
   5  -1  -6 21059.9 488.981   3
  -5  -1  -6 20340.0 1121.86   3
  -5   1  -6 20618.2 1145.66   3
   5   1  -6 20340.7 662.179   3
   5   1  -5 41465.5 992.028   3
  -5  -1  -5 40387.7 1514.87   3
  -5   1  -5 42792.4 1580.49   3
   5  -1  -5 40448.4 815.310   3
   5   1  -4 82374.5 1453.83   3
  -5  -1  -4 86429.2 2096.15   3
  -5   1  -4 84204.5 2098.71   3
   5  -1  -4 85878.6 1319.43   3
   5   1  -3 47710.9 1152.55   3
   5  -1  -3 47226.1 1071.63   3
   5  -1  -3 47170.9 1322.49   2
   5   1  -3 46741.6 1350.70   2
   5   1  -2 92758.1 1692.84   4
   5  -1  -2 88301.5 1387.23   4
   5   1  -2 87693.5 1628.84   3
   5  -1  -2 86104.0 1557.69   3
   5   1  -2 89358.2 1680.40   2
  -5   1  -1 54375.8 794.635   2
   5   1  -1 55555.0 1408.75   4
   5   1  -1 56853.8 1372.25   3
   5  -1  -1 58128.9 1350.85   3
   5   1  -1 56105.4 1191.56   2
  -5   1   0 86978.2 1287.81   2
  -5  -1   0 86849.1 1206.78   2
  -5   1   0 88374.5 1728.54   3
   5  -1   0 90387.0 1788.90   3
   5   1   0 87099.2 1241.27   2
  -5   1   1 58194.5 1229.02   2
  -5  -1   1 58387.6 1194.34   2
   5   1   1 63571.7 1593.89   3
   5  -1   1 62169.2 1547.90   3
   5   1   1 60405.7 1312.10   1
  -5   1   1 59989.4 1321.95   3
  -5   1   2 87574.3 1678.31   2
   5  -1   2 84441.6 1377.43   1
  -5  -1   2 85975.9 1633.11   2
   5   1   2 86869.1 1494.62   1
  -5   1   3 45019.1 1321.46   2
  -5  -1   3 44797.7 1306.29   2
   5  -1   3 45478.9 932.393   1
   5   1   3 46169.3 1037.81   1
   5  -1   4 82381.0 1098.15   1
  -5   1   4 85045.4 1985.28   2
  -5  -1   4 83232.9 1944.20   2
   5   1   4 81123.6 1387.99   1
  -5   1   5 43671.1 1524.66   2
   5   1   5 42084.4 932.442   1
  -5  -1   5 44301.6 986.559   4
  -5   1   6 18223.4 1071.97   2
  -5  -1   6 19815.2 1106.65   2
  -5  -1   6 21392.8 776.508   4
  -5   1   7 17966.9 1123.06   2
  -5  -1   7 17011.7 1089.77   2
  -5  -1   7 16549.3 789.578   4
  -5   1   7 16986.9 533.789   4
  -5   1   8 36670.7 1702.72   2
  -5  -1   8 35916.1 1659.40   2
  -5  -1   8 39508.6 1384.01   4
  -5   1   8 36003.5 985.958   4
  -5  -1   9 22830.8 1196.96   4
  -5   1   9 21721.9 1373.07   2
  -5  -1   9 19647.3 1290.76   2
  -5   1   9 19581.7 895.090   4
  -5   1  10 12293.5 1086.70   2
  -5  -1  10 13304.1 1130.35   2
  -5   1  11 9238.50 1015.06   2
  -5  -1  11 9977.98 1013.45   2
  -5  -1  12 7426.59 933.359   2
  -5   1  12 9841.06 1094.54   2
  -5   1  13 6085.38 902.020   2
  -5  -1  13 5240.87 809.799   2
  -5   1  14 3257.22 672.860   2
  -5  -1  14 3421.09 697.789   2
  -5  -2 -14 400.143 286.899   3
  -5   2 -14 44.3412 182.071   3
   5   2 -14 318.807 172.219   1
  -5   2 -13 795.278 360.635   3
  -5  -2 -13 569.008 313.571   3
   5   2 -13 341.002 201.975   1
  -5  -2 -12 303.834 223.430   3
  -5   2 -12 1919.33 495.408   3
  -5  -2 -11 614.771 296.735   3
  -5   2 -11 1018.83 325.285   3
  -5  -2 -10 4775.38 655.492   3
  -5   2 -10 3397.03 552.129   3
  -5  -2  -9 595.985 247.564   3
  -5   2  -9 630.913 255.205   3
  -5  -2  -8 6962.32 721.088   3
  -5   2  -8 7571.47 791.513   3
  -5  -2  -7 13501.7 943.497   3
  -5   2  -7 12939.4 965.803   3
  -5   2  -7 11859.8 516.318   2
  -5  -2  -6 24833.1 1229.03   3
  -5   2  -6 27178.0 1339.57   3
  -5   2  -6 26215.7 650.100   2
  -5  -2  -5 4867.23 529.854   3
  -5   2  -5 3998.24 497.876   3
  -5   2  -5 4239.02 202.547   2
  -5  -2  -4 55327.2 1676.09   3
   5   2  -4 56003.3 1262.12   3
  -5   2  -4 57472.9 1774.83   3
   5   2  -3 3976.71 354.906   3
  -5   2  -3 3900.83 443.666   3
   5   2  -3 3623.96 384.053   2
   5  -2  -2 97862.1 1322.81   4
   5   2  -2 98294.1 1788.52   3
  -5   2  -2 95018.9 858.322   2
   5   2  -2 99536.4 1791.69   2
   5   2  -1 26205.2 925.087   4
   5   2  -1 24088.9 924.084   3
   5   2  -1 24265.0 926.685   1
  -5   2  -1 22913.5 572.055   2
   5   2  -1 23928.3 780.487   2
  -5   2   0 27597.9 973.820   3
   5   2   0 29723.5 1073.32   3
   5   2   0 28634.8 966.201   1
   5   2   0 29180.8 745.982   2
  -5   2   0 28387.5 768.820   2
  -5   2   1 24422.3 850.788   3
   5   2   1 24347.1 1013.80   3
  -5  -2   1 23956.0 751.359   2
   5   2   1 25187.0 876.640   1
   5   2   1 23618.0 519.927   2
  -5   2   1 24541.2 816.562   2
  -5  -2   2 97053.3 1740.92   2
  -5   2   2 92459.1 1518.50   3
   5   2   2 97407.3 1643.41   1
  -5   2   2 94783.2 1789.58   2
  -5   2   3 3663.87 393.344   2
   5   2   3 3317.96 301.906   1
  -5  -2   3 3876.30 397.723   2
   5  -2   3 3589.59 252.129   1
  -5   2   4 55731.6 1648.12   2
  -5  -2   4 55554.2 1603.38   2
   5   2   4 57528.4 1281.99   1
   5  -2   4 56458.4 827.394   1
  -5   2   5 5282.01 555.123   2
   5   2   5 4772.33 371.697   1
  -5  -2   5 5531.38 545.516   2
  -5  -2   5 3827.41 344.107   4
  -5   2   6 28401.6 1329.38   2
  -5  -2   6 29113.5 1338.94   2
  -5  -2   6 25940.6 986.078   4
  -5   2   7 11632.6 906.523   2
  -5  -2   7 12728.6 939.981   2
  -5  -2   7 14585.3 831.291   4
  -5   2   8 6799.44 751.631   2
  -5  -2   8 6534.71 635.996   4
  -5  -2   8 7232.52 755.870   2
  -5   2   8 5130.62 278.646   4
  -5   2   9 583.303 230.110   2
  -5  -2   9 765.357 294.213   4
  -5  -2   9 463.721 252.821   2
  -5   2  10 4635.75 686.806   2
  -5  -2  10 5854.44 704.839   4
  -5  -2  10 3923.42 628.571   2
  -5   2  11 1649.92 466.772   2
  -5  -2  11 1606.15 425.022   2
  -5  -2  12 1429.76 481.998   2
  -5   2  12 802.290 323.252   2
  -5  -2  13-26.5100 303.908   2
  -5   2  13-35.6429 256.536   2
  -5   2  14 176.773 299.813   2
  -5  -2  14 70.3035 205.813   2
  -5   3 -14 3037.22 631.678   3
   5   3 -14 3419.63 631.548   1
  -5  -3 -13 3012.18 547.119   3
  -5   3 -13 2465.56 566.418   3
   5   3 -13 3631.04 633.153   1
   5   3 -12 13124.0 1132.83   1
  -5  -3 -12 13386.4 1115.15   3
  -5   3 -12 12319.2 1146.04   3
  -5  -3 -11 2331.27 474.460   3
   5   3 -11 2104.88 455.599   1
  -5   3 -11 3064.85 566.812   3
  -5  -3 -10 10468.2 927.897   3
  -5   3 -10 10676.4 999.038   3
  -5  -3  -9 6684.50 720.237   3
  -5   3  -9 7932.41 838.002   3
  -5   3  -8 33856.8 1639.19   3
  -5  -3  -8 33918.0 1554.71   3
  -5  -3  -7 20189.4 1153.75   3
  -5   3  -7 21525.7 1247.41   3
  -5   3  -7 20254.4 719.481   2
  -5  -3  -6 50461.7 1740.60   3
  -5   3  -6 50904.7 1839.70   3
  -5   3  -6 47670.2 966.394   2
  -5  -3  -5 3022.16 412.051   3
  -5   3  -5 3156.26 449.321   3
  -5   3  -5 3161.41 213.894   2
  -5   3  -4 71856.5 872.916   2
  -5  -3  -4 72638.2 1907.54   3
  -5   3  -4 75457.1 2058.90   3
   5   3  -3 37406.5 1127.79   3
  -5   3  -3 35535.2 1334.48   3
   5   3  -3 34779.8 1188.73   2
   5   3  -2 72431.4 1769.08   4
   5   3  -2 73106.1 1621.50   3
   5   3  -2 68276.1 1680.23   1
   5   3  -2 69853.4 1547.90   2
   5   3  -1 15777.6 654.863   2
   5   3  -1 16603.6 793.284   4
   5   3  -1 16931.2 792.360   3
   5   3  -1 16317.1 787.722   1
  -5   3  -1 15219.7 517.408   2
   5   3   0 131678. 1661.66   2
   5   3   0 146221. 2405.19   4
   5   3   0 142455. 2401.92   3
  -5   3   0 136324. 2191.41   3
   5   3   0 140244. 2198.58   1
  -5   3   0 131926. 1739.21   2
   5   3   1 15629.3 469.015   2
  -5   3   1 15173.8 682.009   3
   5   3   1 16386.3 724.426   1
  -5   3   1 16236.8 684.569   2
  -5   3   2 66716.8 1303.18   3
  -5  -3   2 68311.3 1452.52   2
   5   3   2 66722.1 1413.92   1
  -5   3   2 68015.3 1545.64   2
   5   3   2 68346.6 660.087   2
   5   3   3 34826.9 1013.34   1
  -5  -3   3 34764.4 1156.45   2
  -5   3   3 37980.5 1258.44   2
  -5  -3   4 74391.5 1844.89   2
  -5  -3   4 78894.0 1593.66   4
   5   3   4 76341.0 1604.21   1
   5  -3   4 73798.9 899.065   1
  -5   3   4 74983.9 1910.32   2
  -5   3   5 2868.49 419.750   2
   5   3   5 3299.81 346.817   1
  -5  -3   5 3034.81 405.508   2
  -5  -3   5 4174.99 396.861   4
   5   3   5 3160.94 143.288   2
  -5   3   6 50469.6 1810.06   2
   5   3   6 48900.3 824.923   2
  -5  -3   6 50775.6 1762.12   2
   5   3   6 51995.5 1156.51   1
  -5   3   7 20214.1 1211.67   2
  -5  -3   7 20069.0 1174.15   2
   5   3   7 20545.7 647.905   2
  -5  -3   7 18207.7 1033.59   4
  -5   3   8 35689.7 1700.95   2
  -5  -3   8 36435.3 1601.03   4
  -5  -3   8 34308.7 1635.26   2
   5   3   8 34148.6 965.292   2
  -5   3   9 8029.14 872.027   2
  -5  -3   9 8273.87 855.531   2
  -5  -3   9 7550.24 770.939   4
   5   3   9 7797.06 514.672   2
  -5   3  10 11374.5 1074.44   2
  -5  -3  10 10840.6 1014.75   4
  -5  -3  10 10639.4 998.639   2
   5   3  10 11667.1 696.861   2
  -5   3  11 2349.22 571.688   2
  -5  -3  11 2516.92 530.388   2
  -5   3  12 14209.5 1294.65   2
  -5  -3  12 13103.2 1219.79   2
  -5  -3  13 4757.91 791.733   2
  -5   3  13 3759.57 722.052   2
  -5   3  14 4505.45 831.630   2
  -5   4 -14 1148.66 385.794   3
   5   4 -14 547.466 261.447   1
  -5   4 -13 636.105 286.738   3
   5   4 -13 237.272 183.823   1
  -5  -4 -12 520.770 241.888   3
  -5   4 -12 966.552 360.084   3
   5   4 -12 415.062 270.739   1
  -5  -4 -11-32.6710 176.370   3
  -5   4 -11 194.711 205.122   3
   5   4 -11-155.439 186.559   1
  -5  -4 -10 2977.54 519.776   3
  -5   4 -10 2390.52 494.694   3
   5   4 -10 2943.49 505.397   1
  -5  -4  -9 76.7796 122.528   3
   5   4  -9 292.143 218.249   1
  -5   4  -9 242.008 208.393   3
   5   4  -8 998.462 284.830   1
  -5   4  -8 1180.85 366.685   3
  -5  -4  -8 1262.34 358.464   3
  -5   4  -7 576.535 141.381   2
  -5  -4  -7 648.402 233.953   3
   5   4  -7 823.127 273.833   1
  -5   4  -7 767.241 279.397   3
  -5  -4  -7 683.861 141.663   1
  -5  -4  -6 8419.77 719.558   3
   5   4  -6 10197.7 774.894   1
  -5   4  -6 9592.56 829.247   3
  -5  -4  -6 8764.90 482.992   1
  -5   4  -6 7749.27 432.534   2
  -5   4  -5 9370.01 429.011   2
  -5  -4  -5 10695.6 761.369   3
   5   4  -5 9868.34 736.205   1
  -5   4  -5 9777.92 787.146   3
  -5  -4  -5 9844.98 528.007   1
  -5   4  -4 18695.0 535.970   2
  -5  -4  -4 20466.6 1015.28   3
   5   4  -4 18849.1 970.075   1
  -5   4  -4 21649.9 1115.79   3
  -5  -4  -4 19265.1 749.194   1
   5   4  -3 254.680 166.466   1
  -5   4  -3 357.103 186.359   3
   5   4  -2 51998.2 1363.04   2
   5   4  -2 53809.3 1643.01   4
   5   4  -2 55699.0 1474.63   3
   5   4  -2 51396.9 1489.26   1
   5   4  -1 13120.6 620.537   2
   5   4  -1 15400.2 802.550   4
   5   4  -1 13742.4 754.076   3
   5   4  -1 14369.5 754.674   1
   5   4   0 26516.1 782.325   2
   5   4   0 27976.8 1100.49   4
   5   4   0 28874.7 1114.97   3
  -5   4   0 28959.2 1031.47   3
   5   4   0 26881.1 997.008   1
  -5   4   0 27524.3 837.882   2
   5   4   1 13004.0 470.397   2
  -5   4   1 13470.2 651.662   3
   5   4   1 13555.0 687.433   1
  -5   4   1 13365.8 654.377   2
   5   4   2 50869.9 1309.62   1
   5   4   2 49166.3 744.415   2
  -5   4   2 50834.4 1157.83   3
  -5   4   2 52890.5 1398.93   2
  -5   4   3 380.048 166.056   2
   5   4   3 257.203 47.0321   2
  -5  -4   3 142.594 111.687   2
  -5   4   3 384.028 102.964   3
   5   4   3 303.859 122.641   1
  -5  -4   4 20074.9 907.724   4
  -5  -4   4 20307.4 974.676   2
   5  -4   4 20504.8 483.210   1
   5   4   4 20506.9 878.528   1
   5  -4   4 20323.0 504.463   1
   5   4   4 19373.1 379.983   2
  -5   4   4 19545.9 1010.27   2
   5   4   5 9487.83 335.225   2
   5   4   5 9820.77 652.587   1
  -5  -4   5 10762.1 705.351   4
  -5  -4   5 9228.12 695.516   2
  -5   4   5 9564.78 742.270   2
  -5   4   6 8661.20 769.686   2
   5   4   6 9611.25 408.074   2
   5   4   6 8975.62 550.171   1
  -5  -4   6 11114.2 780.266   4
  -5  -4   6 9144.93 742.512   2
  -5   4   7 993.343 310.667   2
   5   4   7 525.390 125.399   2
  -5  -4   7 503.001 213.140   2
  -5  -4   7 676.161 236.817   4
  -5   4   8 1113.43 372.958   2
  -5  -4   8 881.413 352.180   4
   5   4   8 1155.61 200.374   2
  -5  -4   8 1452.22 383.496   2
  -5  -4   9 172.831 118.258   4
   5   4   9 113.164 100.279   2
  -5  -4   9 369.710 261.639   2
  -5   4   9 495.380 232.595   2
  -5   4  10 2132.21 469.416   2
   5   4  10 2777.32 358.098   2
  -5  -4  10 2841.94 535.319   4
  -5  -4  10 3300.78 576.446   2
  -5   4  11-635.102 293.866   2
  -5  -4  11 99.3644 187.886   2
  -5  -4  12 943.454 387.847   2
  -5   4  12 1197.77 414.561   2
  -5   4  13 588.086 352.182   2
  -5   5 -14 2775.73 622.187   3
   5   5 -14 3395.94 639.004   1
  -5   5 -13 987.478 340.641   3
   5   5 -13 939.399 314.205   1
  -5   5 -12 15331.7 1321.50   3
   5   5 -12 14142.4 1174.21   1
  -5   5 -11 4197.84 699.879   3
   5   5 -11 2707.61 492.049   1
  -5   5 -10 17270.6 1309.09   3
   5   5 -10 16720.3 1186.86   1
  -5  -5  -9 163.559 134.926   3
  -5   5  -9 117.005 201.474   3
   5   5  -9 94.8045 170.753   1
  -5  -5  -8 38872.9 1634.75   3
  -5   5  -8 40347.0 1867.34   3
   5   5  -8 37321.3 1617.86   1
  -5   5  -7 8141.27 520.186   2
  -5  -5  -7 8007.87 725.939   3
   5   5  -7 7997.69 734.513   1
  -5   5  -7 9027.52 832.794   3
  -5  -5  -7 8689.66 528.529   1
  -5   5  -6 52048.1 1198.40   2
   5   5  -6 56259.8 1831.42   1
  -5  -5  -6 54683.5 1329.01   1
  -5   5  -5 5887.63 369.208   2
  -5   5  -5 6923.07 688.965   3
  -5  -5  -5 6465.23 464.136   1
   5   5  -5 6459.01 605.214   1
  -5   5  -4 45510.3 1646.66   3
   5   5  -4 46710.1 1544.50   1
  -5  -5  -4 46659.2 1245.63   1
  -5  -5  -3 30813.5 1034.82   1
  -5   5  -3 31162.7 1307.00   3
   5   5  -3 30229.4 1191.70   1
   5   5  -2 30299.9 1061.33   2
   5   5  -2 33952.9 1426.95   4
  -5  -5  -2 32184.1 1092.52   1
  -5   5  -2 33151.3 1266.89   3
   5   5  -2 31080.7 1168.90   1
   5   5  -1 49667.9 1247.24   2
   5   5  -1 57884.1 1630.52   4
   5   5  -1 55482.5 1576.37   3
   5   5  -1 50225.7 1442.58   1
   5   5   0 89451.8 1520.12   2
   5   5   0 95830.2 1943.64   1
   5   5   1 47725.9 990.262   2
  -5   5   1 50454.4 1295.99   3
  -5   5   1 52895.2 1330.98   2
   5   5   1 52166.8 1388.64   1
   5   5   2 29624.8 1039.13   1
   5   5   2 28732.3 676.745   2
  -5   5   2 30377.8 917.349   3
  -5   5   2 29715.8 1083.70   2
   5   5   3 30551.9 1091.47   1
  -5   5   3 28465.5 775.665   3
  -5   5   3 30027.1 1176.99   2
  -5  -5   4 46661.4 1518.83   4
   5  -5   4 48216.6 884.259   1
   5   5   4 47214.8 1433.06   1
   5   5   4 46809.4 790.678   2
  -5   5   4 46762.9 1585.37   2
   5   5   5 7169.17 594.543   1
  -5  -5   5 7371.28 626.690   2
   5   5   5 7293.83 345.642   2
  -5   5   5 7136.87 650.285   2
   5   5   6 56570.9 1099.52   2
  -5  -5   6 56427.7 1850.72   2
  -5   5   6 57979.2 1990.71   2
   5   5   6 55017.2 1499.42   1
   5   5   7 8859.68 485.542   2
  -5  -5   7 8021.79 807.936   4
  -5  -5   7 8413.90 763.063   2
  -5   5   7 9116.06 836.232   2
  -5   5   8 39244.5 1844.68   2
   5   5   8 39379.8 1132.78   2
  -5  -5   8 38428.7 1808.85   4
  -5  -5   8 38924.5 1726.15   2
  -5   5   9 271.110 195.447   2
  -5  -5   9 350.208 209.764   4
   5   5   9-18.8790 79.9922   2
  -5  -5   9 24.8072 168.090   2
  -5   5  10 19284.9 1439.84   2
  -5  -5  10 16197.3 1364.57   4
   5   5  10 18920.2 945.550   2
  -5  -5  10 18718.5 1330.99   2
  -5  -5  11 3546.89 665.268   4
  -5   5  11 3766.47 664.722   2
  -5   5  12 18603.9 1539.26   2
  -5   5  13 1102.31 428.358   2
   5   6 -14-181.735 313.559   1
  -5   6 -14 372.746 248.182   3
  -5   6 -13 310.136 189.437   3
   5   6 -13 427.323 243.503   1
  -5   6 -12-343.567 282.886   3
   5   6 -12 10.5187 206.653   1
  -5   6 -11 142.048 267.616   3
   5   6 -11 300.352 149.577   1
  -5   6 -10 1445.10 442.174   3
   5   6 -10 1299.69 359.757   1
  -5   6  -9 2018.45 466.191   3
   5   6  -9 2010.14 406.075   1
  -5   6  -8 778.614 306.988   3
   5   6  -8 601.880 268.624   1
  -5  -6  -7 16.4506 83.9814   1
  -5   6  -7 64.0645 61.4203   2
  -5   6  -7 179.404 175.567   3
   5   6  -7 306.022 166.530   1
  -5  -6  -6 1697.30 261.685   1
  -5   6  -6 1628.92 229.071   2
  -5   6  -6 1668.17 392.861   3
   5   6  -6 1647.54 339.256   1
  -5   6  -5 206.725 81.4637   2
   5   6  -5 197.657 138.085   1
  -5  -6  -5 44.0635 71.1834   1
  -5   6  -4 16920.5 1034.84   3
   5   6  -4 16302.3 928.640   1
  -5  -6  -4 16278.5 793.609   1
  -5   6  -3 3863.67 478.500   3
   5   6  -3 3844.93 451.218   1
   5   6  -2 7153.02 538.352   2
   5   6  -2 5325.56 654.682   4
  -5   6  -2 6675.21 589.234   3
   5   6  -2 6994.14 578.530   1
   5   6  -1 14982.3 715.642   2
   5   6  -1 14107.0 905.351   4
   5   6  -1 15048.2 820.889   1
   5   6   0 75015.0 1482.39   2
   5   6   0 74782.7 1777.64   1
   5   6   1 15059.2 777.798   1
   5   6   1 16520.9 637.441   2
  -5   6   1 15574.1 755.465   3
   5   6   2 7533.08 557.057   1
  -5   6   2 7296.97 467.171   3
  -5   6   2 6872.01 557.262   2
   5  -6   3 3429.69 291.496   1
  -5  -6   3 3009.29 434.985   4
   5   6   3 3762.93 416.918   1
  -5   6   3 3698.33 293.878   3
  -5   6   3 3024.66 402.100   2
   5  -6   4 16204.9 578.009   1
  -5  -6   4 17200.1 978.383   4
  -5   6   4 14961.7 462.873   3
   5   6   4 15962.1 879.801   1
  -5   6   4 16044.5 945.183   2
  -5   6   5 183.722 170.451   2
   5   6   5 52.2381 113.512   1
  -5  -6   5 154.406 143.170   4
   5   6   5 177.827 78.7548   2
  -5   6   6 1970.05 392.751   2
  -5  -6   6 945.924 273.843   4
   5   6   6 1381.24 263.050   1
   5   6   6 1634.38 210.191   2
  -5   6   7 77.1904 149.408   2
   5   6   7 191.549 101.565   2
  -5  -6   7 463.844 235.925   4
  -5   6   8 1296.82 396.562   2
   5   6   8 1260.93 229.317   2
  -5  -6   8 521.018 296.998   4
   5   6   9 2474.70 328.418   2
  -5   6   9 1606.62 425.504   2
  -5  -6   9 2722.22 523.074   4
  -5   6  10 824.427 390.624   2
  -5  -6  10 515.742 273.898   4
   5   6  10 807.299 195.452   2
  -5   6  11 285.106 178.137   2
  -5  -6  11 166.666 236.642   4
  -5   6  12 257.369 258.081   2
  -5   6  13-31.5162 202.769   2
   5   7 -14 3329.18 598.096   1
  -5   7 -14 2781.25 642.940   3
   5   7 -13 1728.39 420.691   1
  -5   7 -13 2676.98 600.374   3
  -5   7 -12 7312.36 963.603   3
   5   7 -12 9106.44 958.391   1
  -5   7 -11 3075.22 585.153   3
   5   7 -11 2053.73 477.212   1
  -5   7 -10 6127.66 824.929   3
   5   7 -10 6299.10 739.366   1
  -5   7  -9 11503.8 1079.69   3
   5   7  -9 12864.9 1008.71   1
  -5   7  -8 14395.4 1163.08   3
   5   7  -8 11911.1 952.640   1
  -5   7  -7 19816.2 1298.40   3
   5   7  -7 19508.3 1153.95   1
  -5   7  -6 16432.6 766.997   2
  -5   7  -6 18036.5 1194.12   3
   5   7  -6 18399.1 1083.28   1
  -5   7  -5 23886.1 882.397   2
   5   7  -5 24105.0 1205.43   1
   5   7  -4 48661.2 1642.99   1
   5   7  -3 25736.1 1172.96   1
   5   7  -2 42116.1 1457.22   1
   5   7  -1 5987.26 475.586   2
   5   7  -1 6245.43 543.710   1
   5   7   0 116125. 1957.89   2
   5   7   0 111397. 2266.40   1
   5   7   1 6022.54 524.114   1
  -5   7   1 5949.22 480.842   3
   5   7   2 42035.3 1358.05   1
  -5   7   2 43452.0 1182.29   3
   5  -7   2 42586.6 1154.64   1
   5   7   3 24517.8 1099.46   1
  -5   7   3 23159.8 774.627   3
   5  -7   3 21923.8 784.348   1
  -5   7   3 25329.3 1144.77   2
  -5  -7   3 25903.5 1229.44   4
  -5   7   4 50644.2 915.007   3
   5   7   4 49395.6 1634.60   1
  -5   7   4 50564.2 1728.59   2
   5  -7   4 48642.7 1117.06   1
   5   7   5 25019.5 1201.43   1
  -5  -7   5 25679.1 1359.42   4
   5   7   5 24023.7 787.694   2
  -5   7   5 24452.6 1266.33   2
   5  -7   5 24177.5 533.812   1
   5   7   6 19443.0 751.015   2
   5   7   6 19016.1 1033.69   1
  -5   7   6 20692.8 1245.66   2
  -5  -7   7 19798.8 1311.71   4
  -5   7   7 19503.7 1268.47   2
   5   7   7 21309.4 848.586   2
   5   7   8 14411.9 755.963   2
  -5  -7   8 15177.0 1180.30   4
  -5   7   8 13983.8 1138.91   2
  -5   7   9 12342.4 1123.07   2
   5   7   9 13320.8 788.487   2
  -5  -7   9 13095.9 1194.90   4
  -5   7  10 7194.60 906.562   2
   5   7  10 6477.18 584.024   2
  -5  -7  10 6435.20 910.269   4
  -5   7  11 2757.36 587.542   2
  -5  -7  11 2147.53 561.647   4
  -5   7  12 10063.1 1162.33   2
  -5   7  13 1862.44 513.133   2
  -5   8 -14 320.628 274.761   3
   5   8 -13 290.089 182.798   1
  -5   8 -13 23.8903 210.333   3
   5   8 -12 532.206 267.935   1
  -5   8 -12 1387.94 486.118   3
   5   8 -11-141.327 241.796   1
  -5   8 -11 109.059 279.624   3
   5   8 -10 3293.10 542.516   1
  -5   8 -10 3142.96 626.083   3
   5   8  -9 1324.90 350.341   1
  -5   8  -9 995.426 367.056   3
  -5   8  -8 15637.2 1229.30   3
   5   8  -8 13406.1 1019.54   1
   5   8  -7 2733.31 474.127   1
   5   8  -6 8927.73 769.907   1
   5   8  -5 545.539 237.432   1
   5   8  -4 39888.9 1516.39   1
   5   8  -3 9133.95 728.103   1
   5   8  -2 16489.3 939.534   1
   5   8  -1 4877.86 463.107   2
   5   8  -1 4808.24 498.033   1
   5   8   0 28571.5 1171.83   1
   5   8   0 28437.9 1049.53   2
   5   8   1 5595.09 521.687   1
   5  -8   2 16523.6 755.643   1
  -5   8   2 16695.2 758.919   3
   5   8   2 15970.3 884.467   1
  -5  -8   3 8903.70 792.707   4
   5  -8   3 8571.83 530.471   1
   5   8   3 8743.98 677.860   1
  -5   8   3 8591.45 497.026   3
  -5   8   3 9172.71 718.404   2
  -5   8   4 37354.1 858.405   3
   5  -8   4 37299.1 1069.08   1
   5   8   4 35966.9 1467.25   1
  -5   8   5 563.698 245.662   2
  -5  -8   5 860.546 307.893   4
   5   8   5 849.256 261.242   1
   5  -8   5 952.735 140.960   1
   5   8   6 9032.72 755.476   1
   5   8   6 9169.71 553.205   2
  -5   8   6 10846.1 919.927   2
  -5   8   7 2346.66 494.109   2
  -5  -8   7 2186.94 516.939   4
   5   8   7 2640.66 335.302   2
  -5  -8   8 11085.2 1105.63   4
   5   8   8 13663.6 776.179   2
  -5   8   9 1544.92 417.989   2
   5   8   9 1307.41 278.308   2
  -5  -8   9 559.599 281.051   4
  -5   8  10 3991.62 716.891   2
  -5  -8  10 3605.03 641.110   4
  -5   8  11 27.2352 240.489   2
  -5  -8  11-74.8384 248.762   4
  -5   8  12 803.932 355.567   2
  -5   8  13 650.722 337.349   2
   5   9 -13 3526.50 614.417   1
  -5   9 -13 4411.56 824.433   3
  -5   9 -12 8167.79 1065.77   3
   5   9 -12 7430.18 879.149   1
  -5   9 -11 7527.74 979.595   3
   5   9 -11 6458.74 794.965   1
  -5   9 -10 7687.68 949.625   3
   5   9 -10 8690.02 889.667   1
  -5   9  -9 10957.0 1100.44   3
   5   9  -9 10261.0 932.226   1
   5   9  -8 26631.6 1442.98   1
   5   9  -7 10500.2 876.760   1
   5   9  -6 16972.9 1086.55   1
   5   9  -5 18172.6 1089.76   1
   5   9  -4 51715.6 1791.05   1
   5  -9  -3 48226.6 960.519   4
   5   9  -3 40591.5 1526.45   1
   5  -9  -2 44035.0 1227.94   4
   5   9  -2 42647.4 1530.30   1
   5   9  -1 40433.3 1465.08   1
   5   9   0 14682.5 869.293   1
   5   9   1 40893.5 1450.95   1
   5   9   2 44984.1 1569.97   1
   5  -9   2 40724.1 1253.74   1
   5  -9   3 37840.7 1190.48   1
  -5   9   3 41598.8 1136.96   3
   5   9   3 39893.8 1526.38   1
  -5  -9   4 55408.3 2098.63   4
  -5   9   4 52054.7 1099.00   3
   5  -9   4 48682.4 1306.74   1
  -5   9   4 54355.5 1906.35   2
   5   9   4 49800.6 1773.27   1
   5  -9   5 18648.4 703.944   1
   5   9   5 20599.2 1186.72   1
  -5  -9   5 21158.3 1371.13   4
  -5   9   5 20748.4 415.093   3
  -5   9   5 21116.8 1250.21   2
  -5  -9   6 18090.0 1250.30   4
   5   9   6 17459.0 817.152   2
   5   9   6 16929.8 1090.65   1
  -5   9   6 18497.4 1232.66   2
  -5  -9   7 9904.42 984.677   4
   5   9   7 10882.6 857.948   1
   5   9   7 10610.2 674.574   2
  -5   9   7 9694.16 947.554   2
  -5  -9   8 24776.7 1681.81   4
   5   9   8 28923.5 1179.83   2
  -5   9   8 28001.3 1675.21   2
   5   9   9 11705.4 811.585   2
  -5  -9   9 10349.9 1087.24   4
  -5   9   9 10811.0 1090.92   2
  -5   9  10 10005.8 1113.57   2
  -5  -9  10 9583.07 1086.02   4
  -5   9  11 5905.13 901.672   2
  -5  -9  11 6783.43 990.018   4
  -5   9  12 9127.67 1172.77   2
  -5   9  13 4558.44 870.861   2
   5  10 -13 317.064 256.493   1
  -5  10 -13 45.1992 218.407   3
   5  10 -12 2496.11 535.552   1
  -5  10 -12 2346.64 632.113   3
   5  10 -11 446.670 231.322   1
  -5  10 -11 555.094 381.187   3
   5  10 -10 795.133 290.007   1
  -5  10 -10 1279.70 453.463   3
   5  10  -9 613.961 261.107   1
   5  10  -8 6238.14 716.400   1
   5  10  -7 2645.25 473.311   1
   5  10  -6 3973.84 536.008   1
   5  10  -5 2111.69 411.394   1
   5  10  -4 25413.5 1276.71   1
   5 -10  -3 5020.05 370.716   4
   5  10  -3 3864.41 494.880   1
   5 -10  -2 1351.43 240.356   4
   5  10  -2 1290.52 310.503   1
   5  10  -1 1001.33 251.289   1
   5  10   0 16706.4 965.080   1
   5  10   1 1271.09 285.402   1
   5 -10   2 1554.87 265.879   1
   5  10   2 1463.83 323.518   1
  -5 -10   2 1575.11 394.543   4
   5 -10   3 3707.10 400.897   1
  -5 -10   3 4134.62 662.886   4
   5  10   3 3632.71 490.913   1
  -5 -10   4 26372.8 1523.25   4
   5 -10   4 23148.2 950.887   1
  -5  10   4 25992.9 839.511   3
  -5  10   4 24758.6 1336.07   2
   5  10   4 23609.1 1262.80   1
   5 -10   5 2147.41 270.890   1
  -5 -10   5 1916.62 460.114   4
  -5  10   5 2237.05 176.813   3
   5  10   5 1894.90 388.982   1
  -5  10   5 1908.96 410.301   2
  -5 -10   6 3007.84 569.092   4
   5 -10   6 4122.01 265.257   1
  -5  10   6 4261.15 646.890   2
   5  10   6 3820.86 559.304   1
  -5  10   7 3209.03 563.931   2
   5  10   7 3603.31 530.034   1
   5  10   7 2742.71 370.260   2
  -5 -10   8 6714.28 840.138   4
   5  10   8 7527.60 630.106   2
  -5  10   8 6918.45 876.210   2
  -5  10   9 1182.25 403.851   2
   5  10   9 1186.94 289.881   2
  -5 -10   9 1822.60 518.224   4
  -5  10  10 704.465 314.959   2
  -5 -10  10 327.592 202.145   4
  -5  10  11 276.953 305.359   2
  -5 -10  11 695.766 298.266   4
  -5  10  12 2650.97 702.244   2
  -5  10  13 227.158 215.130   2
   5  11 -13 1289.21 347.467   1
  -5  11 -13 3218.38 748.804   3
  -5  11 -12 5946.70 953.442   3
   5  11 -12 5488.35 764.502   1
   5  11 -11 1557.60 416.272   1
  -5  11 -11 1882.03 531.106   3
  -5  11 -10 5544.01 814.602   3
   5  11 -10 5768.35 747.959   1
   5  11  -9 11095.9 1000.79   1
   5  11  -8 16458.0 1176.85   1
   5  11  -7 8519.88 817.498   1
   5  11  -6 16834.3 1122.38   1
   5  11  -5 6106.68 667.065   1
   5  11  -4 60790.4 2040.31   1
   5  11  -3 24521.6 1255.71   1
   5 -11  -3 25927.4 956.408   4
   5  11  -2 57108.2 1878.24   1
   5 -11  -2 60966.1 1538.52   4
   5  11  -1 2027.98 375.863   1
   5  11   0 63301.8 1938.41   1
   5  11   1 2079.62 377.841   1
  -5 -11   2 61212.8 2279.28   4
   5  11   2 59736.4 1955.09   1
   5  11   3 21313.7 1222.95   1
   5 -11   3 22279.1 1028.38   1
   5  11   4 58625.3 2059.48   1
  -5 -11   4 63051.1 2391.16   4
   5 -11   4 57031.1 1575.71   1
   5 -11   5 5950.89 483.872   1
  -5 -11   5 5763.72 768.754   4
   5  11   5 6304.95 701.329   1
  -5  11   5 6353.29 358.366   3
  -5  11   5 6606.27 767.594   2
  -5 -11   6 18805.6 1348.80   4
  -5  11   6 18827.0 1310.52   2
  -5 -11   7 10368.2 1028.38   4
   5  11   7 7849.09 812.305   1
   5  11   7 9315.89 716.800   2
  -5  11   7 8937.47 947.812   2
  -5 -11   8 18230.2 1414.35   4
   5  11   8 17031.8 1000.41   2
  -5  11   8 18202.8 1408.20   2
  -5 -11   9 12435.8 1202.48   4
   5  11   9 12292.3 893.891   2
  -5  11   9 12665.5 1228.75   2
  -5  11  10 5147.12 828.125   2
  -5 -11  10 7182.17 974.129   4
  -5  11  11 1478.11 460.289   2
  -5 -11  11 1328.85 426.276   4
  -5  11  12 6454.38 1016.89   2
   5  12 -13-325.655 215.550   1
   5  12 -12 2909.76 582.502   1
  -5  12 -12 2855.87 738.873   3
   5  12 -11 76.9282 178.355   1
  -5  12 -11-156.005 264.331   3
   5  12 -10 510.049 216.812   1
   5  12  -9-189.623 247.225   1
   5  12  -8 6697.16 762.143   1
   5  12  -7 680.134 251.808   1
   5  12  -6-196.753 208.810   1
   5  12  -5 6183.05 693.866   1
   5  12  -4 5555.37 644.369   1
   5 -12  -3 479.789 149.496   4
   5  12  -3 491.791 225.729   1
   5 -12  -2 218.338 114.275   4
   5  12  -2 405.067 202.837   1
   5  12  -1 8528.95 762.924   1
   5  12   0 2150.60 387.379   1
   5  12   1 9837.29 828.621   1
   5  12   2 227.921 172.481   1
  -5 -12   2-193.846 207.881   4
   5  12   3 626.067 277.626   1
  -5 -12   3 741.971 283.323   4
   5  12   4 4760.67 617.712   1
  -5 -12   4 4888.64 708.157   4
   5 -12   4 4979.92 500.734   1
  -5 -12   5 6451.66 822.089   4
   5  12   5 6357.87 724.370   1
  -5  12   5 6798.91 413.252   3
  -5  12   5 6490.30 772.090   2
  -5 -12   6 119.685 149.537   4
   5  12   6 168.894 155.723   1
  -5  12   6-24.8157 197.655   2
  -5  12   7 856.662 349.152   2
   5  12   7 622.960 283.915   1
  -5 -12   7 1369.61 408.240   4
   5  12   7 437.187 177.842   2
  -5 -12   8 5623.33 851.878   4
   5  12   8 7641.09 717.725   2
  -5  12   8 7510.37 935.311   2
   5  12   9 57.6936 153.859   2
  -5  12   9 133.275 211.898   2
  -5 -12   9 100.407 239.922   4
  -5  12  10 1247.11 485.064   2
  -5 -12  10 562.537 253.126   4
  -5  12  11-33.3418 302.234   2
  -5 -12  11 220.203 239.475   4
  -5  12  12 3453.03 804.987   2
  -5 -12  12 2411.58 565.850   4
   5  13 -13 127.600 171.470   1
   5  13 -12 7064.48 897.839   1
  -5  13 -12 7176.39 1081.24   3
   5  13 -11 446.413 220.826   1
  -5  13 -11 1732.12 560.808   3
   5  13 -10 9357.33 977.807   1
   5  13  -9 674.542 254.487   1
   5  13  -8 19740.5 1337.00   1
   5  13  -7 1752.70 424.861   1
   5  13  -6 21398.4 1325.80   1
   5  13  -5 2981.35 493.967   1
   5  13  -4 28874.3 1476.56   1
   5 -13  -3 11023.2 704.042   4
   5  13  -3 10481.9 874.917   1
   5  13  -2 17672.9 1113.38   1
   5 -13  -2 18755.8 935.664   4
   5  13  -1 23309.5 1291.41   1
   5  13   0 36765.2 1624.04   1
   5  13   1 24046.5 1334.75   1
  -5 -13   2 17254.8 1339.04   4
   5  13   2 16113.9 1102.56   1
  -5 -13   3 8973.90 969.607   4
   5  13   3 10924.8 934.891   1
   5  13   4 29348.6 1548.48   1
  -5 -13   4 31748.9 1801.15   4
  -5 -13   5 2881.88 591.526   4
   5  13   5 3676.15 578.008   1
  -5  13   5 3885.26 635.294   2
  -5 -13   6 19315.2 1475.17   4
   5  13   6 20489.4 1346.48   1
   5  13   7 1663.88 424.033   1
  -5 -13   7 2616.21 558.521   4
  -5  13   7 2357.50 567.079   2
  -5 -13   8 19054.2 1524.82   4
   5  13   8 21630.7 1246.76   2
  -5  13   8 21064.5 1591.98   2
   5  13   9 610.492 219.336   2
  -5  13   9 588.204 285.462   2
  -5 -13   9 706.034 363.857   4
  -5 -13  10 11782.2 1259.99   4
  -5  13  10 10988.3 1272.88   2
  -5  13  11 1567.52 433.958   2
  -5 -13  11 498.218 301.944   4
  -5  13  12 8475.35 1149.04   2
  -5 -13  12 8087.85 1079.49   4
   5  14 -12 555.661 284.472   1
   5  14 -11 260.142 267.494   1
   5  14 -10 44.7078 194.468   1
   5  14  -9 1020.06 359.410   1
   5  14  -8 1343.67 424.701   1
   5  14  -7 2063.09 429.094   1
   5  14  -6-9.30301 154.614   1
   5  14  -5 1779.92 401.638   1
   5  14  -4 4691.13 624.070   1
   5 -14  -3 242.657 118.511   4
   5  14  -3 1084.90 323.369   1
   5 -14  -2 482.997 196.254   4
   5  14  -2 214.285 178.313   1
   5 -14  -1 1740.51 341.568   4
   5  14  -1 2065.90 415.775   1
   5  14   0 8788.74 843.474   1
   5  14   1 1205.13 356.715   1
  -5 -14   2-432.927 262.395   4
   5  14   2 169.423 131.527   1
  -5 -14   3 35.1530 168.523   4
   5  14   3 365.007 207.121   1
   5  14   4 3776.26 588.187   1
  -5 -14   4 4345.32 692.316   4
   5  14   5 1511.72 380.706   1
  -5 -14   5 919.975 385.319   4
   5  14   6-30.2373 149.051   1
  -5  14   6 263.306 243.225   2
  -5 -14   7 1521.66 440.799   4
   5  14   7 2452.44 507.601   1
  -5  14   7 2682.18 584.946   2
  -5  14   8 1070.99 385.029   2
  -5 -14   8 742.260 325.690   4
   5  14   8 1569.36 393.966   2
   5  14   9 1150.18 331.044   2
  -5 -14   9 1467.69 444.978   4
  -5  14   9 1112.79 403.169   2
  -5  14  10 789.328 364.981   2
  -5 -14  10 873.374 343.957   4
  -5  14  11 184.414 419.382   2
  -5 -14  11 47.5425 168.438   4
  -5 -14  12 927.540 381.934   4
   5  15 -12 4595.80 733.798   1
   5  15 -11 951.547 410.058   1
   5  15 -10 2508.76 509.892   1
   5  15  -9 2073.82 499.319   1
   5  15  -8 4634.93 696.769   1
   5  15  -7 7075.89 829.516   1
   5  15  -6 11424.3 1022.70   1
   5  15  -5 3202.32 535.657   1
   5  15  -4 13005.0 1051.45   1
   5 -15  -3 7480.94 635.787   4
   5  15  -3 8302.27 829.025   1
   5 -15  -2 11626.1 782.348   4
   5  15  -2 11600.0 994.337   1
   5 -15  -1 4545.45 542.476   4
   5  15  -1 5035.97 659.001   1
   5  15   0 37866.3 1762.19   1
   5  15   1 4643.67 635.452   1
  -5 -15   2 11178.1 1119.18   4
   5  15   2 11030.7 995.246   1
   5  15   3 7009.14 790.650   1
  -5 -15   3 6981.89 866.257   4
   5  15   4 13697.0 1125.23   1
  -5 -15   4 13972.9 1231.82   4
   5  15   5 3411.17 593.587   1
  -5 -15   5 2004.53 557.323   4
   5  15   6 11690.3 1074.37   1
  -5 -15   6 11845.9 1177.00   4
  -5  15   6 10247.5 1119.09   2
  -5 -15   7 5526.57 830.961   4
   5  15   7 6808.33 841.082   1
  -5  15   7 7604.22 1002.81   2
  -5  15   8 5036.46 872.969   2
  -5 -15   8 5082.27 842.089   4
   5  15   8 6868.74 793.678   2
  -5  15   9 2341.35 613.474   2
  -5 -15   9 2424.96 589.716   4
  -5  15  10 3042.96 739.497   2
  -5 -15  10 2584.05 622.725   4
  -5  15  11 731.727 433.338   2
  -5 -15  11 498.011 423.406   4
  -5 -15  12 4470.61 834.683   4
   5  16 -12 128.820 222.539   1
   5  16 -11 278.386 242.608   1
   5  16 -10 1918.10 493.651   1
   5  16  -9 1729.44 447.059   1
   5  16  -8 93.0503 225.509   1
   5  16  -7 1447.01 419.647   1
   5  16  -6 2076.48 466.383   1
   5  16  -5 1092.05 370.246   1
   5  16  -4 4204.74 634.810   1
   5 -16  -3 3689.66 466.730   4
   5  16  -3 2916.94 534.120   1
   5  16  -2 257.115 221.225   1
   5 -16  -2 70.1528 90.1271   4
   5 -16  -1 6247.59 654.203   4
   5  16  -1 5776.99 727.100   1
   5  16   0 2811.07 520.595   1
   5 -16   0 2591.89 490.384   4
   5  16   1 6609.23 785.359   1
  -5 -16   2 23.6476 184.510   4
   5  16   2 167.594 199.410   1
   5  16   3 2522.04 502.195   1
  -5 -16   3 1579.57 488.436   4
  -5 -16   4 3298.60 643.777   4
   5  16   4 2317.28 488.027   1
   5  16   5 1530.88 435.410   1
  -5 -16   5 1385.42 457.151   4
   5  16   6 2334.86 507.999   1
  -5 -16   6 2009.44 538.209   4
  -5  16   6 1678.52 493.301   2
  -5 -16   7 832.779 374.400   4
  -5  16   7 1038.66 422.866   2
   5  16   7 825.331 359.387   1
  -5  16   8 598.885 339.150   2
  -5 -16   8 272.521 297.930   4
   5  16   8 29.2575 179.980   2
  -5  16   9 1399.67 451.088   2
  -5 -16   9 2007.13 573.301   4
  -5  16  10 2451.06 708.761   2
  -5 -16  10 1677.13 529.628   4
  -5  16  11 1246.47 454.379   2
  -5 -16  11 841.234 437.604   4
  -5 -16  12 238.109 240.629   4
   5  17 -11 1060.43 372.004   1
   5  17 -10 1220.04 417.803   1
   5  17  -9 1741.76 471.995   1
   5  17  -8 6884.34 887.725   1
   5  17  -7 2767.11 561.174   1
   5  17  -6 6298.17 814.604   1
   5  17  -5 4452.92 684.501   1
   5  17  -4 10982.2 1043.50   1
   5  17  -3 2340.72 499.154   1
   5 -17  -3 2297.30 393.606   4
   5 -17  -2 7145.18 670.738   4
   5  17  -2 6560.40 811.403   1
   5  17  -1 1713.81 430.999   1
   5 -17  -1 2000.82 390.620   4
   5 -17   0 13088.7 1059.12   4
   5  17   0 13087.2 1122.18   1
   5  17   1 2066.45 467.598   1
  -5 -17   2 4518.20 738.663   4
   5  17   2 6352.11 799.988   1
   5  17   3 2187.53 482.113   1
  -5 -17   3 2073.03 498.616   4
  -5 -17   4 9247.31 1028.88   4
   5  17   4 9140.68 962.377   1
  -5 -17   5 5153.02 796.523   4
   5  17   5 4577.56 696.969   1
   5  17   6 6010.22 815.954   1
  -5 -17   6 4473.05 778.459   4
  -5  17   6 6281.97 924.148   2
   5  17   7 3128.85 628.725   1
  -5 -17   7 1509.12 496.144   4
  -5  17   7 3055.41 697.440   2
  -5 -17   8 7559.07 1056.21   4
   5  17   8 7542.97 914.917   2
  -5  17   8 7776.97 1088.39   2
  -5  17   9 1895.98 619.377   2
  -5 -17   9 1505.00 592.285   4
  -5  17  10 4300.80 891.870   2
  -5 -17  10 1862.88 606.069   4
  -5 -17  11 1525.83 542.371   4
   5  18 -11 529.393 337.412   1
   5  18 -10-48.6201 299.154   1
   5  18  -9 1159.62 362.753   1
   5  18  -8 1189.15 424.291   1
   5  18  -7 1152.10 370.827   1
   5  18  -6 1058.54 381.036   1
   5  18  -5 3655.73 640.077   1
   5  18  -4 866.532 337.147   1
   5 -18  -3 5987.12 644.504   4
   5  18  -3 5837.91 790.040   1
   5  18  -2 4074.32 648.777   1
   5 -18  -2 3307.71 478.507   4
   5 -18  -1 4068.33 538.571   4
   5  18  -1 4006.13 646.954   1
   5 -18   0 3259.77 532.040   4
   5  18   0 3711.09 630.660   1
   5  18   1 3341.11 609.465   1
   5  18   2 3965.88 651.025   1
  -5 -18   2 3964.45 729.385   4
   5  18   3 5622.40 785.597   1
  -5 -18   3 5071.50 788.590   4
   5  18   4 251.580 222.305   1
  -5 -18   4 246.858 242.456   4
  -5 -18   5 3697.87 719.062   4
   5  18   5 4305.25 721.444   1
  -5 -18   6 625.578 360.704   4
   5  18   6 1090.11 372.617   1
   5  18   7 1173.69 444.001   1
  -5 -18   7 918.954 429.441   4
  -5  18   7 1636.95 578.237   2
  -5 -18   8 1019.66 478.903   4
  -5  18   8 1382.51 540.443   2
  -5  18   9 2057.88 591.312   2
  -5 -18   9 1089.18 461.311   4
  -5  18  10 61.1052 251.996   2
  -5 -18  10 430.131 328.415   4
  -5 -18  11-1581.61 548.120   4
   5  19 -10 2409.35 598.028   1
   5  19  -9 354.750 276.599   1
   5  19  -8 5807.33 865.574   1
   5  19  -7-74.6868 254.353   1
   5  19  -6 4418.49 753.276   1
   5  19  -5 1611.94 449.923   1
   5  19  -4 11461.8 1143.20   1
   5 -19  -3 1507.80 345.200   4
   5  19  -3 1380.20 421.978   1
   5 -19  -2 10550.5 853.249   4
   5  19  -2 10210.1 1058.01   1
   5  19  -1 2106.55 533.346   1
   5 -19  -1 1812.01 374.842   4
   5 -19   0 10941.2 963.678   4
   5  19   0 9207.79 1024.66   1
   5 -19   1 3446.64 607.761   4
   5  19   1 1550.15 437.636   1
   5  19   2 8669.14 986.569   1
  -5 -19   2 7997.85 1038.32   4
  -5 -19   3 1411.03 444.206   4
   5  19   3 932.795 377.039   1
  -5 -19   4 11272.2 1219.66   4
   5  19   4 11089.7 1108.85   1
  -5 -19   5 1820.53 555.452   4
   5  19   5 1914.95 531.829   1
  -5 -19   6 3681.13 787.354   4
   5  19   6 4293.10 713.433   1
  -5 -19   7-88.1203 193.324   4
  -5  19   7 688.355 397.918   2
  -5 -19   8 7809.59 1081.57   4
  -5  19   8 7655.06 1165.53   2
  -5  19   9 1743.35 605.142   2
  -5 -19   9 523.215 316.152   4
  -5 -19  10 2270.99 573.984   4
   5  20 -10 290.065 224.477   1
   5  20  -9 909.750 448.982   1
   5  20  -8 743.635 279.248   1
   5  20  -7 1562.14 465.823   1
   5  20  -6 2078.50 545.302   1
   5  20  -5 1554.53 470.479   1
   5  20  -4 2201.38 534.369   1
   5  20  -3 1574.94 429.689   1
   5  20  -2 2578.14 532.057   1
   5 -20  -2 2115.80 399.259   4
   5 -20  -1 1854.10 387.101   4
   5  20  -1 1835.85 492.056   1
   5 -20   0 2493.43 483.127   4
   5  20   0 2202.08 521.348   1
   5  20   1 1488.64 444.461   1
   5 -20   1 1820.16 464.668   4
   5  20   2 1771.85 474.250   1
  -5 -20   3 1186.85 397.859   4
   5  20   3 1553.59 442.770   1
   5  20   4 2878.41 618.401   1
  -5 -20   4 3071.09 665.050   4
  -5 -20   5 483.294 321.776   4
   5  20   5 1580.50 485.765   1
  -5 -20   6 1922.89 536.023   4
   5  20   6 1801.53 514.736   1
  -5 -20   7 1306.99 506.625   4
  -5  20   7 2615.90 672.758   2
  -5 -20   8 1950.21 572.627   4
  -5  20   8 835.914 419.083   2
  -5 -20   9 240.009 304.179   4
   5  21  -9 540.825 338.328   1
   5  21  -8 3931.56 760.989   1
   5  21  -7-184.251 320.028   1
   5  21  -6 2851.08 640.925   1
   5  21  -5 2786.12 617.303   1
   5  21  -4 7357.22 1001.26   1
   5  21  -3 1392.21 422.906   1
   5 -21  -2 8312.20 779.089   4
   5  21  -2 7338.48 976.023   1
   5 -21  -1 1656.26 379.294   4
   5  21  -1 1661.71 518.465   1
   5  21   0 9665.50 1082.30   1
   5 -21   0 10718.5 997.536   4
   5  21   1 1928.06 518.571   1
   5 -21   1 1838.32 452.739   4
   5 -21   2 7449.87 978.006   4
   5  21   2 6891.65 916.592   1
   5  21   3 2067.74 520.561   1
  -5 -21   3 785.168 398.384   4
  -5 -21   4 6641.41 987.538   4
   5  21   4 6371.72 874.239   1
   5  21   5 2509.10 566.153   1
  -5 -21   5 3068.77 685.856   4
   5  21   6 3193.99 668.008   1
  -5 -21   6 2109.66 606.464   4
  -5 -21   7-602.528 323.189   4
  -5  21   7 312.729 265.796   2
  -5 -21   8 5248.39 869.714   4
  -5  21   8 5034.20 969.864   2
   5  22  -8 4048.30 790.373   1
   5  22  -7 129.073 199.103   1
   5  22  -6 4089.35 779.467   1
   5  22  -5 1631.79 507.941   1
   5  22  -4 7417.63 982.381   1
   5  22  -3 739.489 390.078   1
   5 -22  -2 1979.20 430.569   4
   5  22  -2 1877.62 502.982   1
   5 -22  -1 783.811 260.924   4
   5  22  -1 845.450 334.677   1
   5  22   0 3287.48 703.690   1
   5 -22   0 3055.27 548.304   4
   5 -22   1 1062.41 374.699   4
   5  22   1 1507.88 436.770   1
   5 -22   2 2043.78 500.637   4
   5  22   2 1828.05 513.845   1
   5  22   3 233.856 318.744   1
   5 -22   3 104.074 286.836   4
  -5 -22   3 133.674 211.965   4
  -5 -22   4 7324.18 1017.78   4
   5  22   4 6572.75 925.434   1
   5  22   5 1401.80 433.809   1
  -5 -22   5 589.709 378.691   4
  -5 -22   6 3895.97 782.336   4
   5  22   6 3187.47 675.246   1
  -5 -22   7 318.555 367.265   4
  -5  22   7 273.743 306.391   2
   5  23  -7 1425.68 482.218   1
   5  23  -6 4306.05 795.638   1
   5  23  -5 1136.61 419.609   1
   5  23  -4 4761.46 845.898   1
   5  23  -3 4820.89 849.919   1
   5  23  -2 2084.17 547.123   1
   5  23  -1 1497.39 457.587   1
   5 -23  -1 1939.33 427.044   4
   5  23   0 2545.18 578.832   1
   5 -23   0 3735.12 617.482   4
   5 -23   1 1339.88 392.474   4
   5  23   1 1142.67 425.119   1
   5  23   2 2601.19 622.357   1
   5 -23   2 2389.53 545.388   4
   5 -23   3 4480.11 840.735   4
   5  23   3 4952.61 833.913   1
  -5 -23   3 2811.66 674.355   4
   5 -23   4 3276.78 764.386   4
  -5 -23   4 3824.74 780.450   4
   5  23   4 2924.61 663.347   1
  -5 -23   5 1097.05 480.160   4
   5  23   5 963.845 349.639   1
   5  23   6 4257.40 802.564   1
  -5 -23   6 2839.55 716.809   4
   5  24  -5 930.271 381.374   1
   5  24  -4 5469.53 902.495   1
   5  24  -3 357.253 308.715   1
   5  24  -2 4311.42 795.124   1
   5  24  -1 375.717 272.758   1
   5  24   0 18370.9 1595.47   1
   5 -24   0 17673.0 1338.19   4
   5 -24   1-59.3216 176.715   4
   5  24   1-106.397 180.368   1
   5  24   2 4095.38 766.250   1
   5 -24   2 5660.76 855.486   4
   5 -24   3 242.068 232.781   4
   5  24   3-236.248 376.483   1
   5  24   4 5427.14 858.665   1
  -5 -24   4 3925.81 808.780   4
   5 -24   4 4138.69 826.575   4
  -5 -24   5 247.064 330.135   4
   5  24   5 502.790 369.005   1
   5  25  -3 676.191 351.217   1
   5  25  -2 3208.80 703.453   1
   5  25  -1 1029.73 385.490   1
   5  25   0 7117.03 1031.11   1
   5 -25   0 5458.02 775.363   4
   5  25   1 1373.06 400.559   1
   5 -25   1 1264.10 355.394   4
   5  25   2 2014.07 553.319   1
   5 -25   2 2037.83 510.161   4
   5 -25   3 328.731 212.784   4
   5  25   3 95.6995 244.255   1
   5  25   4 2053.77 553.758   1
   5 -25   4 3137.65 701.430   4
   5 -25   5 1486.42 554.757   4
   5 -26   1 262.290 266.852   4
   5 -26   2 256.911 243.668   4
   5 -26   3 853.196 366.923   4
   5 -26   4-125.446 422.470   4
   5 -27   2 1462.87 446.502   4
   5 -27   3 1345.29 436.175   4
  -6   0 -14 1015.67 390.115   3
   6   0 -14 937.204 386.268   1
  -6   0 -13 2304.85 517.962   3
  -6   0 -12 1852.64 456.820   3
  -6   0 -11 3242.57 606.174   3
  -6   0 -10 1223.31 376.497   3
  -6   0  -9 11420.0 1005.44   3
  -6   0  -8 1111.53 303.723   3
  -6   0  -7 20948.9 1261.88   3
   6   0  -7 18657.1 561.936   3
  -6   0  -6 12685.4 959.043   3
   6   0  -6 12343.3 534.997   3
  -6   0  -5 54652.9 1893.68   3
   6   0  -5 54710.9 1203.22   3
  -6   0  -4 24507.7 1212.10   3
   6   0  -4 24834.3 873.210   3
  -6   0  -3 24848.5 1171.31   3
   6   0  -3 26022.6 932.417   3
   6   0  -2 21673.4 864.417   4
  -6   0  -2 22249.9 1054.37   3
   6   0  -2 22198.8 904.426   3
   6   0  -2 20788.2 841.369   2
   6   0  -1 33842.0 1172.20   3
  -6   0  -1 32098.4 1207.92   3
  -6   0   0 105891. 1485.65   2
  -6   0   1 31639.1 949.606   2
   6   0   1 32208.5 1034.76   1
  -6   0   2 18510.1 814.946   2
   6   0   2 20973.3 795.374   1
  -6   0   3 22278.2 976.352   2
   6   0   3 23056.8 799.785   1
   6   0   4 26408.8 800.597   1
  -6   0   4 26834.1 1159.91   2
  -6   0   5 58324.0 1860.77   2
   6   0   5 58188.3 1163.55   1
  -6   0   6 14343.4 965.721   2
  -6   0   7 20135.8 1218.84   2
  -6   0   8 1852.68 415.611   2
  -6   0   9 11335.3 1028.22   2
  -6   0  10 2144.78 485.839   2
  -6   0  11 3042.25 604.822   2
  -6   0  12 2191.68 543.628   2
  -6   0  13 2900.94 638.450   2
  -6  -1 -14-170.649 286.681   3
  -6   1 -14 3.62734 208.536   3
   6   1 -14-112.696 289.958   1
  -6  -1 -13 124.760 189.316   3
  -6   1 -13 220.555 207.775   3
   6   1 -13 250.813 302.936   1
  -6  -1 -12-31.3705 203.512   3
  -6   1 -12 158.965 299.552   3
  -6  -1 -11 862.383 340.827   3
  -6   1 -11 697.857 254.211   3
  -6  -1 -10 655.454 273.571   3
  -6   1 -10 468.783 216.484   3
  -6  -1  -9 1121.41 329.821   3
  -6   1  -9 1252.54 360.718   3
  -6  -1  -8 1953.26 419.910   3
  -6   1  -8 1901.25 463.084   3
  -6  -1  -7 1594.29 394.823   3
   6   1  -7 1093.73 169.361   3
  -6   1  -7 1662.86 426.670   3
  -6  -1  -6 3640.38 522.493   3
   6   1  -6 3459.46 305.572   3
  -6   1  -6 3366.68 481.408   3
   6   1  -5 1568.85 222.461   3
   6  -1  -5 1632.54 200.128   3
  -6  -1  -5 1642.79 363.768   3
  -6   1  -5 1563.90 354.382   3
  -6  -1  -4 2178.63 370.262   3
  -6   1  -4 2641.74 426.260   3
   6   1  -4 2653.74 304.463   3
   6  -1  -4 1998.64 236.774   3
   6   1  -3 10198.5 604.471   3
  -6  -1  -3 9694.96 735.642   3
  -6   1  -3 10172.1 755.498   3
   6  -1  -3 10215.0 577.580   3
   6   1  -2 2962.98 350.676   4
   6  -1  -2 2552.71 286.422   4
   6   1  -2 2426.00 312.714   3
   6  -1  -2 2608.77 322.096   3
  -6  -1  -2 2385.50 348.852   3
  -6   1  -2 2621.61 376.818   3
   6   1  -2 2776.94 315.117   2
  -6   1  -1 10049.4 373.406   2
   6   1  -1 11240.9 659.731   4
  -6  -1  -1 9758.45 671.317   3
  -6   1  -1 10708.7 706.025   3
   6   1  -1 10141.2 653.492   3
   6  -1  -1 11710.9 677.341   3
   6   1  -1 10466.2 544.705   2
  -6   1   0 4343.66 310.464   2
  -6  -1   0 3687.53 274.484   2
   6   1   0 4216.32 416.794   1
  -6   1   1 10975.6 569.253   2
  -6  -1   1 9420.80 515.990   2
   6   1   1 10719.1 615.657   1
  -6   1   2 2413.18 304.596   2
  -6  -1   2 2432.65 297.497   2
   6  -1   2 2794.52 290.380   1
   6   1   2 2755.26 302.465   1
  -6   1   3 10287.9 676.243   2
  -6  -1   3 10101.4 653.790   2
   6  -1   3 10284.6 518.548   1
   6   1   3 9712.21 532.971   1
  -6   1   4 2637.75 379.141   2
   6   1   4 2465.15 264.020   1
  -6  -1   4 2123.28 351.544   2
   6  -1   4 2550.32 241.100   1
  -6   1   5 1274.34 308.579   2
   6  -1   5 2175.07 197.405   1
   6   1   5 2622.87 280.889   1
  -6  -1   5 972.628 248.902   2
   6   1   6 3888.72 226.269   1
  -6   1   6 3486.83 497.282   2
  -6  -1   6 3828.94 515.415   2
  -6   1   7 1210.73 367.518   2
  -6  -1   7 1598.38 382.672   2
  -6  -1   8 1511.29 208.362   4
  -6   1   8 1893.61 409.211   2
  -6  -1   8 2037.55 461.837   2
  -6   1   9 1785.85 424.608   2
  -6  -1   9 760.835 261.399   2
  -6   1  10 462.059 321.242   2
  -6  -1  10 399.235 292.905   2
  -6   1  11 809.306 348.991   2
  -6  -1  11 1421.01 382.684   2
  -6  -1  12-417.988 278.944   2
  -6   1  12-200.900 186.513   2
  -6   1  13-27.8546 244.334   2
  -6  -1  13 50.9165 238.067   2
  -6  -2 -14 1741.62 458.918   3
  -6   2 -14 2748.38 611.167   3
   6   2 -14 1982.68 489.154   1
  -6  -2 -13 3630.17 659.822   3
  -6   2 -13 3300.65 641.865   3
   6   2 -13 4502.53 747.323   1
  -6  -2 -12 5525.55 760.901   3
  -6   2 -12 6059.64 843.267   3
   6   2 -12 5055.77 769.383   1
  -6  -2 -11 5350.84 731.731   3
  -6   2 -11 6141.73 829.300   3
  -6  -2 -10 8258.37 889.973   3
  -6   2 -10 8106.73 909.486   3
  -6  -2  -9 8322.17 864.420   3
  -6   2  -9 6209.69 770.118   3
  -6  -2  -8 13965.1 1064.83   3
  -6   2  -8 13455.6 1076.89   3
   6   2  -7 13608.9 627.380   3
  -6  -2  -7 14093.9 1028.47   3
  -6   2  -7 14791.8 1092.66   3
   6   2  -6 16825.5 726.324   3
  -6  -2  -6 17549.7 1103.38   3
  -6   2  -6 18806.3 1183.23   3
  -6  -2  -5 14588.4 970.495   3
   6   2  -5 14112.0 684.869   3
  -6   2  -5 14767.3 1017.33   3
  -6  -2  -4 15969.8 975.493   3
   6   2  -4 15448.2 743.077   3
  -6   2  -4 14933.8 966.716   3
  -6  -2  -3 10424.4 752.635   3
   6   2  -3 10030.3 619.122   3
  -6   2  -3 10523.5 777.333   3
  -6   2  -2 9908.10 274.439   2
   6  -2  -2 9841.04 505.923   4
  -6  -2  -2 9829.67 701.207   3
   6   2  -2 11012.7 672.065   3
  -6   2  -2 11138.7 759.781   3
   6   2  -2 10144.4 606.920   2
  -6   2  -1 32926.2 738.367   2
   6   2  -1 35775.0 1219.53   4
  -6   2  -1 33369.4 1256.78   3
   6   2  -1 33854.8 1198.13   1
   6   2  -1 33495.3 985.443   2
  -6   2   0 30809.3 862.614   2
   6   2   0 28430.4 1076.00   1
   6   2   0 28540.2 787.529   2
  -6   2   1 33454.7 1025.41   2
  -6  -2   1 33066.2 946.735   2
   6   2   1 32667.5 1097.30   1
  -6   2   2 8937.85 589.889   2
  -6  -2   2 9357.05 576.410   2
   6   2   2 9352.47 563.342   1
  -6   2   3 9165.52 651.868   2
  -6  -2   3 9921.57 646.605   2
   6   2   3 9828.89 562.953   1
   6  -2   3 8977.49 475.960   1
  -6   2   4 15779.4 901.668   2
   6   2   4 15108.6 695.430   1
  -6  -2   4 15690.8 891.264   2
   6  -2   4 15358.4 549.423   1
  -6   2   5 17052.0 1019.94   2
  -6  -2   5 16220.4 963.104   2
   6  -2   5 16393.3 434.645   1
   6   2   5 16476.1 763.101   1
  -6   2   6 19633.7 1156.10   2
  -6  -2   6 18812.1 1113.57   2
   6   2   6 20366.3 676.739   1
  -6   2   7 13520.5 1024.81   2
  -6  -2   7 14079.8 1028.34   2
  -6  -2   7 14348.4 686.441   4
  -6   2   8 14325.5 1110.58   2
  -6  -2   8 14803.0 1106.38   2
  -6  -2   8 15380.4 769.534   4
  -6   2   9 7662.80 850.029   2
  -6  -2   9 8782.14 919.662   2
  -6   2  10 9993.11 1028.24   2
  -6  -2  10 10209.9 1019.24   2
  -6  -2  11 5863.58 804.798   2
  -6   2  11 4322.35 707.598   2
  -6   2  12 5892.57 879.625   2
  -6  -2  12 7442.39 964.561   2
  -6   2  13 4200.77 783.666   2
  -6  -2  13 2946.06 632.266   2
  -6   3 -14-96.4933 260.615   3
   6   3 -14 667.747 331.032   1
  -6  -3 -13 312.652 228.465   3
  -6   3 -13 161.209 203.530   3
   6   3 -13-429.536 388.577   1
  -6  -3 -12 68.0548 209.413   3
  -6   3 -12 658.517 352.007   3
   6   3 -12 483.521 292.146   1
  -6  -3 -11-21.5961 191.555   3
  -6   3 -11 44.2787 234.248   3
   6   3 -11-321.634 227.461   1
  -6  -3 -10 589.665 261.708   3
   6   3 -10 391.469 237.803   1
  -6   3 -10 469.817 274.655   3
  -6  -3  -9 1657.09 404.850   3
  -6   3  -9 1593.20 418.634   3
  -6  -3  -8 1859.55 413.830   3
  -6   3  -8 2586.49 523.870   3
   6   3  -7 506.213 143.008   3
  -6  -3  -7 671.073 230.979   3
  -6   3  -7 777.968 287.532   3
   6   3  -6 1208.11 219.169   3
  -6  -3  -6 1677.82 361.003   3
  -6   3  -6 1558.79 372.968   3
   6   3  -5 24271.5 949.643   3
  -6  -3  -5 25665.6 1283.07   3
  -6   3  -5 25041.3 1322.78   3
  -6  -3  -4 1161.99 273.511   3
   6   3  -4 520.087 158.647   3
  -6   3  -4 755.586 244.717   3
  -6  -3  -3 7375.08 629.407   3
   6   3  -3 8384.23 583.835   3
  -6   3  -3 8978.53 730.311   3
   6   3  -3 8425.36 667.426   1
   6   3  -2 8985.01 680.682   4
   6  -3  -2 7546.36 415.489   4
  -6   3  -2 7519.28 640.521   3
   6   3  -2 8006.26 627.729   1
  -6   3  -2 7811.22 314.603   2
   6   3  -2 9366.15 592.465   2
   6   3  -1 1570.31 313.069   4
  -6   3  -1 1849.73 322.329   3
   6   3  -1 1150.85 237.928   1
  -6   3  -1 1540.26 179.090   2
   6   3  -1 1593.38 220.822   2
   6   3   0 22913.3 1036.29   4
   6   3   0 21284.2 936.674   1
   6   3   0 21371.7 708.726   2
  -6   3   0 21148.4 742.658   2
   6   3   1 1514.85 257.087   1
  -6   3   1 1368.86 220.206   2
   6   3   1 1665.78 164.270   2
  -6  -3   2 7948.71 525.986   2
  -6   3   2 8319.53 522.764   3
   6   3   2 8169.92 552.283   1
  -6   3   2 8514.58 588.116   2
   6   3   3 7867.09 526.667   1
  -6  -3   3 7773.33 569.132   2
  -6   3   3 7480.73 602.351   2
  -6  -3   4 1099.72 257.111   2
  -6   3   4 673.783 227.484   2
   6   3   4 737.376 174.264   1
   6  -3   4 772.590 133.952   1
  -6   3   5 22744.5 1200.14   2
  -6  -3   5 24939.5 1193.79   2
   6   3   5 25082.0 1027.42   1
   6   3   6 1275.33 207.077   1
  -6   3   6 1642.83 373.155   2
  -6  -3   6 952.690 224.635   4
  -6  -3   6 1291.73 300.681   2
  -6   3   7 861.258 281.271   2
  -6  -3   7 693.926 199.928   4
  -6  -3   7 1292.26 314.239   2
  -6  -3   8 2439.13 356.246   4
  -6   3   8 2086.10 465.917   2
  -6  -3   8 1065.93 322.541   2
  -6   3   9 909.393 312.305   2
  -6  -3   9 1564.99 286.009   4
  -6  -3   9 1342.14 381.265   2
  -6   3  10 665.706 362.628   2
  -6  -3  10-173.618 323.015   2
  -6   3  11-282.151 334.162   2
  -6  -3  11 29.8218 176.277   2
  -6   3  12 281.785 238.176   2
  -6  -3  12 571.598 315.825   2
  -6   3  13-286.053 349.009   2
  -6  -3  13 744.560 354.563   2
  -6   4 -14 4028.47 708.345   3
   6   4 -14 3568.86 685.344   1
  -6   4 -13 1247.46 395.200   3
   6   4 -13 980.890 365.673   1
  -6   4 -12 9554.22 1093.09   3
   6   4 -12 9402.54 1024.87   1
  -6  -4 -11 3709.34 618.631   3
  -6   4 -11 4275.32 722.790   3
   6   4 -11 3444.36 598.666   1
  -6  -4 -10 11154.9 1006.16   3
  -6   4 -10 10950.6 1080.62   3
   6   4 -10 11839.1 1053.44   1
  -6  -4  -9 8875.47 873.356   3
  -6   4  -9 8686.56 936.153   3
   6   4  -9 8564.89 855.414   1
  -6  -4  -8 26985.1 1457.75   3
  -6   4  -8 27643.7 1584.35   3
   6   4  -8 27577.3 1476.69   1
  -6  -4  -7 9109.74 823.120   3
  -6   4  -7 10259.4 938.913   3
   6   4  -7 9497.30 825.914   1
  -6  -4  -6 10162.5 831.977   3
  -6   4  -6 12833.2 1004.91   3
   6   4  -6 12145.7 892.489   1
  -6   4  -6 10971.1 399.820   2
   6   4  -5 9560.71 628.496   3
  -6  -4  -5 8095.98 711.001   3
  -6   4  -5 9111.24 807.910   3
   6   4  -5 8628.86 740.566   1
  -6   4  -5 9167.57 320.860   2
  -6   4  -4 45905.8 686.983   2
   6   4  -4 49350.6 1462.12   3
  -6   4  -4 50719.7 1823.47   3
   6   4  -4 47260.8 1641.85   1
  -6   4  -3 22567.6 1158.88   3
   6   4  -3 22264.8 1091.32   1
   6   4  -2 55076.0 1772.83   4
  -6   4  -2 54232.2 1726.24   3
   6   4  -2 53143.5 1605.79   1
  -6   4  -2 52039.7 959.070   2
   6   4  -2 53300.8 1460.73   2
   6   4  -1 20455.3 1062.84   4
  -6   4  -1 18669.9 957.486   3
   6   4  -1 17459.1 903.823   1
  -6   4  -1 18297.6 647.117   2
   6   4  -1 17398.8 756.613   2
   6   4   0 28214.4 1103.95   1
  -6   4   0 28328.4 901.692   2
   6   4   0 27656.8 844.946   2
   6   4   1 18625.0 882.499   1
  -6   4   1 18934.7 813.190   2
   6   4   1 18828.9 586.942   2
  -6   4   2 54821.9 1355.84   3
   6   4   2 52626.9 737.575   2
  -6   4   2 52812.2 1477.65   2
   6   4   2 53852.3 1444.68   1
   6   4   3 20383.3 887.364   1
  -6   4   3 19906.2 985.033   2
   6   4   4 53105.2 1491.14   1
  -6  -4   4 52125.8 1595.98   2
   6  -4   4 51225.4 970.499   1
  -6   4   4 51036.4 1699.33   2
  -6   4   5 10343.8 816.698   2
  -6  -4   5 10422.1 771.176   2
   6   4   5 10193.3 693.749   1
  -6   4   6 11818.5 933.730   2
  -6  -4   6 10469.7 712.488   4
  -6  -4   6 10203.6 822.974   2
   6   4   6 12567.2 710.455   1
  -6   4   7 8612.06 834.180   2
  -6  -4   7 9626.17 703.586   4
  -6  -4   7 7923.07 772.312   2
  -6   4   8 27814.8 1579.32   2
  -6  -4   8 30030.0 1307.47   4
  -6  -4   8 28904.4 1535.18   2
  -6   4   9 8835.68 946.915   2
  -6  -4   9 9379.62 758.558   4
  -6  -4   9 10018.2 960.060   2
  -6   4  10 12118.1 1151.13   2
  -6  -4  10 12129.6 1109.86   2
  -6   4  11 2537.41 550.555   2
  -6  -4  11 3545.09 633.868   2
  -6   4  12 8366.43 1081.33   2
  -6  -4  12 10579.2 1115.17   2
  -6   4  13 1415.92 445.152   2
   6   5 -14-335.350 286.564   1
  -6   5 -13 555.996 367.817   3
   6   5 -13-165.734 337.529   1
  -6   5 -12 604.433 307.644   3
   6   5 -12 1061.58 357.466   1
  -6   5 -11 254.680 192.491   3
   6   5 -11 384.138 261.649   1
  -6   5 -10-51.2510 233.588   3
   6   5 -10 108.666 156.731   1
  -6   5  -9 558.653 271.042   3
   6   5  -9 281.040 207.733   1
  -6   5  -8 479.251 305.257   3
   6   5  -8 668.966 265.402   1
  -6   5  -7 314.513 233.635   3
   6   5  -7 335.370 213.669   1
  -6   5  -6 191.716 79.7966   2
   6   5  -6-27.9017 135.213   1
  -6   5  -5 4348.40 279.989   2
  -6   5  -5 4662.50 593.875   3
   6   5  -5 5446.35 594.379   1
  -6   5  -4 8941.63 385.942   2
  -6   5  -4 9686.97 836.888   3
   6   5  -4 9536.05 759.504   1
  -6   5  -3 7905.35 706.747   3
   6   5  -3 7237.06 633.399   1
   6   5  -2 6347.06 515.787   2
   6   5  -2 6420.96 658.221   4
  -6   5  -2 6385.66 599.679   3
   6   5  -2 6030.64 565.940   1
   6   5  -1 1567.41 280.443   1
   6   5  -1 1476.16 232.125   2
  -6   5  -1 2050.19 345.118   3
  -6   5  -1 1827.14 223.583   2
   6   5   0 2359.37 259.023   2
   6   5   0 2430.68 344.571   1
  -6   5   0 1941.36 261.787   2
  -6   5   1 1677.20 266.533   2
   6   5   1 1642.27 192.475   2
   6   5   1 1771.38 285.416   1
   6   5   2 6263.25 513.012   1
   6   5   2 5946.38 302.051   2
  -6   5   2 6220.11 470.635   3
  -6   5   2 6923.76 566.200   2
   6   5   3 6621.99 238.065   2
   6   5   3 6524.46 524.677   1
  -6   5   3 6784.99 438.442   3
  -6   5   3 6492.88 584.860   2
   6  -5   4 9830.85 445.192   1
   6   5   4 9447.39 663.104   1
  -6   5   4 9643.36 757.729   2
  -6  -5   5 4709.23 499.315   4
  -6   5   5 4605.08 569.128   2
   6   5   6 250.536 145.027   1
  -6  -5   6 91.9228 116.716   4
  -6   5   6 97.4026 158.047   2
  -6  -5   6 258.273 180.629   2
  -6  -5   7 183.214 131.776   4
   6   5   7 290.597 73.5366   2
  -6  -5   7-38.5723 195.887   2
  -6   5   8 1252.37 400.792   2
  -6  -5   8 765.497 254.618   4
  -6  -5   8 1078.27 341.122   2
  -6   5   9 615.594 306.422   2
  -6  -5   9 37.0172 129.105   4
  -6  -5   9 281.864 232.264   2
  -6   5  10 84.6242 272.651   2
  -6   5  11-72.3745 346.768   2
  -6   5  12 1454.64 491.209   2
  -6   5  13-246.017 360.688   2
   6   6 -14 4119.20 704.242   1
  -6   6 -13 2147.96 538.037   3
   6   6 -13 1129.13 328.914   1
  -6   6 -12 10470.9 1181.91   3
   6   6 -12 9670.00 1037.24   1
  -6   6 -11 6526.26 892.935   3
   6   6 -11 5724.83 774.980   1
  -6   6 -10 23305.6 1634.12   3
   6   6 -10 22396.4 1450.83   1
  -6   6  -9 7781.02 919.212   3
   6   6  -9 6666.21 770.731   1
  -6   6  -8 34883.9 1853.40   3
   6   6  -8 33361.5 1650.82   1
  -6   6  -7 7841.03 854.503   3
   6   6  -7 7487.51 757.487   1
  -6   6  -6 41519.8 1049.17   2
  -6   6  -6 44120.4 1929.03   3
   6   6  -6 42883.6 1707.15   1
  -6   6  -5 30765.2 843.942   2
  -6   6  -5 31417.5 1560.75   3
   6   6  -5 33997.8 1478.95   1
  -6   6  -4 92057.1 2554.46   3
   6   6  -4 93272.1 2373.71   1
  -6   6  -3 30146.0 1412.56   3
   6   6  -3 30842.2 1324.63   1
  -6   6  -2 58246.7 1857.80   3
   6   6  -2 56946.3 1736.16   1
   6   6  -1 32969.7 1108.63   2
  -6   6  -1 33266.9 1344.14   3
   6   6  -1 31624.9 1279.91   1
   6   6   0 76891.3 1541.53   2
   6   6   0 83010.8 1987.46   1
   6   6   1 31940.6 898.507   2
  -6   6   1 31942.2 1155.59   2
   6   6   1 32483.5 1245.71   1
   6   6   2 56239.0 1588.17   1
  -6   6   2 55311.5 1422.46   3
   6   6   2 54951.2 1043.84   2
  -6   6   2 57486.9 1639.33   2
   6   6   3 28698.5 1157.29   1
   6   6   3 26154.5 624.312   2
  -6   6   3 26563.8 882.799   3
  -6   6   3 26159.5 1190.23   2
   6   6   4 87267.0 2113.17   1
   6  -6   4 85750.2 1405.97   1
   6   6   4 87974.9 1023.70   2
  -6   6   4 87256.8 2295.39   2
   6  -6   5 32914.4 618.359   1
   6  -6   5 34062.7 531.808   1
   6   6   5 33312.7 1378.32   1
   6   6   5 33527.9 629.021   2
  -6   6   5 33387.0 1518.93   2
   6   6   6 44297.6 800.895   2
   6   6   6 44414.5 1589.19   1
  -6   6   6 40810.4 1785.07   2
   6   6   7 8838.40 406.800   2
  -6  -6   7 7437.95 727.925   4
   6   6   7 7765.71 611.002   1
  -6   6   7 8007.19 836.984   2
  -6   6   8 38756.6 1950.90   2
  -6  -6   8 38424.3 1741.49   4
  -6   6   9 7223.57 872.876   2
  -6  -6   9 9464.02 873.505   4
  -6   6  10 25268.0 1709.09   2
  -6   6  11 6977.15 962.853   2
  -6   6  12 9420.89 1160.20   2
  -6   6  13 2239.39 580.808   2
   6   7 -14 199.569 292.180   1
   6   7 -13 31.6033 176.012   1
  -6   7 -13 732.788 365.809   3
  -6   7 -12 2359.45 635.249   3
   6   7 -12 2292.14 526.638   1
  -6   7 -11 2515.22 624.822   3
   6   7 -11 1759.01 438.948   1
  -6   7 -10 189.436 267.474   3
   6   7 -10 509.477 321.065   1
  -6   7  -9 858.924 323.405   3
   6   7  -9 920.628 313.516   1
   6   7  -8 5836.50 710.400   1
  -6   7  -8 4712.99 695.429   3
   6   7  -7 3323.17 532.194   1
  -6   7  -7 3487.73 603.887   3
  -6   7  -6 7053.36 793.674   3
   6   7  -6 7228.22 740.758   1
  -6   7  -5 3805.03 331.831   2
  -6   7  -5 4959.17 651.347   3
   6   7  -5 4749.13 581.284   1
  -6   7  -4 6349.91 713.954   3
   6   7  -4 6247.92 643.158   1
  -6   7  -3 5523.11 623.119   3
   6   7  -3 5082.96 556.046   1
  -6   7  -2 3647.75 499.061   3
   6   7  -2 3655.20 469.489   1
   6   7  -1 1577.82 296.535   1
   6   7  -1 1960.58 298.463   2
  -6   7  -1 2060.86 354.860   3
   6   7   0 12839.9 665.654   2
  -6   7   0 14880.4 873.249   3
   6   7   0 14030.0 850.250   1
   6   7   1 1777.27 237.040   2
   6   7   1 2023.67 334.999   1
  -6   7   1 1866.80 306.064   2
   6   7   2 3479.41 433.741   1
   6   7   2 3143.52 284.257   2
  -6   7   2 3505.96 382.327   3
  -6   7   2 3935.91 460.342   2
   6   7   3 5318.89 529.591   1
   6  -7   3 4860.42 392.969   1
  -6   7   3 4790.14 389.187   3
  -6   7   3 5096.70 557.975   2
   6  -7   4 5740.45 401.845   1
  -6   7   4 6366.05 379.928   3
   6   7   4 5915.76 594.590   1
  -6   7   4 6295.82 643.915   2
   6  -7   5 4377.59 275.523   1
  -6  -7   5 4082.59 519.193   4
   6   7   5 4538.33 298.275   2
  -6   7   5 4564.62 593.622   2
   6   7   5 4170.22 517.814   1
  -6  -7   6 4721.88 629.312   4
  -6   7   6 5698.44 692.884   2
   6   7   6 6283.48 363.181   2
   6   7   7 3130.73 284.002   2
  -6   7   7 3308.79 557.393   2
  -6  -7   7 3994.15 558.610   4
   6   7   7 3680.46 439.159   1
  -6   7   8 4127.53 681.221   2
  -6  -7   8 6009.06 705.751   4
  -6   7   9 1268.01 466.540   2
  -6  -7   9 871.075 356.045   4
  -6   7  10 209.233 217.515   2
  -6  -7  10 36.6438 198.893   4
  -6   7  11 2445.40 621.257   2
  -6   7  12 1805.29 543.415   2
  -6   7  13 83.5271 173.687   2
   6   8 -13 2663.11 575.603   1
  -6   8 -13 2962.65 672.226   3
   6   8 -12 6500.39 855.573   1
  -6   8 -12 5934.63 907.046   3
   6   8 -11 5088.64 738.594   1
  -6   8 -11 4858.08 798.026   3
  -6   8 -10 10733.7 1158.88   3
   6   8 -10 10668.7 1024.76   1
  -6   8  -9 12384.7 1202.75   3
   6   8  -9 9965.25 950.197   1
  -6   8  -8 24738.0 1629.86   3
   6   8  -8 26085.8 1485.06   1
  -6   8  -7 17532.0 1327.80   3
   6   8  -7 16411.7 1137.32   1
  -6   8  -6 57816.3 2293.93   3
   6   8  -6 52656.3 1973.34   1
  -6   8  -5 33329.4 1665.63   3
   6   8  -5 31457.5 1465.76   1
  -6   8  -4 84135.9 2536.68   3
   6   8  -4 89388.4 2414.38   1
  -6   8  -3 31071.4 1468.06   3
   6   8  -3 30955.3 1408.38   1
  -6   8  -2 81925.4 2291.64   3
   6   8  -2 81673.2 2193.30   1
  -6   8  -1 39222.8 1523.80   3
   6   8  -1 39987.0 1487.08   1
   6   8   0 122784. 2201.83   2
  -6   8   0 127861. 2592.69   3
   6   8   0 129446. 2645.95   1
   6   8   1 39460.0 1442.52   1
   6   8   1 37753.0 1134.58   2
   6   8   2 78585.1 2069.28   1
   6  -8   2 75393.2 1715.72   1
  -6   8   2 80995.1 2106.93   2
   6   8   3 30618.0 1335.31   1
  -6   8   3 29593.9 1009.52   3
  -6   8   3 29870.3 1347.68   2
   6  -8   3 27680.4 972.631   1
  -6  -8   4 74063.0 2333.87   4
   6  -8   4 77858.0 1580.01   1
  -6   8   4 85337.4 1439.43   3
   6   8   4 80018.4 2224.75   1
  -6   8   4 87538.5 2435.20   2
   6   8   5 32669.6 1471.66   1
   6  -8   5 31101.7 834.282   1
   6   8   5 33147.5 907.802   2
  -6   8   5 33038.6 1571.49   2
   6   8   6 52855.6 1915.89   1
   6   8   6 54365.6 1213.91   2
  -6   8   6 57066.7 2177.39   2
  -6  -8   7 17109.4 1225.56   4
   6   8   7 17006.2 1039.59   1
  -6   8   7 16810.1 1256.23   2
   6   8   7 17315.0 718.325   2
  -6  -8   8 30540.4 1662.41   4
  -6   8   8 27177.9 1666.43   2
  -6   8   9 11184.3 1132.46   2
  -6  -8   9 11005.2 1027.95   4
  -6   8  10 13255.9 1285.93   2
  -6  -8  10 11810.8 1091.41   4
  -6   8  11 7486.37 997.138   2
  -6   8  12 6773.27 1006.69   2
   6   9 -13 275.226 201.786   1
   6   9 -12 416.452 212.109   1
  -6   9 -12 234.360 252.518   3
   6   9 -11 421.188 307.790   1
  -6   9 -11 505.588 393.486   3
   6   9 -10 603.250 261.638   1
  -6   9 -10 338.473 262.474   3
   6   9  -9 224.943 218.501   1
  -6   9  -9 428.815 354.290   3
   6   9  -8 741.791 308.151   1
  -6   9  -8 189.939 210.967   3
   6   9  -7 342.651 206.455   1
  -6   9  -7 1224.83 422.886   3
   6   9  -6 240.887 236.179   1
  -6   9  -6 707.246 290.166   3
   6   9  -5 782.620 285.816   1
  -6   9  -5 978.408 334.857   3
   6   9  -4 2736.55 452.351   1
   6   9  -3 34.1584 132.424   1
   6   9  -2 1192.46 285.420   1
   6   9  -1 3097.90 452.475   1
   6   9   0 5759.80 593.268   1
  -6   9   0 5087.08 556.638   3
   6   9   1 2858.76 419.134   1
   6   9   1 2665.55 336.365   2
   6   9   2 1005.59 271.326   1
   6  -9   3 159.186 93.6210   1
   6   9   3-44.1903 129.748   1
  -6   9   3-48.9361 92.1241   3
  -6   9   3 277.878 209.008   2
  -6  -9   4 1332.41 407.171   4
   6   9   4 1886.14 363.341   1
  -6   9   4 2258.74 260.225   3
   6  -9   4 1708.03 258.669   1
  -6   9   5 964.751 310.866   2
   6   9   5 1183.45 319.418   1
  -6  -9   5 809.274 336.093   4
   6  -9   5 791.803 155.675   1
  -6   9   6 242.693 208.848   2
   6   9   6 287.883 204.661   1
  -6  -9   6 366.987 236.050   4
   6   9   6 644.922 171.597   2
   6   9   7 707.160 167.837   2
  -6   9   7 524.705 280.244   2
   6   9   7 616.489 218.683   1
  -6  -9   7 331.997 246.563   4
  -6   9   8 295.328 265.388   2
  -6  -9   8 385.855 224.960   4
  -6   9   9-38.9642 253.259   2
  -6  -9   9 355.118 234.076   4
  -6   9  10 901.953 377.982   2
  -6  -9  10 439.763 304.841   4
  -6   9  11 200.602 232.899   2
  -6   9  12 976.316 500.950   2
   6  10 -13 3134.50 634.565   1
  -6  10 -12 6784.98 995.283   3
   6  10 -12 5131.73 781.609   1
   6  10 -11 3122.85 588.796   1
  -6  10 -11 3836.94 769.475   3
   6  10 -10 3718.35 633.403   1
  -6  10 -10 4683.91 819.487   3
  -6  10  -9 5607.83 866.157   3
   6  10  -9 4329.94 645.848   1
  -6  10  -8 8275.35 1021.55   3
   6  10  -8 7426.71 822.773   1
  -6  10  -7 9019.81 1002.83   3
   6  10  -7 9840.61 916.349   1
   6  10  -6 14752.8 1079.00   1
   6  10  -5 17530.8 1147.85   1
   6  10  -4 30852.2 1471.84   1
   6 -10  -3 10357.2 452.267   4
   6  10  -3 8692.98 776.067   1
   6  10  -2 31926.9 1448.20   1
   6  10  -1 17776.2 1072.06   1
   6  10   0 92369.5 2395.72   1
   6  10   1 17099.4 1023.58   1
   6  10   2 34047.8 1482.14   1
   6 -10   3 6689.80 539.169   1
   6  10   3 7966.59 740.724   1
  -6  10   3 7871.51 570.548   3
  -6  10   3 8525.10 781.041   2
  -6 -10   4 35203.9 1767.19   4
  -6  10   4 33508.3 1018.31   3
   6 -10   4 30238.5 1130.25   1
   6  10   4 31651.7 1525.75   1
  -6  10   4 34511.8 1634.68   2
   6  10   5 15744.5 1086.24   1
  -6 -10   5 18796.2 1292.58   4
  -6  10   5 17347.9 520.595   3
  -6  10   5 16616.7 1195.53   2
   6  10   6 14274.8 1066.19   1
   6  10   6 15372.1 765.503   2
  -6  10   6 15783.3 1213.74   2
   6  10   7 9224.11 859.968   1
  -6 -10   7 9967.72 1012.44   4
   6  10   7 8426.17 590.639   2
  -6  10   7 10090.6 1030.63   2
  -6 -10   8 6146.47 804.047   4
  -6  10   8 6869.43 875.794   2
  -6  10   9 5246.65 809.225   2
  -6 -10   9 4176.99 689.880   4
  -6  10  10 5122.62 847.202   2
  -6 -10  10 3910.58 660.045   4
  -6  10  11 2627.29 628.865   2
  -6  10  12 6319.25 978.889   2
   6  11 -13 378.112 252.205   1
   6  11 -12 975.806 402.078   1
  -6  11 -12 933.463 440.923   3
   6  11 -11 291.033 178.664   1
  -6  11 -11 401.406 318.972   3
   6  11 -10-6.03910 197.379   1
  -6  11 -10-171.842 256.654   3
   6  11  -9 1155.27 364.421   1
  -6  11  -9 981.587 328.703   3
   6  11  -8 1518.86 376.999   1
  -6  11  -8 1060.61 434.954   3
   6  11  -7 703.857 261.284   1
   6  11  -6 667.236 269.263   1
   6  11  -5 1759.44 393.029   1
   6  11  -4 1271.53 331.822   1
   6 -11  -3 11882.5 579.177   4
   6  11  -3 9001.99 816.559   1
   6 -11  -2 2045.51 292.959   4
   6  11  -2 2457.68 417.080   1
   6  11  -1 4311.62 542.244   1
   6  11   0-107.198 166.435   1
   6  11   1 5401.36 608.202   1
   6  11   2 1989.33 396.506   1
   6  11   3 8630.60 793.406   1
  -6 -11   4 823.284 330.230   4
   6  11   4 1066.32 307.333   1
  -6  11   4 879.216 190.006   3
  -6  11   4 1438.53 381.367   2
   6  11   5 1587.04 385.622   1
  -6 -11   5 1817.27 449.531   4
  -6  11   5 1809.17 189.992   3
  -6  11   5 2015.12 431.757   2
  -6  11   6 461.449 245.973   2
   6  11   6 951.313 336.678   1
  -6 -11   6 250.184 203.508   4
  -6  11   7 273.308 187.659   2
   6  11   7 594.227 268.899   1
  -6 -11   7 784.925 390.146   4
   6  11   7 648.588 213.526   2
  -6  11   8 1371.99 453.523   2
  -6 -11   8 502.093 391.983   4
  -6  11   9 452.679 240.294   2
  -6 -11   9 592.688 296.355   4
  -6  11  10-143.813 213.720   2
  -6 -11  10 129.199 223.200   4
  -6  11  11 1312.82 521.658   2
  -6  11  12 869.907 402.887   2
   6  12 -12 1608.83 461.370   1
   6  12 -11 1006.93 334.981   1
  -6  12 -11 2326.14 599.340   3
  -6  12 -10 6520.99 977.343   3
   6  12 -10 5181.62 746.651   1
   6  12  -9 785.189 306.962   1
  -6  12  -9 854.130 299.154   3
   6  12  -8 6429.55 788.336   1
   6  12  -7 2317.07 467.832   1
   6  12  -6 5493.80 698.916   1
   6  12  -5 5613.11 691.916   1
   6  12  -4 3748.24 549.466   1
   6 -12  -3 1873.03 263.892   4
   6  12  -3 977.213 313.697   1
   6 -12  -2 1066.10 226.346   4
   6  12  -2 831.744 236.301   1
   6  12  -1 3007.49 484.225   1
   6  12   0 187.264 170.565   1
   6  12   1 2197.70 404.185   1
   6  12   2 861.953 257.222   1
   6  12   3 818.527 279.144   1
  -6 -12   4 3123.14 628.911   4
  -6  12   4 3282.83 357.471   3
  -6  12   4 3370.48 547.012   2
   6  12   4 3308.35 535.834   1
   6  12   5 7333.48 790.979   1
  -6 -12   5 6353.19 869.640   4
  -6  12   5 7238.78 428.457   3
  -6  12   5 7547.73 863.704   2
  -6 -12   6 6369.59 867.830   4
   6  12   6 5848.89 728.517   1
  -6  12   6 6553.79 843.231   2
  -6  12   7 1421.78 393.303   2
   6  12   7 1824.61 435.817   1
  -6 -12   7 1655.65 443.123   4
   6  12   7 1711.13 303.790   2
  -6 -12   8 6912.40 859.921   4
  -6  12   8 7005.59 941.218   2
  -6  12   9 1407.49 470.575   2
  -6 -12   9 1234.39 426.122   4
  -6 -12  10 6945.73 909.674   4
  -6  12  10 6715.36 1009.36   2
  -6  12  11 1697.10 570.117   2
   6  13 -12 779.373 362.337   1
   6  13 -11 782.966 307.467   1
  -6  13 -11 197.916 247.107   3
   6  13 -10 316.729 215.580   1
  -6  13 -10 966.483 442.514   3
   6  13  -9 2235.22 474.037   1
  -6  13  -9 2670.15 669.009   3
   6  13  -8 2067.73 483.285   1
   6  13  -7 857.817 314.532   1
   6  13  -6 74.6527 175.386   1
   6  13  -5 2913.27 509.484   1
   6  13  -4 2628.18 479.073   1
   6  13  -3 3992.14 576.826   1
   6 -13  -3 3288.14 369.518   4
   6 -13  -2 1754.04 308.062   4
   6  13  -2 1466.35 352.000   1
   6  13  -1 361.808 195.442   1
   6  13   0 7328.65 762.859   1
   6  13   1 381.435 203.448   1
   6  13   2 1581.76 382.609   1
   6  13   3 2776.14 497.402   1
   6  13   4 3249.48 547.933   1
  -6 -13   4 1388.86 481.740   4
  -6 -13   5 2770.90 609.925   4
   6  13   5 2842.88 500.688   1
  -6  13   5 2728.86 513.236   2
   6  13   6 797.554 280.593   1
  -6 -13   6 479.192 277.032   4
  -6  13   6 536.388 292.142   2
  -6  13   7 878.087 363.336   2
  -6 -13   7 951.568 396.094   4
   6  13   7 1080.05 356.016   1
   6  13   7 1066.19 245.181   2
  -6  13   8 1669.99 507.469   2
  -6 -13   8 1529.34 481.878   4
  -6  13   9 3133.57 715.482   2
  -6 -13   9 2992.52 605.989   4
  -6  13  10-11.8715 326.152   2
  -6 -13  10 268.212 233.494   4
  -6  13  11 1031.04 403.119   2
   6  14 -12 1542.81 489.470   1
   6  14 -11 409.453 260.398   1
  -6  14 -11 738.764 399.899   3
   6  14 -10 1289.09 366.539   1
  -6  14 -10 16.0152 228.372   3
   6  14  -9 1302.65 363.405   1
   6  14  -8 2367.77 502.084   1
   6  14  -7 413.168 247.137   1
   6  14  -6 4822.49 681.235   1
   6  14  -5 3750.33 590.271   1
   6  14  -4 4168.15 605.883   1
   6 -14  -3 2353.73 326.248   4
   6  14  -3 2229.71 451.059   1
   6  14  -2 5557.74 674.531   1
   6 -14  -2 6645.80 568.722   4
   6 -14  -1 5326.70 593.872   4
   6  14  -1 5809.32 695.038   1
   6  14   0 2147.61 441.766   1
   6  14   1 5241.39 677.165   1
   6  14   2 7967.09 825.010   1
   6  14   3 2372.99 486.120   1
   6  14   4 4344.66 630.970   1
  -6 -14   4 2550.87 681.643   4
  -6 -14   5 3555.12 687.905   4
  -6  14   5 4983.46 747.445   2
   6  14   5 3523.30 592.736   1
   6  14   6 4955.92 708.011   1
  -6  14   6 5216.05 804.340   2
  -6  14   7 832.155 390.622   2
  -6 -14   7 671.125 325.576   4
   6  14   7 411.396 179.973   1
  -6  14   8 3464.09 721.160   2
  -6 -14   8 3921.02 683.126   4
  -6  14   9 1464.77 528.767   2
  -6 -14   9 1051.46 403.508   4
  -6  14  10 1467.14 558.152   2
  -6 -14  10 860.479 391.297   4
  -6  14  11 482.773 308.042   2
  -6 -14  11 675.982 331.797   4
   6  15 -11 268.475 190.651   1
   6  15 -10 33.1475 256.693   1
  -6  15 -10 446.867 293.868   3
   6  15  -9 466.372 247.556   1
   6  15  -8 3951.42 680.339   1
   6  15  -7 3341.98 609.260   1
   6  15  -6 600.331 241.995   1
   6  15  -5 5716.05 746.666   1
   6  15  -4 7539.24 843.956   1
   6 -15  -3 2013.67 322.696   4
   6  15  -3 1916.43 408.324   1
   6 -15  -2 1219.27 242.893   4
   6  15  -2 1203.57 337.570   1
   6 -15  -1 2874.36 440.638   4
   6  15  -1 2254.26 463.310   1
   6  15   0 6376.18 774.342   1
   6  15   1 2129.23 423.287   1
   6  15   2 1317.05 375.417   1
   6  15   3 2173.78 469.192   1
   6  15   4 6939.19 825.583   1
  -6 -15   4 7066.38 942.877   4
  -6 -15   5 4113.79 731.250   4
   6  15   5 5858.73 755.736   1
  -6 -15   6 862.370 378.073   4
   6  15   6 1100.76 367.201   1
  -6  15   6 967.554 377.697   2
  -6  15   7 3721.59 715.375   2
  -6 -15   7 2868.18 681.344   4
   6  15   7 2923.32 587.674   1
  -6  15   8 3269.60 706.136   2
  -6 -15   8 4027.37 758.311   4
  -6  15   9 1387.56 526.629   2
  -6 -15   9 1144.10 457.664   4
  -6  15  10 127.759 171.401   2
  -6 -15  10-148.205 255.744   4
  -6 -15  11 916.157 478.473   4
   6  16 -11 1826.90 496.296   1
   6  16 -10 3736.23 681.953   1
   6  16  -9 3857.06 701.904   1
   6  16  -8 8932.03 1001.61   1
   6  16  -7 3674.46 647.334   1
   6  16  -6 6634.67 831.296   1
   6  16  -5 2685.64 562.508   1
   6  16  -4 10313.7 1019.11   1
   6  16  -3 9268.48 943.920   1
   6 -16  -3 10482.5 760.725   4
   6 -16  -2 8578.24 688.528   4
   6  16  -2 8428.02 904.048   1
   6 -16  -1 5068.98 581.732   4
   6  16  -1 4209.93 657.379   1
   6  16   0 3491.76 601.459   1
   6  16   1 3843.91 610.745   1
   6  16   2 8199.61 904.071   1
   6  16   3 9909.44 997.696   1
   6  16   4 13275.6 1155.93   1
  -6 -16   4 10705.0 1168.50   4
   6  16   5 3412.87 603.512   1
  -6 -16   5 2318.56 557.903   4
  -6  16   5 3130.60 661.751   2
  -6 -16   6 4532.22 802.813   4
   6  16   6 6328.65 842.695   1
  -6 -16   7 2920.89 664.227   4
   6  16   7 3326.73 618.938   1
  -6  16   7 3541.40 766.655   2
  -6 -16   8 6545.40 946.036   4
  -6  16   8 8660.98 1180.47   2
  -6  16   9 4461.71 865.496   2
  -6 -16   9 2741.79 601.043   4
  -6  16  10 3838.51 837.640   2
  -6 -16  10 3777.22 722.804   4
  -6 -16  11 1751.96 586.659   4
   6  17 -10 289.514 165.364   1
   6  17  -9 1229.92 402.092   1
   6  17  -8 1256.22 399.254   1
   6  17  -7 1834.40 449.903   1
   6  17  -6 755.639 352.270   1
   6  17  -5 2559.88 552.242   1
   6  17  -4 1836.18 475.449   1
   6  17  -3-75.6277 210.367   1
   6  17  -2 1088.93 399.834   1
   6 -17  -2 894.686 266.263   4
   6  17  -1 1585.67 419.797   1
   6 -17  -1 1417.64 296.055   4
   6 -17   0 6458.17 777.810   4
   6  17   0 7134.14 871.472   1
   6  17   1 1307.46 381.577   1
   6  17   2 657.455 294.201   1
   6  17   3 24.5370 185.008   1
  -6 -17   4 1471.06 500.496   4
   6  17   4 1886.90 486.689   1
   6  17   5 3412.56 639.107   1
  -6 -17   5 1345.65 498.233   4
  -6 -17   6 421.718 273.371   4
   6  17   6 636.936 255.786   1
  -6  17   6 756.113 443.575   2
   6  17   7 2196.37 538.659   1
  -6 -17   7 1031.44 390.738   4
  -6  17   7 1714.25 587.648   2
  -6  17   8 1928.13 571.354   2
  -6 -17   8 1178.38 483.947   4
  -6  17   9 952.573 478.062   2
  -6 -17   9 1692.67 505.526   4
  -6 -17  10 200.069 341.181   4
   6  18 -10 1371.07 420.715   1
   6  18  -9 2159.98 555.395   1
   6  18  -8 4588.57 759.065   1
   6  18  -7 2693.77 583.308   1
   6  18  -6 8178.90 966.571   1
   6  18  -5 5019.88 777.169   1
   6  18  -4 21622.4 1567.87   1
   6  18  -3 6133.06 815.151   1
   6 -18  -2 32656.7 1443.03   4
   6  18  -2 33376.6 1904.25   1
   6 -18  -1 9121.43 806.052   4
   6  18  -1 7620.01 920.497   1
   6 -18   0 57452.7 2254.10   4
   6  18   0 50927.9 2328.97   1
   6  18   1 8106.51 948.800   1
   6  18   2 27847.0 1767.94   1
   6  18   3 5498.73 786.028   1
  -6 -18   4 16014.8 1533.43   4
   6  18   4 21457.7 1547.09   1
  -6 -18   5 4079.47 717.596   4
   6  18   5 4597.77 736.852   1
   6  18   6 8646.46 1005.70   1
  -6 -18   6 9667.61 1188.14   4
  -6  18   6 9297.26 1198.54   2
   6  18   7 2461.77 559.379   1
  -6 -18   7 2056.90 596.026   4
  -6  18   7 2346.39 651.483   2
  -6  18   8 5213.90 936.899   2
  -6 -18   8 4316.95 779.990   4
  -6  18   9 1272.04 508.241   2
  -6 -18   9 1027.54 372.967   4
  -6 -18  10 2322.21 639.053   4
   6  19  -9-328.311 353.249   1
   6  19  -8 1686.91 505.077   1
   6  19  -7 382.295 274.603   1
   6  19  -6 1727.36 528.813   1
   6  19  -5 283.921 313.761   1
   6  19  -4 1405.58 426.724   1
   6  19  -3 1103.65 383.472   1
   6  19  -2-374.902 306.098   1
   6  19  -1 3537.67 631.915   1
   6 -19  -1 3017.34 470.530   4
   6 -19   0 5794.14 713.954   4
   6  19   0 4967.15 748.405   1
   6 -19   1 3777.30 640.682   4
   6  19   1 3303.85 640.123   1
   6  19   2-872.187 360.710   1
   6  19   3 1326.44 440.138   1
  -6 -19   4 1183.91 440.939   4
   6  19   4 1483.53 485.082   1
   6  19   5 34.5059 198.756   1
  -6 -19   5-20.8488 281.887   4
   6  19   6-119.223 294.760   1
  -6 -19   6-190.048 279.802   4
  -6  19   6-102.826 350.655   2
  -6 -19   7 563.933 375.708   4
   6  19   7 630.092 327.986   1
  -6  19   7 376.316 321.230   2
  -6  19   8 289.251 370.457   2
  -6 -19   8 871.288 382.610   4
  -6 -19   9 46.8501 310.121   4
  -6 -19  10-18.1767 314.800   4
   6  20  -8 5947.98 937.359   1
   6  20  -7 2394.41 622.455   1
   6  20  -6 13619.3 1345.87   1
   6  20  -5 1528.50 459.235   1
   6  20  -4 13110.4 1298.68   1
   6  20  -3 816.038 340.113   1
   6  20  -2 6721.94 917.426   1
   6 -20  -1 2700.23 454.317   4
   6  20  -1 3766.96 690.045   1
   6 -20   0 17914.7 1248.27   4
   6  20   0 15158.0 1388.50   1
   6 -20   1 3785.84 661.153   4
   6  20   1 2241.58 550.966   1
   6  20   2 6994.55 940.111   1
   6  20   3 117.326 216.525   1
  -6 -20   4 7540.74 1100.10   4
   6  20   4 9453.98 1086.26   1
  -6 -20   5 1978.14 611.482   4
   6  20   5 2972.08 639.257   1
   6  20   6 12166.4 1228.78   1
  -6 -20   6 10664.4 1298.85   4
  -6  20   6 13712.8 1510.82   2
   6  20   7 2263.20 579.794   1
  -6 -20   7 1418.17 563.668   4
  -6  20   7 1598.23 510.094   2
  -6 -20   8 8155.17 1105.93   4
  -6  20   8 7805.76 1226.10   2
  -6 -20   9 872.826 411.261   4
   6  21  -7-1.41929 289.825   1
   6  21  -6 1570.08 505.064   1
   6  21  -5 743.758 348.017   1
   6  21  -4 3082.31 675.758   1
   6  21  -3 728.145 283.126   1
   6  21  -2-166.126 250.725   1
   6  21  -1 371.516 271.998   1
   6 -21   0 1971.60 415.932   4
   6  21   0 2578.70 637.268   1
   6  21   1 261.665 191.388   1
   6 -21   1 788.143 362.565   4
   6 -21   2 119.919 226.147   4
   6  21   2 312.102 222.188   1
   6  21   3 1230.67 424.739   1
   6  21   4 3196.78 669.823   1
  -6 -21   4 2409.45 699.401   4
  -6 -21   5 1265.91 468.219   4
   6  21   5 759.680 410.033   1
  -6 -21   6 638.219 337.590   4
   6  21   6 1041.34 433.011   1
  -6  21   6 561.469 281.440   2
  -6 -21   7 385.732 332.482   4
   6  21   7 673.047 258.287   1
  -6  21   7-252.822 438.582   2
  -6 -21   8 1641.68 514.364   4
   6  22  -6 2864.73 674.281   1
   6  22  -5 1028.88 433.086   1
   6  22  -4 3077.56 706.428   1
   6  22  -3 1490.38 451.703   1
   6  22  -2 2030.78 590.188   1
   6  22  -1 3136.80 678.776   1
   6 -22   0 3832.75 589.712   4
   6  22   0 2734.04 619.299   1
   6  22   1 2911.28 641.538   1
   6 -22   1 1747.49 440.425   4
   6 -22   2 3180.91 650.184   4
   6  22   2 2572.49 587.538   1
   6  22   3 1569.36 476.893   1
   6  22   4 3210.33 642.851   1
  -6 -22   5 281.389 256.133   4
   6  22   5 1520.45 482.679   1
  -6 -22   6 2103.53 581.393   4
   6  22   6 2115.14 518.510   1
  -6  22   6 2160.22 672.333   2
   6  23  -5 588.032 305.367   1
   6  23  -4 4139.16 802.847   1
   6  23  -3 604.542 358.187   1
   6  23  -2 1673.31 544.039   1
   6  23  -1 61.2127 213.351   1
   6  23   0 2680.11 653.358   1
   6 -23   1 173.313 162.037   4
   6  23   1 276.801 252.907   1
   6 -23   2 918.724 357.346   4
   6  23   2 1424.13 486.520   1
   6  23   3 65.5099 227.533   1
   6 -23   3 312.008 342.150   4
   6  23   4 3897.19 749.387   1
   6  23   5 739.816 326.506   1
  -6 -23   5 225.386 271.728   4
   6  23   6 942.990 380.146   1
   6  24  -3 231.787 187.102   1
   6  24  -2 898.582 436.070   1
   6  24  -1 711.237 361.717   1
   6  24   0 417.254 318.928   1
   6 -24   1 405.554 243.168   4
   6  24   1 386.341 287.307   1
   6 -24   2 766.069 338.345   4
   6  24   2 336.017 237.888   1
   6  24   3 1726.95 578.984   1
   6 -24   3 1519.37 505.230   4
   6 -24   4 886.745 373.367   4
   6  24   4 1369.17 489.691   1
   6  24   5-78.8139 304.290   1
   6 -25   2-494.199 286.017   4
   6 -25   3 1045.17 439.186   4
   6 -25   4 1690.18 540.957   4
  -7   0 -13-69.9581 235.111   3
  -7   0 -12 97.9977 173.544   3
  -7   0 -11-245.396 286.733   3
  -7   0 -10-199.335 195.939   3
  -7   0  -9-92.2398 184.869   3
  -7   0  -8 131.715 177.271   3
  -7   0  -7-155.067 221.372   3
  -7   0  -6-96.1023 177.806   3
  -7   0  -5-48.2363 158.508   3
   7   0  -5 140.815 115.085   3
  -7   0  -4 317.720 217.179   3
   7   0  -4 371.588 157.707   3
   7   0  -3 57.1349 106.325   4
  -7   0  -3 359.882 185.930   3
   7   0  -3 151.464 120.085   3
   7   0  -2 74.4876 97.5762   4
  -7   0  -2 94.5683 184.165   3
   7   0  -1 41.6356 105.771   4
  -7   0  -1 160.305 134.375   3
  -7   0   0 94.4071 69.0537   2
  -7   0   1 123.872 124.432   2
   7   0   1 287.516 139.913   1
  -7   0   2 153.394 152.645   2
   7   0   2 86.3891 117.087   1
   7   0   3 20.4707 86.8138   1
  -7   0   3-9.23377 115.606   2
   7   0   4 286.953 105.975   1
  -7   0   4 15.7244 137.095   2
  -7   0   5 262.177 211.269   2
   7   0   5 132.957 104.664   1
   7   0   6 188.921 53.0322   1
  -7   0   6 377.742 215.583   2
  -7   0   7 114.590 220.997   2
  -7   0   8 306.830 278.324   2
  -7   0   9 92.3152 185.064   2
  -7   0  10-170.014 203.973   2
  -7   0  11 315.794 214.436   2
  -7   0  12-145.189 306.675   2
  -7  -1 -13 1868.30 462.137   3
  -7   1 -13 1942.60 552.775   3
   7   1 -13 1692.83 500.542   1
  -7  -1 -12 3192.80 617.212   3
  -7   1 -12 3754.81 694.366   3
  -7  -1 -11 4885.54 747.973   3
  -7   1 -11 5622.27 821.407   3
  -7  -1 -10 8049.20 916.288   3
  -7   1 -10 8339.53 956.689   3
  -7  -1  -9 6235.96 782.042   3
  -7   1  -9 6669.59 834.599   3
  -7  -1  -8 13112.4 1095.58   3
  -7   1  -8 12655.8 1103.83   3
  -7  -1  -7 8804.77 872.238   3
  -7   1  -7 11645.6 1022.10   3
  -7  -1  -6 20827.3 1277.98   3
  -7   1  -6 22055.8 1335.97   3
  -7  -1  -5 20041.3 1214.87   3
  -7   1  -5 19338.5 1207.26   3
   7   1  -5 18667.9 833.421   3
  -7  -1  -4 51249.9 1875.27   3
  -7   1  -4 51927.9 1895.10   3
   7   1  -4 50979.7 1430.93   3
   7  -1  -4 48942.5 1310.76   3
  -7  -1  -3 38332.0 1552.15   3
  -7   1  -3 38475.0 1571.12   3
   7  -1  -3 37601.6 1224.24   3
  -7  -1  -2 49699.2 1681.09   3
  -7   1  -2 49359.2 1703.85   3
   7   1  -2 47556.8 1364.05   2
  -7   1  -1 28260.4 648.894   2
  -7  -1  -1 26860.7 1189.49   3
  -7   1  -1 27357.7 1220.50   3
  -7   1   0 22142.9 737.322   2
  -7   1   0 20283.2 996.703   3
   7   1   0 22135.2 996.637   1
  -7   1   1 27969.7 957.994   2
  -7  -1   1 28181.8 926.172   2
   7   1   1 28297.3 1086.43   1
  -7   1   2 51291.5 1445.17   2
  -7  -1   2 49344.4 1383.98   2
   7  -1   2 52652.6 1397.54   1
   7   1   2 52281.5 1434.76   1
  -7   1   3 37693.2 1360.52   2
  -7  -1   3 38015.4 1344.44   2
   7  -1   3 39774.5 1147.88   1
   7   1   3 36693.4 1158.00   1
   7   1   4 48919.6 1294.40   1
  -7   1   4 48876.7 1650.22   2
  -7  -1   4 51037.7 1675.85   2
   7  -1   4 48089.6 1175.00   1
  -7   1   5 19307.8 1120.73   2
  -7  -1   5 20930.2 1148.88   2
   7  -1   5 20008.3 696.754   1
   7   1   5 20735.2 845.768   1
  -7   1   6 20466.5 1222.25   2
  -7  -1   6 20184.0 1208.08   2
   7   1   6 20498.3 670.955   1
  -7   1   7 8071.50 834.763   2
  -7  -1   7 8388.82 819.710   2
  -7   1   8 15428.5 1182.41   2
  -7  -1   8 13528.2 1093.02   2
  -7   1   9 6529.70 830.184   2
  -7  -1   9 6622.11 816.728   2
  -7   1  10 8112.90 950.711   2
  -7  -1  10 7829.98 921.709   2
  -7   1  11 5524.86 853.205   2
  -7  -1  11 4773.94 777.597   2
  -7   1  12 3752.03 709.692   2
  -7  -1  12 3877.04 740.365   2
  -7   2 -13-305.535 275.992   3
   7   2 -13 247.515 205.564   1
  -7  -2 -12 937.538 394.218   3
  -7   2 -12 643.178 364.474   3
   7   2 -12 559.232 335.354   1
  -7  -2 -11 213.309 252.482   3
  -7   2 -11-102.550 265.722   3
   7   2 -11 177.880 178.874   1
  -7  -2 -10 346.830 302.545   3
  -7   2 -10 405.684 230.107   3
  -7  -2  -9 2314.34 492.646   3
  -7   2  -9 2344.50 489.767   3
  -7  -2  -8 4724.92 650.310   3
  -7   2  -8 5343.82 728.530   3
  -7  -2  -7 1045.33 346.019   3
  -7   2  -7 1097.27 349.770   3
  -7  -2  -6 5168.31 651.556   3
  -7   2  -6 5850.13 721.132   3
  -7  -2  -5 413.293 233.691   3
  -7   2  -5 324.923 184.297   3
   7   2  -5 73.3046 88.4184   3
  -7  -2  -4 3050.23 476.243   3
  -7   2  -4 3114.03 497.128   3
  -7  -2  -3 12490.3 877.031   3
  -7   2  -3 12943.9 931.049   3
   7   2  -2 9851.58 754.494   4
   7  -2  -2 8965.29 566.856   4
  -7  -2  -2 11360.2 811.157   3
  -7   2  -2 11464.6 836.527   3
   7   2  -2 11027.4 782.205   1
   7   2  -2 10310.7 653.850   2
  -7   2  -1 2144.22 196.311   2
   7   2  -1 1546.86 291.024   4
  -7   2  -1 2309.29 376.297   3
   7   2  -1 2022.38 335.028   1
   7   2  -1 1826.22 260.020   2
  -7   2   0 27214.8 851.769   2
  -7   2   0 27948.2 1178.11   3
   7   2   0 27862.1 1136.76   1
  -7   2   1 1990.94 267.276   2
  -7   2   1 2172.28 328.017   3
   7   2   1 2288.17 323.928   1
  -7   2   2 12146.6 726.756   2
  -7  -2   2 11557.3 670.178   2
   7   2   2 10686.9 670.798   1
  -7   2   3 12064.7 769.843   2
  -7  -2   3 11838.6 747.544   2
   7  -2   3 12675.4 635.561   1
   7   2   3 12827.7 710.544   1
  -7   2   4 3658.35 488.431   2
   7   2   4 3335.80 356.239   1
  -7  -2   4 4025.55 484.112   2
   7  -2   4 3978.99 327.911   1
   7   2   5 237.498 124.900   1
  -7   2   5 142.733 192.784   2
  -7  -2   5 247.684 179.948   2
   7  -2   5 252.238 84.2255   1
  -7   2   6 5513.05 638.425   2
   7   2   6 6223.15 443.786   1
  -7  -2   6 5647.08 638.078   2
  -7   2   7 1339.83 364.059   2
  -7  -2   7 1276.22 338.172   2
  -7   2   8 4516.91 664.535   2
  -7  -2   8 6242.53 769.213   2
  -7   2   9 2255.39 484.731   2
  -7  -2   9 2278.52 454.479   2
  -7   2  10 462.118 287.254   2
  -7  -2  10 32.3056 211.261   2
  -7   2  11 79.9138 210.254   2
  -7  -2  11-32.6943 274.847   2
  -7   2  12 729.850 366.831   2
  -7  -2  12 967.711 379.405   2
  -7   3 -13 1813.70 511.305   3
   7   3 -13 1518.14 482.517   1
  -7  -3 -12 4875.08 779.046   3
   7   3 -12 5514.47 816.132   1
  -7   3 -12 5058.61 796.692   3
  -7  -3 -11 3657.37 647.764   3
  -7   3 -11 4285.38 749.850   3
   7   3 -11 3348.19 614.435   1
  -7  -3 -10 6238.48 803.144   3
  -7   3 -10 6159.04 848.414   3
   7   3 -10 6403.24 821.512   1
  -7  -3  -9 6083.70 758.517   3
  -7   3  -9 6104.65 803.640   3
   7   3  -9 6936.20 835.314   1
  -7  -3  -8 6143.17 748.432   3
  -7   3  -8 6461.59 806.414   3
  -7  -3  -7 9463.68 898.456   3
  -7   3  -7 9683.32 955.371   3
  -7  -3  -6 7850.39 778.753   3
  -7   3  -6 7472.62 797.652   3
  -7  -3  -5 14281.2 1009.56   3
  -7   3  -5 14004.3 1052.76   3
  -7  -3  -4 12106.1 904.792   3
  -7   3  -4 12351.4 956.606   3
   7   3  -4 10993.6 846.423   1
  -7   3  -3 16365.0 1055.61   3
   7   3  -3 15966.9 967.233   1
  -7   3  -2 25472.4 551.197   2
   7   3  -2 19726.3 1196.49   4
   7  -3  -2 18937.8 790.610   4
  -7   3  -2 25852.9 1258.60   3
   7   3  -2 24817.9 1170.25   1
  -7   3  -1 21547.5 686.453   2
  -7   3  -1 20912.1 1082.52   3
   7   3  -1 22641.4 1078.20   1
   7   3  -1 21021.4 847.918   2
  -7   3   0 13321.2 633.306   2
  -7   3   0 13276.1 822.643   3
   7   3   0 14296.0 839.950   1
   7   3   0 12976.8 578.361   2
  -7   3   1 23707.3 938.724   2
  -7   3   1 22770.9 1013.96   3
   7   3   1 24033.5 1051.14   1
  -7   3   2 27915.7 1109.03   2
   7   3   2 25881.4 1051.82   1
   7   3   3 15895.5 816.073   1
  -7   3   3 16601.2 931.846   2
  -7  -3   3 16397.1 869.181   2
   7  -3   3 16645.8 720.761   1
  -7   3   4 12132.2 854.714   2
   7   3   4 13975.7 749.361   1
  -7  -3   4 13055.8 836.777   2
   7  -3   4 13243.8 587.907   1
   7  -3   5 15831.0 509.058   1
  -7   3   5 15957.2 1034.68   2
  -7  -3   5 16052.4 987.900   2
   7   3   5 16003.7 847.508   1
  -7   3   6 7259.05 739.805   2
   7   3   6 8360.33 586.764   1
  -7  -3   6 7324.88 730.031   2
  -7   3   7 9081.09 881.209   2
  -7  -3   7 10423.5 906.936   2
  -7   3   8 7035.34 831.960   2
  -7  -3   8 7067.67 788.117   2
  -7   3   9 7783.16 903.917   2
  -7  -3   9 8268.65 887.825   2
  -7   3  10 5378.46 796.800   2
  -7  -3  10 6264.45 829.701   2
  -7   3  11 3757.58 695.115   2
  -7  -3  11 4741.31 754.617   2
  -7   3  12 6317.73 936.647   2
  -7  -3  12 5804.33 883.311   2
  -7   4 -13-400.539 381.850   3
   7   4 -13-320.031 290.104   1
  -7   4 -12 876.413 408.463   3
   7   4 -12 612.743 307.114   1
  -7   4 -11 608.139 299.079   3
   7   4 -11 590.701 314.166   1
  -7  -4 -10 607.601 244.507   3
  -7   4 -10 578.965 336.965   3
   7   4 -10 630.492 327.887   1
  -7  -4  -9-74.8660 224.415   3
  -7   4  -9 232.964 245.502   3
   7   4  -9 202.792 227.574   1
  -7  -4  -8 3804.47 598.640   3
   7   4  -8 3661.13 583.214   1
  -7   4  -8 3020.97 598.185   3
  -7  -4  -7 1173.29 345.017   3
  -7   4  -7 1403.58 382.863   3
   7   4  -7 1145.02 340.007   1
  -7  -4  -6 5767.33 675.118   3
  -7   4  -6 7457.97 809.861   3
   7   4  -6 6067.50 686.927   1
  -7   4  -5 1439.32 350.240   3
   7   4  -5 1943.00 386.924   1
  -7   4  -4 12921.4 982.109   3
   7   4  -4 13119.3 918.498   1
   7   4  -3 2333.26 398.478   1
  -7   4  -3 2104.95 407.409   3
  -7   4  -3 1871.67 129.683   2
  -7   4  -2 12453.4 890.838   3
   7   4  -2 11832.1 812.906   1
  -7   4  -2 11895.0 453.569   2
   7   4  -1 890.250 190.694   2
  -7   4  -1 1014.45 164.059   2
  -7   4  -1 912.974 231.002   3
   7   4  -1 985.690 267.383   1
  -7   4   0 49269.3 1603.06   3
   7   4   0 50438.9 1583.06   1
   7   4   0 44804.4 1129.09   2
  -7   4   0 45896.8 1212.26   2
   7   4   1 800.406 129.104   2
   7   4   1 1273.16 274.675   1
  -7   4   1 950.369 221.276   2
  -7   4   1 1064.99 263.899   3
   7   4   2 11078.6 718.184   1
  -7   4   2 12803.2 772.135   2
   7   4   3 2188.69 328.116   1
  -7   4   3 1985.86 336.913   2
  -7   4   4 14472.7 956.361   2
   7   4   4 14296.2 806.983   1
   7  -4   4 14201.5 592.444   1
  -7   4   5 1731.77 366.405   2
   7   4   5 1527.00 271.951   1
  -7  -4   5 1547.52 331.637   2
   7  -4   5 1440.99 141.578   1
   7  -4   5 1547.79 149.805   1
  -7   4   6 7156.03 752.519   2
   7   4   6 6852.69 586.478   1
  -7  -4   6 7595.99 730.961   2
  -7   4   7 1334.04 408.241   2
  -7  -4   7 1129.14 339.817   2
   7   4   7 816.177 166.175   1
  -7   4   8 2910.00 561.021   2
  -7  -4   8 3829.08 594.650   2
  -7   4   9 280.035 264.917   2
  -7  -4   9 214.347 167.418   2
  -7   4  10 629.707 219.967   2
  -7  -4  10 568.630 286.922   2
  -7   4  11-159.750 189.203   2
  -7  -4  11 777.705 408.833   2
  -7   4  12 258.264 276.952   2
   7   5 -13 4214.17 759.707   1
  -7   5 -12 4029.97 761.361   3
   7   5 -12 4622.21 754.208   1
   7   5 -11 5220.40 772.249   1
  -7   5 -11 4592.32 789.529   3
   7   5 -10 4763.50 716.628   1
  -7   5 -10 5172.23 764.462   3
  -7   5  -9 11620.0 1145.27   3
   7   5  -9 11606.3 1053.92   1
  -7   5  -8 7894.23 933.990   3
   7   5  -8 8437.14 870.128   1
  -7   5  -7 18084.8 1324.51   3
   7   5  -7 18579.1 1239.31   1
  -7   5  -6 16696.5 1236.58   3
   7   5  -6 17726.4 1168.54   1
  -7   5  -5 16668.2 1183.25   3
   7   5  -5 17922.2 1128.16   1
  -7   5  -4 7112.80 271.361   2
  -7   5  -4 7516.59 778.263   3
   7   5  -4 7636.35 720.627   1
  -7   5  -4 7696.96 285.293   2
  -7   5  -3 6171.76 672.093   3
   7   5  -3 6555.87 642.116   1
  -7   5  -3 6296.88 320.017   2
  -7   5  -2 5925.89 631.796   3
   7   5  -2 5837.91 594.028   1
  -7   5  -2 6238.53 379.479   2
  -7   5  -1 6784.19 649.352   3
   7   5  -1 6483.41 606.342   1
  -7   5  -1 6530.25 436.759   2
   7   5  -1 6206.48 488.122   2
  -7   5   0 12579.1 825.346   3
   7   5   0 13616.0 840.344   1
  -7   5   0 13257.2 679.405   2
   7   5   0 12425.3 620.330   2
  -7   5   1 6507.41 566.877   3
   7   5   1 6518.21 572.889   1
  -7   5   1 6260.36 515.418   2
   7   5   1 5764.74 367.460   2
   7   5   2 5493.62 270.581   2
  -7   5   2 5917.15 537.635   2
   7   5   2 5422.09 513.302   1
   7   5   3 5400.54 512.655   1
  -7   5   3 5618.72 448.799   3
  -7   5   3 5312.04 547.725   2
   7   5   4 7536.10 619.034   1
   7  -5   4 7590.84 439.202   1
  -7   5   4 8201.25 728.537   2
  -7   5   5 19557.6 1191.39   2
   7  -5   5 18904.3 529.467   1
   7   5   5 18568.0 1011.81   1
   7  -5   5 19555.3 519.042   1
  -7   5   6 18927.7 1253.91   2
   7   5   6 17737.0 999.734   1
  -7   5   7 17209.6 1240.92   2
   7   5   7 18538.8 881.175   1
  -7   5   8 8944.32 942.054   2
  -7  -5   8 6924.55 654.277   4
  -7   5   9 14067.1 1237.67   2
  -7   5  10 5790.86 840.821   2
  -7   5  11 5200.35 828.863   2
  -7   5  12 4047.11 737.658   2
   7   6 -13-94.7509 249.636   1
  -7   6 -12 594.020 324.235   3
   7   6 -12 773.762 329.263   1
  -7   6 -11 668.392 378.739   3
   7   6 -11 239.695 225.133   1
  -7   6 -10 2438.47 551.517   3
   7   6 -10 2443.23 523.277   1
  -7   6  -9 2959.23 598.204   3
   7   6  -9 3237.15 570.725   1
  -7   6  -8 6903.97 880.333   3
   7   6  -8 6866.89 802.692   1
  -7   6  -7 3026.52 579.531   3
   7   6  -7 2349.80 471.355   1
  -7   6  -6 2342.49 514.164   3
   7   6  -6 2070.61 434.611   1
  -7   6  -5 384.173 262.415   3
   7   6  -5 654.471 237.569   1
  -7   6  -4 7316.87 754.296   3
   7   6  -4 6446.68 680.280   1
  -7   6  -3 1756.76 398.816   3
   7   6  -3 1239.94 292.828   1
   7   6  -2 1134.52 293.650   1
  -7   6  -2 933.118 284.304   3
  -7   6  -2 975.993 170.640   2
   7   6  -1 1410.83 310.107   1
   7   6  -1 1727.37 268.840   2
  -7   6  -1 1411.99 333.157   3
  -7   6  -1 1750.46 253.716   2
   7   6   0 306.519 139.797   1
   7   6   0 223.707 98.0444   2
  -7   6   0 272.964 168.812   3
  -7   6   0 333.697 125.634   2
  -7   6   1 1478.72 279.723   2
   7   6   1 1362.02 192.534   2
   7   6   1 1305.99 264.549   1
  -7   6   1 1704.24 312.228   3
  -7   6   2 739.853 211.161   2
   7   6   2 1007.54 142.033   2
   7   6   2 1122.84 263.295   1
  -7   6   3 1430.29 296.916   2
  -7   6   3 941.947 187.169   3
   7   6   3 1178.94 272.100   1
   7   6   3 1325.16 111.193   2
   7  -6   4 5682.70 391.775   1
   7   6   4 6579.42 606.830   1
  -7   6   4 6952.28 685.026   2
  -7   6   5 637.362 297.227   2
   7   6   5 181.187 116.647   1
   7  -6   5 469.231 97.9392   1
   7  -6   5 542.893 98.8644   1
  -7   6   6 2283.13 488.921   2
   7   6   6 1702.14 300.126   1
   7   6   7 2951.92 412.182   1
  -7   6   7 2949.76 550.926   2
  -7   6   8 6628.24 828.010   2
  -7  -6   8 6121.94 639.843   4
  -7   6   9 2502.36 537.979   2
  -7   6  10 3874.35 740.717   2
  -7   6  11 843.490 349.335   2
  -7   6  12 848.479 343.061   2
   7   7 -13 1710.33 500.967   1
  -7   7 -12 2836.95 688.916   3
   7   7 -12 1557.23 474.178   1
  -7   7 -11 4204.27 736.424   3
   7   7 -11 3783.02 655.626   1
  -7   7 -10 5727.57 866.053   3
   7   7 -10 4622.28 709.404   1
  -7   7  -9 3363.35 630.975   3
   7   7  -9 2914.46 552.242   1
  -7   7  -8 9030.38 1014.06   3
   7   7  -8 8099.99 875.387   1
  -7   7  -7 6880.33 866.557   3
   7   7  -7 7818.49 823.232   1
  -7   7  -6 18799.4 1360.47   3
   7   7  -6 18481.4 1213.19   1
  -7   7  -5 22265.3 1411.68   3
   7   7  -5 21546.6 1273.08   1
  -7   7  -4 25864.9 1462.77   3
   7   7  -4 22973.8 1266.07   1
  -7   7  -3 20384.1 1256.52   3
   7   7  -3 19844.1 1134.30   1
  -7   7  -2 37210.5 1622.73   3
   7   7  -2 34846.5 1504.60   1
  -7   7  -1 49900.0 1777.76   3
  -7   7  -1 47738.2 1331.66   2
   7   7  -1 47783.3 1695.17   1
   7   7   0 32089.9 1082.75   2
  -7   7   0 35931.4 1451.30   3
  -7   7   0 35183.0 1230.63   2
   7   7   0 34831.3 1415.41   1
   7   7   1 48570.7 1648.36   1
   7   7   1 46215.9 1181.31   2
  -7   7   1 50256.9 1606.59   3
  -7   7   1 48326.9 1529.01   2
   7   7   2 34571.5 910.995   2
   7   7   2 35375.8 1403.43   1
  -7   7   2 37649.5 1431.93   2
   7   7   3 18992.4 564.387   2
   7   7   3 19346.6 1054.96   1
  -7   7   3 19764.1 1110.01   2
   7   7   4 21961.1 444.318   2
   7   7   4 22812.0 1169.64   1
   7  -7   4 21792.2 803.203   1
   7   7   4 22009.9 447.876   2
  -7   7   4 22077.2 1253.74   2
   7  -7   5 23140.6 622.274   1
   7   7   5 22946.0 1243.89   1
  -7   7   5 22517.9 1331.17   2
   7   7   6 20469.7 1167.01   1
  -7   7   6 19680.0 1322.41   2
  -7   7   7 7996.44 883.016   2
   7   7   7 7902.58 682.588   1
  -7  -7   7 6400.39 715.025   4
  -7   7   8 9649.98 1033.76   2
  -7  -7   8 8949.32 830.117   4
  -7   7   9 4718.66 755.232   2
  -7   7  10 6141.08 901.194   2
  -7   7  11 4037.70 768.695   2
  -7   7  12 2194.28 572.964   2
   7   8 -12-75.8903 192.363   1
  -7   8 -12 301.674 349.532   3
   7   8 -11 194.380 266.315   1
  -7   8 -11 189.378 250.212   3
   7   8 -10 445.783 281.466   1
  -7   8 -10 167.745 229.931   3
  -7   8  -9 1215.18 452.711   3
   7   8  -9 2192.38 490.563   1
  -7   8  -8 1181.48 463.545   3
   7   8  -8 949.402 312.059   1
   7   8  -7 1479.53 371.429   1
  -7   8  -7 1608.12 470.014   3
  -7   8  -6 9962.63 1015.92   3
   7   8  -6 9156.63 877.651   1
   7   8  -5 678.685 227.348   1
  -7   8  -5 1002.66 347.679   3
   7   8  -4 1540.87 344.197   1
  -7   8  -4 1936.64 446.151   3
   7   8  -3 3654.68 500.546   1
  -7   8  -3 2605.06 468.546   3
  -7   8  -2 8753.90 810.372   3
   7   8  -2 7070.28 694.450   1
  -7   8  -1 2990.76 457.268   3
   7   8  -1 3390.38 468.557   1
   7   8   0-102.464 150.737   1
   7   8   0-146.298 127.487   2
  -7   8   0-205.038 175.502   3
  -7   8   0 103.354 130.681   2
   7   8   1 3934.04 494.958   1
   7   8   1 3103.55 331.406   2
  -7   8   1 3465.73 450.773   3
  -7   8   1 3291.51 416.764   2
   7   8   2 7192.55 649.253   1
   7   8   2 6444.90 427.745   2
  -7   8   2 6535.13 627.017   2
  -7   8   3 2910.52 461.489   2
   7   8   3 3175.39 273.831   2
   7  -8   3 2924.73 338.869   1
   7   8   3 3307.57 469.684   1
  -7   8   4 2282.77 442.394   2
   7   8   4 2252.98 394.854   1
  -7   8   4 2156.63 264.155   3
   7  -8   4 1801.39 248.852   1
   7   8   5 829.018 114.193   2
  -7   8   5 951.973 324.904   2
   7   8   5 932.796 282.886   1
   7   8   6 8825.46 803.266   1
  -7   8   6 9690.08 949.210   2
  -7   8   7 1929.06 483.628   2
  -7  -8   7 2000.73 452.648   4
   7   8   7 1030.45 282.498   1
  -7   8   8 926.325 344.420   2
  -7  -8   8 1057.55 386.875   4
  -7   8   9 2423.83 579.770   2
  -7  -8   9 1338.06 414.876   4
  -7   8  10-196.703 278.339   2
  -7   8  11 321.102 308.777   2
  -7   8  12 220.021 354.330   2
   7   9 -12 1925.81 520.831   1
  -7   9 -12 3692.99 790.943   3
   7   9 -11 3446.47 656.811   1
  -7   9 -11 3151.66 696.806   3
   7   9 -10 5500.85 781.635   1
  -7   9 -10 5557.77 892.920   3
  -7   9  -9 8382.35 1051.87   3
   7   9  -9 8457.73 934.679   1
  -7   9  -8 17803.5 1482.50   3
   7   9  -8 16207.1 1247.04   1
  -7   9  -7 11896.3 1176.06   3
   7   9  -7 12517.1 1065.03   1
  -7   9  -6 9953.87 1034.71   3
   7   9  -6 8082.54 836.373   1
  -7   9  -5 9495.24 967.384   3
   7   9  -5 8734.56 841.433   1
  -7   9  -4 28039.7 1586.39   3
   7   9  -4 25059.2 1389.78   1
  -7   9  -3 22796.5 1375.00   3
   7   9  -3 22823.3 1289.37   1
  -7   9  -2 53977.3 2038.87   3
   7   9  -2 50593.7 1847.86   1
  -7   9  -1 10857.0 883.386   3
   7   9  -1 11547.2 877.301   1
   7   9   0 25216.8 1266.86   1
  -7   9   0 24078.7 1246.56   3
   7   9   1 11294.0 842.828   1
   7   9   1 10303.4 638.563   2
  -7   9   1 11224.4 796.040   3
  -7   9   1 10952.4 789.786   2
   7   9   2 50314.7 1786.48   1
   7   9   2 48139.5 1276.31   2
  -7   9   2 49113.1 1574.02   3
  -7   9   2 51737.6 1813.49   2
   7   9   3 21715.8 793.649   2
   7   9   3 22683.2 1242.94   1
  -7   9   3 22787.1 1268.89   2
  -7   9   4 26182.0 925.976   3
   7   9   4 24734.3 1312.55   1
  -7   9   4 26546.9 1428.37   2
   7   9   5 9521.93 468.577   2
  -7   9   5 8404.55 855.981   2
   7   9   5 9508.10 859.518   1
  -7  -9   6 6125.26 801.139   4
   7   9   6 8868.25 829.347   1
  -7   9   6 7231.37 855.348   2
  -7   9   7 13822.7 1203.06   2
   7   9   7 12519.3 978.199   1
  -7  -9   8 18986.2 1302.61   4
  -7   9   8 17183.2 1410.34   2
  -7   9   9 10518.7 1166.45   2
  -7  -9   9 9437.57 930.287   4
  -7   9  10 5150.07 826.101   2
  -7   9  11 3070.96 701.950   2
   7  10 -12 309.040 282.172   1
   7  10 -11 141.942 179.155   1
  -7  10 -11 178.903 275.570   3
   7  10 -10 986.391 348.620   1
  -7  10 -10 1950.17 577.514   3
   7  10  -9 84.7080 173.801   1
  -7  10  -9 404.698 298.008   3
   7  10  -8-48.0718 205.167   1
  -7  10  -8-111.307 299.885   3
   7  10  -7 1113.10 343.725   1
  -7  10  -7 574.742 273.191   3
   7  10  -6 2718.93 516.719   1
  -7  10  -6 2701.74 560.507   3
   7  10  -5 2582.99 466.278   1
  -7  10  -5 3312.67 584.374   3
   7  10  -4 2091.54 413.850   1
  -7  10  -4 3493.30 604.967   3
   7  10  -3 3166.65 491.879   1
  -7  10  -3 3787.53 603.057   3
  -7  10  -2 11524.7 976.184   3
   7  10  -2 11762.5 930.265   1
   7  10  -1 1054.80 292.018   1
  -7  10  -1 1596.43 369.404   3
   7  10   0 3828.17 515.586   1
  -7  10   0 4220.74 553.076   3
   7  10   1 865.074 278.730   1
  -7  10   1 1283.29 284.900   3
   7  10   2 12608.8 944.982   1
  -7  10   2 11810.1 792.051   3
  -7  10   2 11566.9 892.925   2
   7  10   3 3231.97 504.125   1
  -7  10   3 3190.13 500.463   2
  -7  10   4 2288.29 468.060   2
   7  10   4 2276.07 431.720   1
  -7  10   4 2681.59 318.002   3
  -7  10   5 2359.13 490.936   2
   7  10   5 3474.28 534.661   1
  -7  10   6 3131.66 576.595   2
   7  10   6 3494.05 551.822   1
  -7 -10   6 2222.62 538.105   4
  -7  10   7 904.389 328.208   2
  -7 -10   7 796.392 339.280   4
   7  10   7 1055.58 340.367   1
  -7  10   8 147.204 276.778   2
  -7 -10   8-451.578 249.846   4
  -7  10   9 266.915 289.010   2
  -7 -10   9-15.0220 168.118   4
  -7  10  10 1221.81 506.508   2
  -7  10  11 528.511 332.489   2
   7  11 -12 2482.08 569.644   1
   7  11 -11 1796.67 489.389   1
  -7  11 -11 1453.88 491.146   3
   7  11 -10 3007.86 600.563   1
  -7  11 -10 2908.71 630.879   3
   7  11  -9 1990.17 457.637   1
  -7  11  -9 3417.63 769.848   3
  -7  11  -8 9596.75 1113.70   3
   7  11  -8 7850.64 905.227   1
   7  11  -7 1340.43 384.596   1
  -7  11  -7 1169.92 421.754   3
   7  11  -6 3108.08 540.381   1
  -7  11  -6 2981.09 607.214   3
  -7  11  -5 5345.58 746.730   3
   7  11  -5 5402.53 684.695   1
  -7  11  -4 7481.00 872.447   3
   7  11  -4 7456.50 795.966   1
  -7  11  -3 10575.9 987.188   3
   7  11  -3 10655.2 919.421   1
   7  11  -2 16571.3 1131.44   1
   7 -11  -2 17803.8 863.522   4
  -7  11  -2 17912.0 1230.36   3
   7  11  -1 9411.91 837.293   1
  -7  11  -1 9138.95 834.091   3
   7  11   0 3554.10 519.639   1
  -7  11   0 4005.05 553.434   3
   7  11   1 9121.57 826.094   1
  -7  11   1 10877.8 844.750   3
   7  11   2 16452.6 1112.13   1
  -7  11   2 17629.1 1010.54   3
  -7  11   2 16319.8 1102.12   2
   7  11   3 9962.32 894.463   1
  -7  11   3 11126.6 951.461   2
  -7  11   4 7839.89 552.562   3
   7  11   4 7117.80 772.953   1
  -7  11   4 7339.46 813.184   2
   7  11   5 5468.87 692.244   1
  -7  11   5 5783.72 763.559   2
  -7  11   6 2560.88 523.846   2
   7  11   6 3567.76 575.076   1
  -7  11   7 1467.08 422.702   2
  -7 -11   7 994.286 378.353   4
   7  11   7 1717.02 393.764   1
  -7 -11   8 5455.01 908.667   4
  -7  11   8 8158.08 1028.57   2
  -7  11   9 3361.63 680.534   2
  -7 -11   9 2779.34 568.790   4
  -7  11  10 2121.15 584.066   2
  -7  11  11 472.002 260.325   2
   7  12 -11-81.6858 311.884   1
  -7  12 -11 757.647 458.790   3
   7  12 -10 1083.98 354.398   1
  -7  12 -10 456.433 353.711   3
   7  12  -9 277.045 183.475   1
  -7  12  -9 1411.10 500.309   3
   7  12  -8-14.1489 232.833   1
  -7  12  -8-80.8859 183.004   3
   7  12  -7 2765.29 514.614   1
  -7  12  -7 2555.13 614.175   3
   7  12  -6 964.907 319.767   1
  -7  12  -6 509.662 233.313   3
   7  12  -5 191.310 184.947   1
  -7  12  -5 723.779 364.832   3
   7  12  -4 1578.09 374.678   1
   7  12  -3 310.304 168.111   1
   7 -12  -2-6.53509 92.1812   4
   7  12  -2 333.822 201.944   1
   7  12  -1 3976.80 572.458   1
  -7  12  -1 4349.47 598.933   3
   7  12   0 12610.0 987.155   1
  -7  12   0 13388.8 1002.92   3
   7  12   1 4005.69 578.634   1
  -7  12   1 4702.35 569.465   3
   7  12   2 227.853 183.645   1
  -7  12   2 315.612 157.136   3
   7  12   3 834.174 300.205   1
  -7  12   3 521.241 188.222   3
  -7  12   3 431.123 246.663   2
   7  12   4 1406.24 353.043   1
  -7  12   4 1116.72 352.497   2
  -7  12   5 170.593 202.510   2
   7  12   5 489.166 270.029   1
   7  12   6 771.573 262.377   1
  -7  12   6 549.991 274.464   2
  -7 -12   6 814.773 334.309   4
  -7  12   7 2086.47 525.392   2
  -7 -12   7 1045.82 468.591   4
   7  12   7 2085.93 438.158   1
  -7  12   8 67.0742 247.843   2
  -7 -12   8 19.0889 254.544   4
  -7  12   9 366.876 279.554   2
  -7 -12   9 635.557 342.281   4
  -7  12  10 528.241 302.584   2
  -7  12  11 365.774 406.278   2
   7  13 -11 2237.66 553.618   1
   7  13 -10 1305.81 424.470   1
  -7  13 -10 2469.30 660.041   3
   7  13  -9 4399.74 729.763   1
  -7  13  -9 3952.39 800.768   3
   7  13  -8 2942.85 573.208   1
  -7  13  -8 4017.07 780.398   3
   7  13  -7 3038.06 570.120   1
  -7  13  -7 3523.44 710.244   3
  -7  13  -6 7325.67 973.166   3
   7  13  -6 5626.36 768.265   1
   7  13  -5 3410.22 585.688   1
   7  13  -4 1627.87 400.004   1
   7  13  -3 1698.98 412.255   1
   7 -13  -2 1030.91 224.329   4
   7  13  -2 958.090 333.941   1
   7  13  -1 1479.85 371.988   1
   7  13   0 5619.08 689.094   1
  -7  13   1 2031.74 385.012   3
   7  13   1 1802.54 382.572   1
   7  13   2 1333.38 351.314   1
  -7  13   2 1064.77 263.142   3
   7  13   3 2121.12 439.334   1
  -7  13   3 2021.41 351.851   3
  -7  13   3 1556.85 412.397   2
   7  13   4 2441.73 478.178   1
  -7  13   4 3386.65 615.167   2
   7  13   5 3933.04 609.664   1
  -7  13   5 3949.16 689.230   2
  -7 -13   6 5510.20 878.703   4
   7  13   6 7195.42 826.921   1
  -7  13   6 7549.66 937.666   2
  -7  13   7 3799.07 711.961   2
  -7 -13   7 2247.93 666.796   4
   7  13   7 3453.23 588.056   1
  -7  13   8 4433.20 789.839   2
  -7 -13   8 2712.90 666.595   4
  -7  13   9 5144.33 908.626   2
  -7 -13   9 3715.08 666.090   4
  -7  13  10 3521.04 739.613   2
   7  14 -11 183.106 246.744   1
   7  14 -10 514.164 318.249   1
  -7  14 -10 133.981 291.053   3
   7  14  -9 325.102 239.654   1
  -7  14  -9 925.277 525.564   3
   7  14  -8 6573.45 869.287   1
  -7  14  -8 7034.81 1058.65   3
   7  14  -7 1167.42 399.992   1
  -7  14  -7 700.737 346.260   3
   7  14  -6 2839.97 551.258   1
   7  14  -5 1008.81 318.797   1
   7  14  -4 6452.71 782.316   1
   7  14  -3 775.903 282.792   1
   7 -14  -2 1465.89 282.160   4
   7  14  -2 921.665 328.413   1
   7  14  -1 492.924 247.048   1
   7  14   0 6079.68 739.219   1
   7  14   1 173.728 129.454   1
   7  14   2 1039.19 316.592   1
  -7  14   2 1414.93 338.513   3
   7  14   3 946.158 364.525   1
  -7  14   3 834.642 229.075   3
  -7  14   4 7518.34 913.002   2
   7  14   4 6021.53 775.504   1
   7  14   5 1355.03 396.613   1
  -7  14   5 1233.14 460.188   2
  -7  14   6 2909.40 647.650   2
   7  14   6 2475.73 511.067   1
  -7 -14   6 1316.97 535.202   4
   7  14   7 982.276 368.056   1
  -7  14   7 440.391 226.089   2
  -7 -14   7 1166.43 453.599   4
  -7  14   8 5006.37 881.254   2
  -7 -14   8 8245.99 1037.49   4
  -7  14   9 364.959 334.947   2
  -7 -14   9 30.5551 189.921   4
  -7  14  10 799.964 496.432   2
   7  15 -10 2772.90 592.689   1
   7  15  -9 2318.31 584.241   1
  -7  15  -9 2052.15 558.359   3
   7  15  -8 5971.76 840.673   1
  -7  15  -8 6004.32 1035.43   3
   7  15  -7 5046.01 744.555   1
   7  15  -6 6483.74 832.092   1
   7  15  -5 6678.50 831.269   1
   7  15  -4 5326.31 743.526   1
   7  15  -3 3541.06 589.304   1
   7  15  -2 7277.10 837.121   1
   7 -15  -2 6935.72 586.987   4
   7 -15  -1 11035.3 887.174   4
   7  15  -1 10049.0 976.830   1
   7  15   0 9058.07 946.417   1
   7  15   1 9636.94 971.693   1
   7  15   2 5104.19 716.203   1
  -7  15   3 3335.64 471.153   3
   7  15   3 4079.41 676.791   1
   7  15   4 5911.53 789.988   1
  -7  15   4 6603.66 879.197   2
   7  15   5 5771.10 774.755   1
  -7  15   5 5982.22 887.436   2
  -7 -15   6 4173.94 856.941   4
   7  15   6 5849.18 799.033   1
  -7  15   6 6334.28 914.239   2
  -7  15   7 4518.29 810.813   2
   7  15   7 3361.32 616.849   1
  -7 -15   7 3108.11 652.154   4
  -7 -15   8 4076.17 804.490   4
  -7  15   8 7591.97 1103.90   2
  -7  15   9 2528.86 686.443   2
  -7 -15   9 1073.92 438.186   4
  -7  15  10 3732.10 876.454   2
   7  16 -10 1315.12 443.148   1
   7  16  -9 389.896 267.106   1
  -7  16  -9 1659.60 562.286   3
   7  16  -8 3911.10 700.617   1
   7  16  -7 1626.57 460.490   1
   7  16  -6 1088.70 382.752   1
   7  16  -5 177.764 216.165   1
   7  16  -4 10622.7 1061.39   1
   7  16  -3 1249.11 421.051   1
   7  16  -2 1494.49 402.868   1
   7 -16  -1 2142.78 404.615   4
   7  16  -1 1554.83 445.615   1
   7  16   0 9650.53 998.002   1
   7  16   1 1636.48 460.146   1
   7  16   2 1976.97 494.502   1
   7  16   3 351.210 224.256   1
  -7  16   3 811.385 262.678   3
   7  16   4 9496.43 1017.90   1
  -7  16   4 8714.57 1035.08   2
   7  16   5 213.628 259.230   1
  -7  16   5-74.1149 250.569   2
   7  16   6 1447.97 445.595   1
  -7 -16   6 438.067 343.455   4
  -7  16   6 1252.63 445.885   2
  -7  16   7 1294.80 474.792   2
   7  16   7 1081.48 416.674   1
  -7 -16   7 516.835 285.426   4
  -7  16   8 4238.93 862.029   2
  -7 -16   8 3375.46 783.191   4
  -7  16   9 1744.85 612.969   2
  -7 -16   9 507.382 301.449   4
   7  17  -9 1122.27 405.506   1
   7  17  -8 3799.34 710.229   1
   7  17  -7 3148.37 621.730   1
   7  17  -6 4436.32 713.794   1
   7  17  -5 7241.55 910.692   1
   7  17  -4 12011.2 1160.79   1
   7  17  -3 7854.83 921.807   1
   7  17  -2 16540.3 1348.43   1
   7 -17  -1 11676.9 908.979   4
   7  17  -1 10115.2 1071.28   1
   7  17   0 18329.2 1402.77   1
   7  17   1 9908.19 1042.31   1
   7  17   2 18449.8 1440.28   1
   7  17   3 9256.59 1025.20   1
   7  17   4 11421.8 1139.85   1
   7  17   5 5795.41 836.106   1
  -7  17   5 6144.07 949.018   2
  -7 -17   6 2607.13 660.988   4
   7  17   6 4128.00 690.114   1
  -7  17   6 4134.32 803.995   2
  -7  17   7 4094.55 814.063   2
  -7 -17   7 3580.52 747.303   4
   7  17   7 3601.57 688.579   1
  -7  17   8 3864.59 834.025   2
  -7 -17   8 2430.01 623.402   4
  -7  17   9 739.318 420.669   2
  -7 -17   9 1054.78 387.813   4
   7  18  -8 3396.83 689.726   1
   7  18  -7-131.151 197.629   1
   7  18  -6 167.308 222.720   1
   7  18  -5 23.5436 163.599   1
   7  18  -4 8478.79 1010.80   1
   7  18  -3 1221.71 456.624   1
   7  18  -2 1829.00 510.934   1
   7  18  -1 51.4751 233.228   1
   7 -18   0 4638.94 655.569   4
   7  18   0 3300.84 622.425   1
   7  18   1 98.8039 231.841   1
   7  18   2 1319.48 385.201   1
   7  18   3 928.912 348.506   1
   7  18   4 6607.42 891.876   1
   7  18   5 153.217 245.413   1
  -7  18   5-286.613 382.879   2
  -7 -18   6-341.937 374.344   4
   7  18   6 455.632 320.554   1
  -7  18   6 399.595 264.274   2
  -7  18   7-89.7305 283.046   2
  -7 -18   7 24.9223 293.751   4
   7  18   7-91.9135 197.005   1
  -7  18   8 2555.51 720.916   2
  -7 -18   8 2148.94 621.647   4
  -7 -18   9 18.6224 199.183   4
   7  19  -8 4614.69 798.124   1
   7  19  -7 1572.51 470.221   1
   7  19  -6 2831.09 638.281   1
   7  19  -5 5269.71 840.700   1
   7  19  -4 11614.0 1229.09   1
   7  19  -3 2169.69 527.678   1
   7  19  -2 4352.29 745.504   1
   7  19  -1 3117.28 635.098   1
   7 -19   0 3892.05 587.763   4
   7  19   0 3828.73 712.107   1
   7  19   1 3489.12 706.010   1
   7  19   2 5581.86 838.448   1
   7  19   3 2735.84 592.743   1
   7  19   4 10862.9 1162.46   1
   7  19   5 4790.88 775.096   1
  -7  19   5 3636.07 753.075   2
  -7 -19   6 2145.79 623.368   4
   7  19   6 3044.48 637.492   1
  -7  19   6 3464.36 760.272   2
  -7 -19   7 1158.58 460.443   4
   7  19   7 1084.69 382.172   1
  -7  19   7 1301.09 487.267   2
  -7 -19   8 2021.79 651.445   4
  -7 -19   9 1408.70 495.567   4
   7  20  -7 247.640 263.261   1
   7  20  -6-313.251 362.353   1
   7  20  -5 684.805 302.610   1
   7  20  -4 3417.96 691.596   1
   7  20  -3 579.467 327.394   1
   7  20  -2 406.918 298.809   1
   7  20  -1 803.197 352.856   1
   7  20   0 1589.94 493.270   1
   7 -20   1 366.740 238.236   4
   7  20   1 1584.39 535.930   1
   7  20   2-54.8816 250.166   1
   7  20   3 399.957 309.301   1
   7  20   4 2543.26 589.214   1
   7  20   5 157.891 238.564   1
  -7  20   5-1222.06 509.061   2
   7  20   6 98.9746 275.495   1
  -7 -20   6 25.2770 207.343   4
  -7  20   6-250.837 282.918   2
   7  20   7 270.664 234.548   1
  -7 -20   7 1064.92 499.369   4
  -7  20   7 1229.07 551.039   2
  -7 -20   8 185.338 256.128   4
   7  21  -6 654.656 359.328   1
   7  21  -5 855.052 415.346   1
   7  21  -4 1363.10 511.206   1
   7  21  -3 2404.22 588.867   1
   7  21  -2 2171.90 576.933   1
   7  21  -1 1815.81 540.598   1
   7  21   0 2205.30 581.601   1
   7 -21   1 2426.90 525.029   4
   7  21   1 1796.18 504.300   1
   7  21   2 2387.10 579.235   1
   7 -21   2 1997.32 551.884   4
   7  21   3 2719.73 589.876   1
   7  21   4 1571.15 467.747   1
   7  21   5 747.910 334.237   1
  -7  21   5 1048.33 411.461   2
   7  21   6 485.385 384.394   1
  -7  21   6 1011.00 505.752   2
  -7 -21   7 128.452 238.525   4
   7  21   7 280.842 166.978   1
   7  22  -4 846.218 319.111   1
   7  22  -3 615.886 288.771   1
   7  22  -2 548.097 319.120   1
   7  22  -1 1551.90 505.390   1
   7  22   0 965.233 400.272   1
   7  22   1 1208.18 437.106   1
   7 -22   2-170.406 215.332   4
   7  22   2 367.052 282.299   1
   7  22   3-91.9770 300.252   1
   7  22   4 442.072 234.805   1
   7  22   5 1664.60 491.600   1
  -7  22   5 2434.01 708.591   2
   7  22   6 539.124 259.872   1
   7  22   7 1334.10 487.568   1
   7  23  -2 71.0903 254.377   1
   7  23  -1-84.0303 247.973   1
   7  23   0 274.433 300.201   1
   7  23   1 85.5249 201.279   1
   7  23   2 133.959 271.646   1
   7 -23   3 949.376 394.984   4
   7  23   3 368.304 307.225   1
   7  23   4 1500.77 510.555   1
   7  23   5 993.544 408.646   1
   7 -24   4-577.788 479.404   4
  -8   0 -12 6728.74 955.021   3
  -8   0 -11 2722.17 617.783   3
  -8   0 -10 15286.2 1325.61   3
  -8   0  -9 3662.78 632.171   3
  -8   0  -8 19568.0 1416.02   3
  -8   0  -7 12069.8 1086.82   3
  -8   0  -6 56914.0 2261.33   3
  -8   0  -5 19638.7 1288.78   3
  -8   0  -4 27848.3 1480.41   3
   8   0  -3 10160.6 868.625   4
  -8   0  -3 26612.6 1380.20   3
   8   0  -2 20960.4 1115.35   4
  -8   0  -2 42605.1 1690.63   3
   8   0  -1 40977.8 1562.21   4
  -8   0  -1 59730.5 1928.08   3
   8   0   0 57569.5 1738.35   1
  -8   0   1 60300.6 1439.24   2
   8   0   1 61140.0 1724.21   1
  -8   0   2 41769.2 1338.41   2
   8   0   2 43626.0 1419.03   1
  -8   0   3 24087.3 1126.16   2
   8   0   3 25250.1 1032.16   1
  -8   0   4 27791.4 1294.96   2
   8   0   4 29697.0 1067.60   1
  -8   0   5 20179.6 1187.83   2
   8   0   5 20368.6 859.443   1
  -8   0   6 55147.2 2050.66   2
  -8   0   7 10600.7 968.155   2
  -8   0   8 22706.9 1496.91   2
  -8   0   9 3681.94 643.065   2
  -8   0  10 15745.6 1370.34   2
  -8   0  11 2108.73 517.891   2
  -8   0  12 7494.64 1017.04   2
  -8  -1 -12-82.3248 290.830   3
  -8   1 -12 137.466 229.961   3
   8   1 -12 131.178 245.714   1
  -8  -1 -11 259.474 280.625   3
  -8   1 -11-201.576 389.296   3
  -8  -1 -10 148.144 299.366   3
  -8   1 -10 290.710 206.495   3
  -8  -1  -9 170.646 207.423   3
  -8   1  -9 304.902 189.532   3
  -8  -1  -8 17.6925 194.978   3
  -8   1  -8 80.8710 189.933   3
  -8  -1  -7 344.143 244.087   3
  -8   1  -7 95.4405 182.598   3
  -8  -1  -6 1010.44 360.541   3
  -8   1  -6 1407.38 369.566   3
  -8  -1  -5 1815.90 387.982   3
  -8   1  -5 1681.82 410.733   3
  -8  -1  -4 1141.86 352.958   3
  -8   1  -4 1629.70 420.003   3
   8   1  -3 558.496 224.977   4
   8  -1  -3 463.915 188.441   4
  -8  -1  -3 860.074 288.270   3
  -8   1  -3 1037.09 337.948   3
  -8  -1  -2 8776.37 797.093   3
  -8   1  -2 9413.41 821.604   3
  -8   1  -1 4207.97 525.717   3
   8   1  -1 3198.88 443.209   1
  -8   1   0 4998.75 368.097   2
  -8   1   0 5437.43 573.289   3
   8   1   0 4774.76 511.701   1
  -8   1   1 3685.41 380.007   2
  -8  -1   1 3422.21 350.765   2
   8  -1   1 2834.40 402.538   1
   8   1   1 3627.90 445.548   1
  -8   1   2 9296.89 640.887   2
  -8  -1   2 9899.55 644.209   2
   8  -1   2 10099.7 679.386   1
   8   1   2 9436.53 688.592   1
   8  -1   3 775.626 200.717   1
   8   1   3 1153.19 238.310   1
  -8   1   3 1095.27 274.848   2
  -8  -1   3 1192.28 273.238   2
   8  -1   4 1298.46 235.272   1
  -8   1   4 1256.40 302.366   2
   8   1   4 1577.85 266.608   1
  -8  -1   4 1849.88 345.973   2
   8  -1   5 2373.81 280.026   1
   8   1   5 2220.68 331.290   1
  -8   1   5 1839.38 399.703   2
  -8  -1   5 1310.91 316.382   2
  -8   1   6 1161.87 364.257   2
  -8  -1   6 1500.85 390.364   2
  -8   1   7-141.516 196.777   2
  -8  -1   7 337.377 212.324   2
  -8   1   8 840.002 363.074   2
  -8  -1   8 372.874 307.596   2
  -8   1   9 172.374 236.139   2
  -8  -1   9-322.526 315.956   2
  -8   1  10 684.912 343.558   2
  -8  -1  10 502.034 337.136   2
  -8   1  11 562.586 351.039   2
  -8  -1  11 38.8961 193.998   2
  -8   1  12 472.489 310.508   2
  -8  -1  12-222.370 329.110   2
  -8  -2 -12 3507.32 692.618   3
  -8   2 -12 2487.28 592.873   3
   8   2 -12 2755.74 612.460   1
  -8  -2 -11 4633.54 753.326   3
  -8   2 -11 3227.52 663.930   3
   8   2 -11 2901.18 589.511   1
  -8  -2 -10 5004.46 785.684   3
  -8   2 -10 6480.80 912.109   3
   8   2 -10 6044.12 834.534   1
  -8  -2  -9 8456.50 950.977   3
  -8   2  -9 8857.96 1019.56   3
  -8  -2  -8 9813.24 990.492   3
  -8   2  -8 8844.60 965.995   3
  -8  -2  -7 19700.4 1348.21   3
  -8   2  -7 22295.3 1491.24   3
  -8  -2  -6 14778.0 1135.07   3
  -8   2  -6 16271.0 1228.15   3
  -8  -2  -5 15844.8 1155.60   3
  -8   2  -5 16785.9 1200.17   3
  -8  -2  -4 17585.7 1161.47   3
  -8   2  -4 19033.5 1236.14   3
  -8  -2  -3 26269.1 1366.86   3
  -8   2  -3 28415.6 1453.35   3
   8   2  -3 26542.9 1325.44   1
   8   2  -2 25707.9 1350.91   4
   8  -2  -2 26551.9 1130.30   4
  -8   2  -2 38680.2 1628.55   3
   8   2  -2 38654.2 1551.79   1
  -8   2  -1 16375.7 547.790   2
  -8   2  -1 17050.4 1048.96   3
   8   2  -1 15686.0 962.644   1
  -8   2   0 45441.4 1137.38   2
  -8   2   0 45526.5 1626.70   3
   8   2   0 44749.7 1547.83   1
  -8   2   1 16275.1 783.658   2
   8   2   1 16928.7 957.376   1
  -8   2   2 39505.1 1347.51   2
  -8  -2   2 37764.5 1238.93   2
   8  -2   2 39037.0 1303.02   1
   8   2   2 41044.3 1423.28   1
  -8   2   3 26034.3 1193.26   2
  -8  -2   3 24237.4 1090.02   2
   8  -2   3 27066.9 1037.05   1
   8   2   3 25931.4 1097.77   1
   8   2   4 20080.3 950.162   1
  -8   2   4 18873.5 1087.01   2
  -8  -2   4 19265.5 1055.37   2
   8  -2   4 21009.4 849.726   1
   8  -2   5 17589.6 693.661   1
  -8   2   5 16089.3 1067.16   2
  -8  -2   5 15354.4 1008.28   2
   8   2   5 17494.2 897.888   1
  -8   2   6 16233.6 1144.10   2
  -8  -2   6 14565.7 1067.64   2
   8   2   6 15569.5 821.357   1
  -8   2   7 18786.6 1301.06   2
  -8  -2   7 19080.5 1274.72   2
  -8   2   8 7981.93 878.391   2
  -8  -2   8 8470.20 895.151   2
  -8   2   9 9416.43 1024.20   2
  -8  -2   9 9000.49 973.908   2
  -8   2  10 7123.86 925.673   2
  -8  -2  10 6916.65 892.535   2
  -8   2  11 3413.44 666.003   2
  -8  -2  11 4374.10 785.191   2
  -8   2  12 2590.92 635.985   2
  -8  -2  12 3341.96 699.813   2
  -8   3 -12 90.3218 183.063   3
   8   3 -12 276.613 284.612   1
  -8  -3 -11 483.309 275.692   3
  -8   3 -11 82.3033 322.938   3
   8   3 -11 438.471 291.122   1
  -8  -3 -10 183.848 246.968   3
  -8   3 -10 96.1885 201.823   3
   8   3 -10-403.746 267.864   1
  -8  -3  -9 524.779 312.335   3
  -8   3  -9 848.904 404.899   3
   8   3  -9 696.262 361.408   1
  -8  -3  -8 1706.66 477.727   3
  -8   3  -8 1894.33 509.163   3
   8   3  -8 1195.40 377.665   1
  -8  -3  -7 1965.70 463.410   3
  -8   3  -7 1597.47 447.152   3
   8   3  -7 2244.95 460.594   1
  -8  -3  -6 2809.00 522.565   3
  -8   3  -6 2480.16 514.709   3
   8   3  -6 2745.18 484.929   1
  -8  -3  -5 1599.70 401.853   3
  -8   3  -5 1263.45 345.154   3
   8   3  -5 1180.98 329.395   1
  -8   3  -4 8756.27 857.704   3
   8   3  -4 8302.75 783.806   1
  -8   3  -3 2253.94 455.388   3
   8   3  -3 2261.42 406.316   1
  -8   3  -2 5223.12 209.112   2
  -8   3  -2 5256.14 617.805   3
   8   3  -2 4913.26 560.557   1
  -8   3  -1 1895.89 215.663   2
  -8   3  -1 2315.28 413.615   3
   8   3  -1 2491.45 397.289   1
   8   3  -1 1860.70 273.868   2
  -8   3   0 1078.05 197.627   2
  -8   3   0 1117.34 292.423   3
   8   3   0 1418.45 323.812   1
  -8   3   1 2952.67 356.565   2
  -8   3   1 2409.54 377.055   3
   8   3   1 2505.95 385.598   1
  -8   3   2 5180.25 501.396   2
   8   3   2 6057.08 563.269   1
  -8   3   3 1982.93 354.568   2
   8   3   3 1895.41 332.506   1
   8  -3   3 2293.82 304.776   1
  -8   3   4 8628.68 741.783   2
   8   3   4 9340.92 661.694   1
  -8  -3   4 8183.21 685.957   2
   8  -3   4 9066.05 550.454   1
   8  -3   5 1725.98 221.843   1
   8   3   5 1781.48 312.454   1
  -8   3   5 1505.59 369.513   2
  -8  -3   5 1354.87 340.029   2
  -8   3   6 2820.11 508.530   2
  -8  -3   6 2786.17 475.773   2
   8   3   6 2594.13 368.784   1
  -8   3   7 1682.18 444.441   2
  -8  -3   7 1617.98 396.434   2
  -8   3   8 1453.08 384.777   2
  -8  -3   8 2119.08 454.537   2
  -8   3   9 912.094 387.161   2
  -8  -3   9 334.322 172.431   2
  -8   3  10-8.23625 231.963   2
  -8  -3  10 152.487 271.686   2
  -8   3  11-181.728 308.678   2
  -8  -3  11-65.5851 264.355   2
  -8   3  12-48.0760 287.951   2
  -8  -3  12 123.686 215.129   2
  -8   4 -12 578.182 309.626   3
   8   4 -12 561.279 356.882   1
  -8   4 -11 3803.50 751.128   3
   8   4 -11 3758.27 674.667   1
  -8   4 -10 2288.40 536.109   3
   8   4 -10 2353.51 539.922   1
  -8   4  -9 10028.9 1110.30   3
   8   4  -9 9908.11 1026.18   1
  -8   4  -8 3412.43 646.515   3
   8   4  -8 3076.32 566.211   1
  -8   4  -7 6540.46 837.487   3
   8   4  -7 5574.53 721.006   1
  -8   4  -6 2515.57 486.956   3
   8   4  -6 3123.78 510.309   1
  -8   4  -5 14496.5 1159.23   3
   8   4  -5 13055.5 1020.70   1
   8   4  -4 3061.16 481.525   1
  -8   4  -4 2768.32 496.686   3
  -8   4  -3 13875.5 1036.94   3
   8   4  -3 12715.2 938.971   1
  -8   4  -2 5272.26 285.144   2
  -8   4  -2 5846.23 658.631   3
   8   4  -2 5167.86 589.026   1
  -8   4  -1 14710.3 618.405   2
  -8   4  -1 15916.0 1019.67   3
   8   4  -1 15157.2 971.790   1
   8   4  -1 12616.4 705.623   2
   8   4   0 175.733 102.664   1
  -8   4   0-5.47999 71.8870   2
  -8   4   0-37.6149 158.878   3
   8   4   0 178.712 97.9654   2
  -8   4   1 16329.5 840.850   2
  -8   4   1 18373.7 1002.95   3
   8   4   1 16473.5 971.201   1
  -8   4   2 5452.87 528.622   2
  -8   4   2 5631.49 531.049   3
   8   4   2 5587.36 546.492   1
  -8   4   3 12854.1 865.561   2
   8   4   3 12792.1 813.958   1
   8  -4   3 13805.1 724.851   1
   8   4   4 2252.83 349.693   1
  -8   4   4 2767.01 438.699   2
   8  -4   4 2705.84 303.166   1
  -8   4   5 14489.2 1049.25   2
   8   4   5 14751.6 898.920   1
   8  -4   5 14416.7 568.757   1
   8   4   6 2766.96 402.695   1
  -8   4   6 2549.42 487.787   2
  -8  -4   6 2862.54 474.794   2
  -8   4   7 6505.12 785.425   2
  -8  -4   7 6448.26 756.083   2
  -8   4   8 3665.58 606.913   2
  -8  -4   8 3609.26 577.045   2
  -8   4   9 11249.0 1123.14   2
  -8  -4   9 10329.8 1033.39   2
  -8   4  10 3366.96 659.997   2
  -8   4  11 3145.19 643.493   2
  -8   4  12 663.024 273.599   2
   8   5 -12 488.060 321.837   1
  -8   5 -11 72.4565 244.316   3
   8   5 -11 103.737 220.571   1
  -8   5 -10-312.530 271.314   3
   8   5 -10 277.061 160.545   1
  -8   5  -9-233.677 232.644   3
   8   5  -9 639.785 352.635   1
  -8   5  -8-113.789 212.051   3
   8   5  -8 84.5465 223.165   1
  -8   5  -7 1094.91 368.015   3
   8   5  -7 932.104 316.214   1
  -8   5  -6 388.807 232.675   3
   8   5  -6 360.495 196.683   1
  -8   5  -5 1371.89 345.593   3
   8   5  -5 1076.72 299.635   1
  -8   5  -4 1040.69 327.939   3
   8   5  -4 1001.55 278.834   1
  -8   5  -3 591.109 84.6279   2
  -8   5  -3 851.894 299.911   3
   8   5  -3 631.125 287.057   1
  -8   5  -2 207.478 82.5912   2
   8  -5  -2 156.409 113.515   4
  -8   5  -2 127.272 145.046   3
   8   5  -2 258.575 199.183   1
   8   5  -1 639.501 221.475   1
  -8   5  -1 363.479 127.524   2
  -8   5  -1 572.052 215.171   3
   8   5   0 370.028 115.887   2
   8   5   0 159.979 150.125   1
  -8   5   0 258.421 113.446   2
  -8   5   0 255.734 169.659   3
  -8   5   1 517.406 160.041   2
   8   5   1 487.794 199.122   1
  -8   5   1 428.246 190.826   3
   8   5   1 531.278 116.285   2
  -8   5   2 145.585 122.802   2
   8   5   2 203.781 135.032   1
  -8   5   2 137.316 128.528   3
  -8   5   3 366.062 158.199   2
   8   5   3 563.441 232.183   1
  -8   5   4 1006.42 294.575   2
   8  -5   4 1034.68 205.578   1
   8   5   4 826.757 230.809   1
  -8   5   5 1948.75 408.436   2
   8   5   5 2093.36 359.409   1
   8  -5   5 1768.18 206.191   1
   8   5   6 596.216 241.252   1
  -8   5   6 498.738 226.682   2
  -8   5   7 1175.85 403.008   2
  -8   5   8 571.773 333.099   2
  -8   5   9-58.1080 215.173   2
  -8   5  10-156.075 243.072   2
  -8   5  11 274.902 257.269   2
   8   6 -12 469.468 312.093   1
  -8   6 -11 3662.92 741.377   3
   8   6 -11 1695.84 477.907   1
  -8   6 -10 929.737 391.889   3
   8   6 -10 1135.32 380.409   1
  -8   6  -9 8072.32 1009.89   3
   8   6  -9 7494.96 909.879   1
  -8   6  -8 650.917 274.575   3
   8   6  -8 650.358 328.181   1
  -8   6  -7 2685.03 572.664   3
   8   6  -7 2753.11 507.435   1
  -8   6  -6 1315.16 372.424   3
   8   6  -6 1175.10 338.119   1
  -8   6  -5 7381.70 835.620   3
   8   6  -5 6694.03 731.882   1
  -8   6  -4 1629.20 407.556   3
   8   6  -4 1537.07 356.374   1
  -8   6  -3 12086.1 1018.32   3
   8   6  -3 12849.2 979.214   1
  -8   6  -3 12259.0 478.012   2
  -8   6  -2 3599.03 537.190   3
   8   6  -2 3959.07 527.227   1
  -8   6  -2 2968.30 288.552   2
  -8   6  -1 8288.95 766.417   3
   8   6  -1 7972.38 726.198   1
  -8   6  -1 7831.72 517.898   2
  -8   6   0 1337.54 252.620   2
   8   6   0 767.862 169.429   2
   8   6   0 541.842 182.035   1
  -8   6   0 1308.53 283.557   3
  -8   6   1 8454.79 701.758   3
   8   6   1 8996.87 495.556   2
   8   6   1 7739.55 684.397   1
  -8   6   1 9436.53 683.134   2
   8   6   2 4174.33 500.268   1
  -8   6   2 4231.75 473.844   3
   8   6   2 3880.15 240.633   2
  -8   6   2 3650.87 465.630   2
   8   6   3 11999.4 832.577   1
  -8   6   3 12268.4 877.928   2
  -8   6   4 1843.48 380.674   2
   8  -6   4 1889.16 253.710   1
   8   6   4 1959.24 366.085   1
  -8   6   5 6853.25 755.458   2
   8   6   5 8321.74 743.158   1
   8   6   6 1612.07 353.043   1
  -8   6   6 1949.33 422.339   2
  -8   6   7 3701.75 598.450   2
  -8   6   8 868.430 352.486   2
  -8   6   9 9576.97 1076.21   2
  -8   6  10 786.427 362.369   2
  -8   6  11 3209.75 662.915   2
  -8   7 -11 271.570 344.625   3
   8   7 -11 415.305 300.948   1
  -8   7 -10 290.469 229.214   3
   8   7 -10 69.0981 175.434   1
  -8   7  -9-734.239 365.196   3
   8   7  -9-79.7013 194.040   1
  -8   7  -8 1275.25 493.056   3
   8   7  -8 1316.08 408.474   1
  -8   7  -7 1685.88 490.824   3
   8   7  -7 982.609 320.939   1
  -8   7  -6 780.776 337.997   3
   8   7  -6 548.266 244.788   1
  -8   7  -5 1827.90 478.918   3
   8   7  -5 2096.12 425.417   1
  -8   7  -4 4144.17 639.710   3
   8   7  -4 4402.32 603.339   1
   8   7  -3 1830.18 392.028   1
  -8   7  -3 2430.94 486.247   3
  -8   7  -3 1738.32 220.690   2
   8   7  -2 1732.38 372.975   1
  -8   7  -2 2375.33 446.433   3
  -8   7  -2 1768.92 244.554   2
  -8   7  -1 7665.84 750.288   3
   8   7  -1 6928.64 697.884   1
  -8   7  -1 6418.64 505.411   2
  -8   7   0-3.55595 74.4250   2
   8   7   0 29.4063 124.676   1
  -8   7   0-102.397 122.758   3
  -8   7   1 7046.90 656.081   3
  -8   7   1 6291.89 572.735   2
   8   7   1 7513.61 695.788   1
  -8   7   2 1898.98 352.422   2
   8   7   2 1564.25 330.286   1
  -8   7   2 1905.93 326.796   3
  -8   7   3 1998.74 377.438   2
   8   7   3 2387.58 393.043   1
   8   7   4 4435.53 547.775   1
  -8   7   4 4664.20 597.614   2
  -8   7   5 2059.22 431.945   2
   8   7   5 1935.32 383.616   1
  -8   7   6 700.499 259.886   2
   8   7   6 341.123 168.348   1
  -8   7   7 781.981 258.672   2
  -8   7   8 1017.55 370.908   2
  -8   7   9-328.266 329.976   2
  -8   7  10-264.528 246.515   2
  -8   7  11 779.127 383.136   2
   8   8 -11 1774.63 484.300   1
  -8   8 -11 2069.70 580.402   3
   8   8 -10 3364.57 636.769   1
  -8   8 -10 3660.51 728.984   3
   8   8  -9 2146.11 493.244   1
  -8   8  -9 2620.57 644.542   3
   8   8  -8 1392.66 400.292   1
  -8   8  -8 1642.17 484.335   3
  -8   8  -7 6561.37 898.081   3
   8   8  -7 5504.55 739.808   1
  -8   8  -6 7768.66 921.963   3
   8   8  -6 6396.51 771.271   1
   8   8  -5 3230.30 536.004   1
  -8   8  -5 3679.81 630.581   3
   8   8  -4 3301.40 524.016   1
  -8   8  -4 3824.98 625.039   3
  -8   8  -3 11500.8 1011.54   3
   8   8  -3 10479.9 914.822   1
   8   8  -2 1863.50 382.155   1
  -8   8  -2 2575.71 465.067   3
  -8   8  -2 2531.42 319.738   2
  -8   8  -1 12275.3 962.544   3
  -8   8  -1 13302.5 763.031   2
   8   8  -1 12582.1 942.532   1
  -8   8   0 5746.98 637.923   3
  -8   8   0 5207.53 523.183   2
   8   8   0 5554.21 629.980   1
   8   8   1 13767.5 959.078   1
  -8   8   1 12715.6 905.161   3
  -8   8   1 13641.5 878.660   2
  -8   8   2 2691.68 412.054   2
  -8   8   2 2662.56 392.546   3
   8   8   2 2456.81 423.503   1
   8   8   3 9638.93 820.925   1
  -8   8   3 9067.43 805.764   2
  -8   8   4 3253.26 526.803   2
   8   8   4 4124.42 559.765   1
  -8   8   5 3096.62 544.765   2
   8   8   5 2731.29 469.948   1
   8   8   6 7293.55 757.263   1
  -8   8   6 7040.50 827.503   2
  -8   8   7 4773.74 742.221   2
  -8   8   8 1330.23 427.548   2
  -8   8   9 2791.69 624.563   2
  -8   8  10 3832.26 742.226   2
  -8   8  11 953.873 462.082   2
   8   9 -11 286.998 222.557   1
  -8   9 -11-54.1150 320.913   3
   8   9 -10 107.890 236.035   1
  -8   9 -10 557.550 328.697   3
   8   9  -9 100.311 186.580   1
  -8   9  -9 261.439 271.830   3
   8   9  -8 1073.93 364.336   1
  -8   9  -8 2008.47 577.447   3
   8   9  -7 114.888 190.389   1
  -8   9  -7 170.462 284.975   3
   8   9  -6 361.185 243.341   1
  -8   9  -6 40.5196 180.801   3
   8   9  -5 460.619 248.436   1
  -8   9  -5 450.852 368.080   3
   8   9  -4 459.565 200.231   1
  -8   9  -4 1024.80 339.359   3
   8   9  -3 508.390 209.936   1
  -8   9  -3 779.862 305.764   3
   8   9  -2 1021.80 296.107   1
  -8   9  -2 953.471 322.920   3
   8   9  -1 1174.39 323.161   1
  -8   9  -1 695.038 274.421   3
  -8   9  -1 770.807 210.650   2
   8   9   0 1332.12 346.686   1
  -8   9   0 1285.28 308.005   3
  -8   9   0 1369.60 293.911   2
   8   9   1 500.694 234.771   1
  -8   9   1 841.485 279.811   3
  -8   9   1 519.792 227.257   2
  -8   9   2 575.410 228.101   2
  -8   9   2 840.422 220.497   3
   8   9   2 1173.08 324.522   1
  -8   9   3 337.288 182.488   2
  -8   9   3 472.224 160.349   3
   8   9   3 384.552 212.119   1
  -8   9   4 356.430 177.969   2
   8   9   4 1063.97 316.322   1
  -8   9   5 525.776 277.500   2
   8   9   5 132.311 176.045   1
  -8   9   6 296.483 235.565   2
   8   9   6 71.9428 127.463   1
  -8   9   7 248.916 199.119   2
   8   9   7 452.064 195.761   1
  -8   9   8 848.702 304.805   2
  -8   9   9-251.660 316.182   2
  -8   9  10 1170.82 478.453   2
  -8   9  11 182.852 362.186   2
   8  10 -11 740.256 334.556   1
   8  10 -10 3812.76 683.058   1
  -8  10 -10 2775.14 684.521   3
   8  10  -9 1372.10 412.600   1
  -8  10  -9 1699.18 503.586   3
   8  10  -8 3501.97 623.602   1
  -8  10  -8 3594.39 734.500   3
  -8  10  -7 6338.87 965.410   3
   8  10  -7 5397.16 765.148   1
  -8  10  -6 9072.54 1062.63   3
   8  10  -6 9652.56 980.453   1
  -8  10  -5 8071.79 965.602   3
   8  10  -5 7419.84 838.119   1
  -8  10  -4 8283.58 942.082   3
   8  10  -4 8458.24 850.673   1
  -8  10  -3 9708.77 981.049   3
   8  10  -3 7515.72 794.047   1
  -8  10  -2 7096.96 792.960   3
   8  10  -2 7317.34 765.735   1
   8  10  -1 18641.6 1201.32   1
  -8  10  -1 18005.8 1226.60   3
   8  10   0 13205.2 1007.82   1
  -8  10   0 14009.9 1037.91   3
  -8  10   0 13115.8 893.556   2
   8  10   1 16733.3 1115.05   1
  -8  10   1 18795.0 1138.17   3
  -8  10   1 17931.1 1092.75   2
   8  10   2 7135.46 747.540   1
  -8  10   2 8028.21 691.705   3
  -8  10   2 8360.73 802.690   2
   8  10   3 8878.77 856.189   1
  -8  10   3 9430.28 701.600   3
  -8  10   3 8618.53 843.802   2
   8  10   4 9611.16 883.002   1
  -8  10   4 8457.84 879.226   2
   8  10   5 8777.35 880.285   1
  -8  10   5 7858.81 878.287   2
   8  10   6 10732.1 973.789   1
  -8  10   6 10790.8 1073.67   2
  -8  10   7 5116.91 784.363   2
   8  10   7 4496.62 645.450   1
  -8  10   8 2331.71 513.436   2
  -8  10   9 1612.57 515.749   2
  -8  10  10 4631.57 835.303   2
   8  11 -10 559.825 260.521   1
  -8  11 -10-93.9670 271.299   3
   8  11  -9 156.253 242.985   1
  -8  11  -9 42.0443 216.541   3
   8  11  -8 551.368 315.417   1
  -8  11  -8-29.8325 248.367   3
   8  11  -7 194.039 200.360   1
  -8  11  -7 772.409 419.450   3
   8  11  -6 462.671 278.085   1
  -8  11  -6 564.290 295.350   3
   8  11  -5 554.038 272.849   1
  -8  11  -5 393.031 370.440   3
  -8  11  -4 4913.45 767.083   3
   8  11  -4 5972.66 760.604   1
   8  11  -3 69.1389 166.124   1
  -8  11  -3-65.9736 194.622   3
   8  11  -2 3644.93 563.283   1
  -8  11  -2 3793.18 611.241   3
   8  11  -1 898.403 281.785   1
  -8  11  -1 918.477 324.490   3
   8  11   0 10324.7 911.651   1
  -8  11   0 10849.3 933.873   3
   8  11   1 1529.08 337.936   1
  -8  11   1 1436.42 319.668   3
  -8  11   1 907.584 305.388   2
   8  11   2 4238.46 599.309   1
  -8  11   2 3959.18 503.751   3
  -8  11   2 3523.33 552.367   2
  -8  11   3 173.500 226.420   2
   8  11   3 487.718 245.284   1
  -8  11   3 104.825 119.598   3
   8  11   4 5867.84 730.696   1
  -8  11   4 5013.56 678.790   2
  -8  11   5 405.371 277.313   2
   8  11   5-62.8972 218.049   1
  -8  11   6 31.3495 170.623   2
   8  11   6 150.137 222.144   1
  -8  11   7 543.106 243.656   2
   8  11   7 487.205 186.682   1
  -8  11   8 282.867 223.622   2
  -8  11   9 306.954 326.542   2
  -8  11  10-179.964 429.146   2
   8  12 -10 1343.71 430.104   1
  -8  12 -10 3019.91 704.012   3
   8  12  -9 3974.63 702.630   1
  -8  12  -9 4790.36 926.346   3
   8  12  -8 2740.73 551.924   1
  -8  12  -8 2604.20 674.164   3
  -8  12  -7 12048.3 1318.08   3
   8  12  -7 9712.77 1037.02   1
  -8  12  -6 7963.71 1038.38   3
   8  12  -6 8262.53 942.919   1
  -8  12  -5 9331.70 1096.74   3
   8  12  -5 10222.1 1003.03   1
  -8  12  -4 14877.6 1318.02   3
   8  12  -4 16312.3 1243.40   1
   8  12  -3 8749.83 885.538   1
  -8  12  -3 7712.34 927.233   3
   8  12  -2 10094.7 957.293   1
  -8  12  -2 11793.6 1092.44   3
   8  12  -1 7523.98 812.006   1
  -8  12  -1 6322.67 754.432   3
   8  12   0 15878.3 1155.80   1
  -8  12   0 16699.6 1188.92   3
   8  12   1 6205.81 731.100   1
  -8  12   1 6885.43 729.463   3
  -8  12   1 7304.42 761.054   2
   8  12   2 11232.5 1004.67   1
  -8  12   2 11502.6 892.187   3
  -8  12   2 11636.4 1003.09   2
  -8  12   3 7366.83 665.788   3
   8  12   3 7765.57 825.239   1
  -8  12   3 6980.49 812.939   2
   8  12   4 14476.9 1174.62   1
  -8  12   4 13100.3 1144.16   2
   8  12   5 9317.48 944.593   1
  -8  12   5 9192.94 1015.48   2
   8  12   6 9834.09 983.540   1
  -8  12   6 9396.02 1057.10   2
   8  12   7 11162.5 1051.13   1
  -8  12   7 12107.6 1227.93   2
  -8  12   8 4002.08 759.015   2
  -8  12   9 4497.89 817.736   2
  -8  12  10 3359.65 738.502   2
   8  13 -10 716.848 366.054   1
   8  13  -9-158.443 292.236   1
  -8  13  -9 462.976 326.667   3
   8  13  -8 2987.24 587.882   1
  -8  13  -8 2899.91 739.096   3
   8  13  -7 1060.88 403.945   1
  -8  13  -7 949.664 454.728   3
   8  13  -6 1212.93 399.310   1
  -8  13  -6 1650.14 491.903   3
   8  13  -5 811.074 362.337   1
  -8  13  -5-338.597 356.705   3
   8  13  -4 6955.13 826.903   1
  -8  13  -4 6978.14 948.954   3
   8  13  -3 1028.55 343.269   1
  -8  13  -3 608.129 335.943   3
   8  13  -2 766.087 335.515   1
  -8  13  -2 1291.72 418.620   3
   8  13  -1 1145.12 372.496   1
  -8  13  -1 706.707 300.066   3
   8  13   0 861.034 315.051   1
  -8  13   0 345.775 178.855   3
  -8  13   1 1006.85 309.129   3
   8  13   1 1052.27 362.820   1
   8  13   2 370.752 183.983   1
  -8  13   2 712.192 258.168   3
  -8  13   2 991.008 360.914   2
   8  13   3 860.778 303.790   1
  -8  13   3 1286.58 303.537   3
  -8  13   3 844.119 303.094   2
   8  13   4 6814.08 851.431   1
  -8  13   4 7151.21 896.925   2
  -8  13   5-31.1723 209.175   2
   8  13   5 150.783 210.725   1
  -8  13   6 1347.29 453.821   2
   8  13   6 1169.65 370.460   1
  -8  13   7 480.712 375.655   2
   8  13   7 261.520 176.619   1
  -8  13   8 2046.43 569.650   2
  -8  13   9 504.349 378.555   2
  -8  13  10 267.907 268.739   2
   8  14  -9 2752.41 583.334   1
  -8  14  -9 5281.42 977.213   3
   8  14  -8 6109.83 883.746   1
  -8  14  -8 4987.16 918.493   3
   8  14  -7 2393.51 546.707   1
  -8  14  -7 2812.01 708.051   3
   8  14  -6 5293.95 774.177   1
  -8  14  -6 6345.00 960.760   3
   8  14  -5 4785.72 719.551   1
  -8  14  -5 6295.87 955.430   3
   8  14  -4 12579.0 1151.96   1
  -8  14  -4 12184.1 1259.64   3
   8  14  -3 9898.18 1002.45   1
  -8  14  -3 10047.4 1111.40   3
   8  14  -2 12516.6 1097.41   1
  -8  14  -2 12798.1 1199.49   3
   8  14  -1 11099.3 1036.73   1
  -8  14  -1 11962.2 1112.84   3
   8  14   0 9175.97 953.529   1
  -8  14   0 11128.3 1035.90   3
   8  14   1 12433.1 1110.94   1
  -8  14   1 11098.2 983.619   3
   8  14   2 14629.7 1205.05   1
  -8  14   2 13123.0 1001.63   3
  -8  14   2 12769.1 1119.91   2
   8  14   3 10414.0 1026.29   1
  -8  14   3 10735.9 1090.37   2
  -8  14   4 10456.5 1083.26   2
   8  14   4 13031.9 1158.61   1
   8  14   5 5116.95 747.754   1
  -8  14   5 5412.46 831.020   2
   8  14   6 5489.75 781.489   1
  -8  14   6 7096.54 988.538   2
  -8  14   7 4411.41 828.810   2
   8  14   7 2805.40 546.223   1
  -8  14   8 5468.20 925.756   2
  -8  14   9 4878.29 933.864   2
   8  15  -9-19.1370 191.058   1
   8  15  -8 810.829 353.382   1
  -8  15  -8 1028.48 556.416   3
   8  15  -7 1088.92 444.530   1
  -8  15  -7 319.005 305.114   3
   8  15  -6 285.542 249.775   1
  -8  15  -6-74.5884 297.314   3
   8  15  -5 931.716 338.482   1
  -8  15  -5 851.507 414.162   3
   8  15  -4 1862.42 457.243   1
  -8  15  -4 2045.09 528.011   3
   8  15  -3 435.156 268.722   1
  -8  15  -3 762.339 361.757   3
   8  15  -2 1158.60 387.796   1
  -8  15  -2 1558.12 492.211   3
  -8  15  -1 1010.09 378.936   3
   8  15  -1 963.003 308.123   1
  -8  15   0 201.503 152.800   3
   8  15   0 756.500 323.757   1
   8  15   1 1040.79 357.640   1
  -8  15   1 669.667 268.960   3
   8  15   2 2345.28 497.460   1
  -8  15   2 1196.06 349.014   3
   8  15   3-84.3077 253.424   1
  -8  15   3-49.5748 291.840   2
   8  15   4 1619.84 447.557   1
  -8  15   4 2638.86 594.120   2
  -8  15   5 1102.46 395.449   2
   8  15   5 758.845 322.133   1
  -8  15   6 386.050 359.289   2
   8  15   6 321.387 211.322   1
  -8  15   7 229.306 298.439   2
   8  15   7 505.103 269.265   1
  -8  15   8 996.589 433.793   2
  -8  15   9 1132.03 506.978   2
   8  16  -8 3653.23 702.265   1
  -8  16  -8 3631.10 885.570   3
   8  16  -7 3853.39 691.442   1
  -8  16  -7 3975.22 866.168   3
   8  16  -6 3313.25 634.101   1
  -8  16  -6 3547.42 773.873   3
   8  16  -5 3375.42 661.872   1
  -8  16  -5 2689.85 682.133   3
   8  16  -4 7722.95 944.043   1
  -8  16  -4 7538.78 1045.64   3
   8  16  -3 9077.46 999.170   1
  -8  16  -3 8646.48 1099.67   3
   8  16  -2 9020.57 999.628   1
  -8  16  -2 9124.05 1070.22   3
  -8  16  -1 1797.08 470.895   3
   8  16  -1 2501.72 566.950   1
   8  16   0 8109.44 941.404   1
  -8  16   0 8261.46 931.102   3
   8  16   1 2702.76 565.986   1
  -8  16   1 2796.94 560.423   3
  -8  16   2 9236.84 905.849   3
   8  16   2 8251.73 979.800   1
  -8  16   3 8762.02 1048.12   2
   8  16   3 7954.77 980.161   1
   8  16   4 7087.97 899.064   1
  -8  16   4 7781.43 1009.88   2
   8  16   5 3194.33 586.776   1
  -8  16   5 2747.09 654.852   2
  -8  16   6 3638.83 788.830   2
   8  16   6 3538.72 647.708   1
   8  16   7 3076.04 599.479   1
  -8  16   7 4473.32 907.345   2
  -8  16   8 3789.07 829.414   2
   8  17  -7 108.073 189.027   1
  -8  17  -7-108.569 238.344   3
   8  17  -6 250.365 191.854   1
  -8  17  -6-402.206 501.943   3
   8  17  -5 800.320 340.663   1
  -8  17  -5-195.526 368.223   3
   8  17  -4 693.201 337.333   1
   8  17  -3 208.625 214.113   1
   8  17  -2 190.470 191.041   1
   8  17  -1 2136.59 528.406   1
   8  17   0 799.414 390.857   1
  -8  17   0 649.517 290.253   3
   8  17   1 2731.05 611.757   1
  -8  17   1 2275.43 504.667   3
   8  17   2 475.440 269.526   1
   8  17   3 139.529 229.440   1
  -8  17   3 498.448 272.646   2
   8  17   4 1353.29 444.264   1
  -8  17   4 1149.59 440.040   2
   8  17   5 347.895 291.592   1
  -8  17   5 313.970 276.221   2
  -8  17   6 1073.99 406.912   2
   8  17   6 67.3081 207.319   1
  -8  17   7 20.8646 312.468   2
   8  17   7-137.565 181.805   1
  -8  17   8 1576.92 566.344   2
   8  18  -7 484.858 241.213   1
  -8  18  -7 535.434 473.019   3
   8  18  -6 2136.67 553.256   1
  -8  18  -6 1682.68 545.243   3
   8  18  -5 976.320 427.062   1
   8  18  -4 1272.00 454.951   1
   8  18  -3 2862.31 629.837   1
   8  18  -2 622.612 317.392   1
   8  18  -1 2844.13 622.073   1
   8  18   0 236.346 196.691   1
   8  18   1 1408.58 420.248   1
  -8  18   1 1951.24 467.578   3
   8  18   2 169.737 188.299   1
  -8  18   3 2150.78 540.055   2
   8  18   3 3236.63 684.339   1
   8  18   4 341.101 250.730   1
  -8  18   4 172.601 234.716   2
   8  18   5 1855.47 509.202   1
  -8  18   5 1757.74 582.326   2
  -8  18   6 2039.77 590.440   2
   8  18   6 2225.04 556.525   1
  -8  18   7 207.117 312.735   2
   8  18   7 702.113 365.907   1
   8  19  -6-216.470 208.424   1
   8  19  -5 1200.61 449.766   1
   8  19  -4 1562.30 489.744   1
   8  19  -3-113.789 304.280   1
   8  19  -2 806.060 341.095   1
   8  19  -1 353.839 228.069   1
   8  19   0 6841.02 952.463   1
   8  19   1 513.255 330.096   1
  -8  19   1 96.3859 225.460   3
   8  19   2 614.869 337.881   1
   8  19   3 238.469 285.058   1
   8  19   4 1526.51 473.437   1
  -8  19   4 1183.33 433.479   2
   8  19   5 208.731 247.286   1
  -8  19   5 171.159 264.735   2
  -8  19   6 367.539 391.721   2
   8  19   6 234.924 194.991   1
   8  19   7 492.941 292.334   1
   8  20  -5 985.516 419.991   1
   8  20  -4 1247.54 465.702   1
   8  20  -3 880.176 409.634   1
   8  20  -2 223.824 231.978   1
   8  20  -1 655.873 338.581   1
   8  20   0 1798.65 493.885   1
   8  20   1 821.676 352.712   1
   8  20   2-75.4632 220.181   1
   8  20   3 617.641 261.875   1
   8  20   4 429.728 307.841   1
  -8  20   4 796.261 390.823   2
   8  20   5 348.259 245.221   1
  -8  20   5-168.043 353.083   2
   8  20   6 282.715 317.714   1
  -8  20   6 780.107 482.166   2
   8  20   7 1252.43 453.269   1
   8  21  -3 838.191 379.754   1
   8  21  -2 1561.69 493.715   1
   8  21  -1 574.462 338.832   1
   8  21   0 1353.77 433.060   1
   8  21   1 596.472 378.924   1
   8  21   2 270.045 233.823   1
   8  21   3 1050.73 413.361   1
  -8  21   4 1184.31 439.245   2
   8  21   4 1587.57 513.990   1
   8  21   5-122.946 350.456   1
  -8  21   5 595.727 434.176   2
   8  21   6-55.3732 278.086   1
   8  22  -1-72.9397 250.624   1
   8  22   0 269.932 258.398   1
   8  22   1 490.299 385.283   1
   8  22   2 1148.25 473.740   1
   8  22   3 32.3593 181.332   1
   8  22   4 1221.09 469.486   1
  -8  22   4 780.154 421.088   2
   8  22   5-31.1321 285.953   1
  -9   0 -11 104.190 231.728   3
  -9   0 -10-125.516 258.246   3
  -9   0  -9 106.393 235.972   3
  -9   0  -8 215.605 178.412   3
  -9   0  -7-16.5368 232.968   3
  -9   0  -6 268.751 177.073   3
  -9   0  -5-28.0011 184.146   3
  -9   0  -4-217.868 240.716   3
  -9   0  -3 210.949 192.128   3
  -9   0  -2 242.457 176.912   3
   9   0  -1 49.8633 115.926   1
   9   0   0 117.948 99.8356   1
  -9   0   1 92.6363 111.139   2
   9   0   1 15.7855 108.877   1
  -9   0   2 74.1540 119.574   2
   9   0   2-29.8001 105.828   1
   9   0   3 164.654 115.518   1
  -9   0   3-169.603 152.515   2
   9   0   4-75.5689 97.8070   1
  -9   0   4-92.6605 132.893   2
  -9   0   5-206.723 195.202   2
   9   0   5 12.7562 98.0134   1
  -9   0   6 323.940 200.483   2
  -9   0   7 237.984 216.899   2
  -9   0   8 416.141 243.791   2
  -9   0   9-70.2954 206.925   2
  -9   0  10 16.7029 236.295   2
  -9   0  11-188.729 241.816   2
  -9  -1 -11 3013.86 628.439   3
  -9   1 -11 3347.77 721.655   3
   9   1 -11 4498.13 792.888   1
  -9  -1 -10 4880.76 809.433   3
  -9   1 -10 4675.96 797.818   3
   9   1 -10 4485.37 783.204   1
  -9   1  -9 6217.59 892.632   3
  -9  -1  -9 4545.82 746.216   3
  -9  -1  -8 3007.48 577.284   3
  -9   1  -8 2258.95 515.295   3
  -9  -1  -7 5654.10 788.264   3
  -9   1  -7 5452.87 775.334   3
  -9  -1  -6 5599.20 754.199   3
  -9   1  -6 5658.23 769.953   3
  -9  -1  -5 7581.82 844.507   3
  -9   1  -5 7905.80 877.410   3
  -9  -1  -4 4924.51 654.469   3
  -9   1  -4 4521.67 658.431   3
  -9  -1  -3 13621.2 1041.43   3
  -9   1  -3 13350.6 1062.99   3
   9   1  -3 14037.8 1025.42   1
  -9   1  -2 10675.5 906.423   3
   9   1  -2 12142.9 919.471   1
  -9   1  -1 10798.8 888.061   3
   9   1  -1 11358.7 870.125   1
  -9   1   0 2602.91 265.358   2
   9  -1   0 3421.58 465.504   1
   9   1   0 2644.05 402.977   1
  -9   1   1 11398.5 660.380   2
   9  -1   1 11919.3 824.302   1
   9   1   1 11204.0 814.544   1
  -9   1   2 11681.0 747.685   2
  -9  -1   2 12352.2 742.905   2
   9  -1   2 12082.0 799.283   1
   9   1   2 12853.8 846.990   1
  -9   1   3 13418.6 878.355   2
  -9  -1   3 13351.0 846.620   2
   9  -1   3 13811.2 829.561   1
   9   1   3 12546.9 805.932   1
   9   1   4 4903.17 492.673   1
  -9   1   4 4734.25 572.372   2
  -9  -1   4 4813.79 560.132   2
   9  -1   4 4604.37 455.934   1
  -9   1   5 7144.52 733.279   2
   9   1   5 7205.36 595.893   1
  -9  -1   5 6552.03 695.210   2
  -9   1   6 5724.98 709.759   2
  -9  -1   6 5958.75 700.254   2
  -9   1   7 6319.84 786.090   2
  -9  -1   7 6006.60 745.349   2
  -9   1   8 2303.30 503.629   2
  -9  -1   8 1872.13 441.919   2
  -9   1   9 5926.70 836.289   2
  -9  -1   9 4679.75 740.762   2
  -9   1  10 5395.35 840.178   2
  -9  -1  10 5766.06 829.025   2
  -9   1  11 3499.07 711.479   2
  -9  -1  11 2074.52 497.005   2
  -9  -2 -11 433.802 293.759   3
  -9   2 -11 1079.18 483.813   3
   9   2 -11 196.152 375.030   1
  -9  -2 -10 757.644 412.911   3
  -9   2 -10 1304.75 481.412   3
   9   2 -10 475.399 265.440   1
  -9  -2  -9 378.882 290.249   3
  -9   2  -9-160.106 350.282   3
   9   2  -9-129.225 224.321   1
  -9  -2  -8-105.559 247.004   3
  -9   2  -8 265.831 223.610   3
   9   2  -8 165.239 196.540   1
  -9  -2  -7 300.890 260.869   3
  -9   2  -7 446.302 306.837   3
   9   2  -7-28.2915 268.142   1
  -9  -2  -6 280.583 218.232   3
  -9   2  -6-89.8688 149.186   3
   9   2  -6-42.5134 135.303   1
  -9  -2  -5 1444.35 401.125   3
  -9   2  -5 2450.83 514.055   3
   9   2  -5 1831.21 422.991   1
  -9   2  -4 1188.95 347.372   3
   9   2  -4 1220.63 316.698   1
   9   2  -3 3863.06 553.168   1
  -9   2  -3 3191.28 539.087   3
  -9   2  -2 1164.38 324.799   3
   9   2  -2 1036.34 263.580   1
  -9   2  -1 1421.44 357.752   3
   9   2  -1 1068.19 302.838   1
  -9   2   0 123.957 96.6474   2
  -9   2   0-98.6944 151.201   3
   9   2   0-44.0266 118.779   1
   9   2   1 1178.99 278.319   1
  -9   2   1 1074.50 217.181   2
   9  -2   1 890.702 233.988   1
   9   2   2 805.956 246.128   1
  -9   2   2 409.104 152.635   2
   9  -2   2 1104.49 259.724   1
  -9   2   3 3255.72 442.212   2
[truncated: 69,816 more chars]
