# Supplementary material for: catena-Poly[[chlorido­tris­(1,3-thia­zolidine-2-thione-κS)cadmium(II)]-μ-chlorido]
Source: IUCrdata. 2020 Oct 30;5(Pt 10):x201423. doi: 10.1107/S2414314620014236 (PMC9462165; doi:10.1107/S2414314620014236)
Supplement: Supplementary file 2 [file x-05-x201423-Isup2.hkl]

data_I                                                                          
_shelx_title ' nt0556_dakar_abc4b_b.res in Pna2(1)'                             
_shelx_refln_list_code          4                                               
_shelx_F_calc_maximum      330.93                                               
_exptl_crystal_F_000      1072.00                                               
_reflns_d_resolution_high  0.7002                                               
                                                                                
loop_                                                                           
 _space_group_symop_operation_xyz                                               
 'x, y, z'                                                                      
 '-x, -y, z+1/2'                                                                
 'x+1/2, -y+1/2, z'                                                             
 '-x+1/2, y+1/2, z+1/2'                                                         
                                                                                
_cell_length_a     9.2014                                                       
_cell_length_b    19.3472                                                       
_cell_length_c    10.5827                                                       
_cell_angle_alpha  90.000                                                       
_cell_angle_beta   90.000                                                       
_cell_angle_gamma  90.000                                                       
                                                                                
_shelx_F_squared_multiplier     1.000                                           
                                                                                
loop_                                                                           
 _refln_index_h                                                                 
 _refln_index_k                                                                 
 _refln_index_l                                                                 
 _refln_F_squared_calc                                                          
 _refln_F_squared_meas                                                          
 _refln_F_squared_sigma                                                         
 _refln_observed_status                                                         
   4   0 -14        795.15        761.17        89.76 o                         
   3   1 -14        563.89        558.92        67.56 o                         
   4   1 -14          8.12         15.44        11.40 o                         
   3   2 -14         67.90         53.34        21.61 o                         
   4   2 -14        686.93        640.77        46.04 o                         
   2   3 -14         43.00          4.64        15.70 o                         
   3   3 -14        361.22        354.96        59.97 o                         
   4   3 -14         19.83        -13.34        14.29 o                         
   2   4 -14        748.98        724.72        81.50 o                         
   3   4 -14        117.74        126.84        38.79 o                         
   4   4 -14        352.45        289.14        39.17 o                         
   2   5 -14          0.27          8.53        18.41 o                         
   3   5 -14        362.76        231.42        48.55 o                         
   4   5 -14          1.09        -16.70        16.70 o                         
   1   6 -14         17.96          7.55        20.80 o                         
   2   6 -14        651.85        418.82        68.67 o                         
   3   6 -14          3.72        -15.65        24.50 o                         
   4   6 -14        347.48        272.70        57.95 o                         
   1   7 -14        542.63        487.48        69.90 o                         
   2   7 -14          4.02         28.48        32.04 o                         
   3   7 -14        382.47        351.11        63.95 o                         
   1   8 -14        126.75        163.03        47.87 o                         
   2   8 -14        792.97        714.19        90.55 o                         
   3   8 -14         50.93         57.61        29.10 o                         
   1   9 -14        414.20        433.33        69.47 o                         
   2   9 -14          1.37        -18.26        18.26 o                         
   1  10 -14         14.28         19.27        24.94 o                         
   2   0 -13         10.83         12.25        14.70 o                         
   4   0 -13        478.39        484.80        68.37 o                         
   6   0 -13        282.47        225.06        50.58 o                         
   1   1 -13         12.32          8.27        16.64 o                         
   2   1 -13         41.01         64.79        15.00 o                         
   3   1 -13         66.16         66.66        19.14 o                         
   4   1 -13         30.93         33.76        24.14 o                         
   5   1 -13        509.35        449.98        73.99 o                         
   6   1 -13         10.24         18.58        12.40 o                         
   1   2 -13          3.12        -13.13        18.74 o                         
   2   2 -13        248.96        208.13        21.86 o                         
   3   2 -13        206.44        175.11        21.52 o                         
   4   2 -13        333.21        289.56        31.03 o                         
   5   2 -13         35.48         51.07        15.00 o                         
   6   2 -13        384.02        372.05        38.26 o                         
   0   3 -13         33.59         11.26        12.64 o                         
   1   3 -13         58.59         52.08        22.20 o                         
   2   3 -13         34.70         49.87        12.37 o                         
   3   3 -13        186.99        216.59        25.81 o                         
   4   3 -13         11.25         -1.14        10.85 o                         
   5   3 -13        344.63        299.25        32.64 o                         
   6   3 -13         14.53          8.68        18.75 o                         
   1   4 -13          4.44         41.15        20.28 o                         
   2   4 -13        246.27        227.64        64.83 o                         
   3   4 -13         70.69         89.92        20.43 o                         
   4   4 -13        175.63        194.87        29.93 o                         
   5   4 -13         35.88         38.38        19.47 o                         
   6   4 -13        185.38        108.62        26.21 o                         
   0   5 -13          7.99         -7.11        22.28 o                         
   1   5 -13         87.92         66.40        26.77 o                         
   2   5 -13         59.65         67.04        26.33 o                         
   3   5 -13        271.02        262.24        34.09 o                         
   4   5 -13         60.84         78.33        22.31 o                         
   5   5 -13         92.13         93.98        22.55 o                         
   6   5 -13         37.34         17.54        35.24 o                         
   1   6 -13        163.89        188.17        41.36 o                         
   2   6 -13        169.61        152.05        43.16 o                         
   3   6 -13          3.44         -6.18         9.74 o                         
   4   6 -13        122.20         91.76        22.38 o                         
   5   6 -13         14.90         35.29        14.60 o                         
   6   6 -13        188.75        151.59        49.74 o                         
   0   7 -13        461.98        430.64        60.50 o                         
   1   7 -13         32.14          9.21        16.75 o                         
   2   7 -13         13.54         15.53        15.03 o                         
   3   7 -13        256.83        253.60        33.87 o                         
   4   7 -13          3.50         11.93        20.62 o                         
   5   7 -13        191.62        208.78        46.31 o                         
   1   8 -13        108.20         87.44        30.71 o                         
   2   8 -13         32.51         85.84        32.85 o                         
   3   8 -13         55.42         50.74        20.75 o                         
   4   8 -13        265.10        206.22        32.83 o                         
   5   8 -13         32.14         16.24        13.47 o                         
   2   9 -13         16.26         28.64        22.02 o                         
   3   9 -13         80.55         21.48        19.29 o                         
   4   9 -13        130.24        140.59        28.47 o                         
   5   9 -13        369.27        379.78        48.11 o                         
   2  10 -13         14.78        -28.92        28.92 o                         
   3  10 -13        156.47        168.15        47.84 o                         
   4  10 -13        214.56        172.60        31.69 o                         
   3  11 -13         31.80         67.81        24.29 o                         
   4  11 -13         98.06         90.28        26.60 o                         
   3  12 -13        135.91        174.60        55.19 o                         
   0   0 -12       6634.34       6899.37       191.26 o                         
   2   0 -12       2429.98       2350.98       129.20 o                         
   4   0 -12       3357.59       3368.31       173.10 o                         
   6   0 -12        206.47        180.90        44.61 o                         
   1   1 -12       3772.75       3700.91        83.06 o                         
   2   1 -12        149.28        160.33        26.72 o                         
   3   1 -12       2212.44       2130.53        98.39 o                         
   4   1 -12        123.25        165.00        29.48 o                         
   5   1 -12        821.16        749.48        63.75 o                         
   6   1 -12          2.79          4.46        16.44 o                         
   7   1 -12        356.56        338.20        45.05 o                         
   0   2 -12       4503.99       4630.74        87.16 o                         
   1   2 -12        236.80        220.25        19.16 o                         
   2   2 -12       2549.93       2466.17        95.05 o                         
   3   2 -12        377.95        368.40        74.97 o                         
   4   2 -12       2797.96       2563.99       106.54 o                         
   5   2 -12         74.40         87.73        78.87 o                         
   6   2 -12        602.61        541.53        44.46 o                         
   7   2 -12         44.33         68.67        20.43 o                         
   1   3 -12       4047.95       4061.55        86.53 o                         
   2   3 -12         51.25         39.06        12.20 o                         
   3   3 -12       2982.82       2918.08        86.84 o                         
   4   3 -12         47.78         51.36        14.74 o                         
   5   3 -12       1304.48       1266.32        63.77 o                         
   6   3 -12         20.69         34.06        16.69 o                         
   7   3 -12        459.70        503.20        44.92 o                         
   0   4 -12       2878.63       2783.26       136.66 o                         
   1   4 -12        147.53        134.05        17.93 o                         
   2   4 -12       3391.78       3244.69        89.58 o                         
   3   4 -12        315.41        260.85        27.09 o                         
   4   4 -12       1314.89       1244.94        60.31 o                         
   5   4 -12         63.68         58.66        15.75 o                         
   6   4 -12        937.65        925.11        73.01 o                         
   7   4 -12         93.93         70.88        23.97 o                         
   1   5 -12       4052.52       4224.05       117.01 o                         
   2   5 -12         11.54          8.78        16.01 o                         
   3   5 -12       2143.41       1994.15        91.16 o                         
   4   5 -12         38.88         34.23        24.98 o                         
   5   5 -12       1628.91       1434.51        85.71 o                         
   6   5 -12         85.91         79.67        22.77 o                         
   7   5 -12        384.57        424.68        52.32 o                         
   1   6 -12         57.55         76.40        22.45 o                         
   2   6 -12       3092.47       2976.80       128.67 o                         
   3   6 -12         10.48         14.54        12.57 o                         
   4   6 -12        707.12        639.08        55.05 o                         
   5   6 -12          9.60        -13.57        17.29 o                         
   6   6 -12        942.29        979.80        76.13 o                         
   7   6 -12         75.02         66.71        22.56 o                         
   1   7 -12       2816.50       2943.74       129.35 o                         
   2   7 -12         33.78         41.16        15.22 o                         
   3   7 -12       2189.57       1983.24        93.70 o                         
   4   7 -12         57.25         13.04        21.00 o                         
   5   7 -12        921.37        811.66        87.59 o                         
   6   7 -12        177.85        226.54        39.59 o                         
   7   7 -12        247.35        209.95        62.48 o                         
   2   8 -12       3617.19       3649.58       143.74 o                         
   3   8 -12         44.43         53.53        19.51 o                         
   4   8 -12        788.55        811.11        64.75 o                         
   5   8 -12        106.71         81.66        41.78 o                         
   6   8 -12        703.43        609.98        60.77 o                         
   7   8 -12         13.24          5.68        18.43 o                         
   2   9 -12         51.01         28.61        21.99 o                         
   3   9 -12       1626.22       1557.34        85.09 o                         
   4   9 -12        152.73        135.95        28.81 o                         
   5   9 -12        788.18        756.35        66.22 o                         
   6   9 -12         76.66         32.55        15.86 o                         
   2  10 -12       2434.59       2648.15       138.07 o                         
   3  10 -12         15.82          9.57        42.21 o                         
   4  10 -12       1152.25       1163.66        78.58 o                         
   5  10 -12        279.92        237.86        39.90 o                         
   6  10 -12        523.62        573.60        80.72 o                         
   2  11 -12         11.82         24.92        22.14 o                         
   3  11 -12       1579.82       1612.16       115.70 o                         
   4  11 -12        141.39        125.72        27.82 o                         
   5  11 -12        576.44        554.30        58.24 o                         
   6  11 -12         42.00         93.31        29.01 o                         
   3  12 -12         31.15         45.34        27.43 o                         
   4  12 -12       1195.41       1161.11       119.81 o                         
   5  12 -12        289.94        282.13        44.67 o                         
   3  13 -12        755.04        785.49        84.26 o                         
   4  13 -12         80.35         39.29        14.71 o                         
   5  13 -12        731.47        694.32        67.45 o                         
   3  14 -12         79.91         89.89        30.11 o                         
   4  14 -12        898.77        804.68        90.38 o                         
   2   0 -11        363.72        345.15        26.85 o                         
   4   0 -11       1118.87       1036.37        92.36 o                         
   6   0 -11        319.62        316.63        59.19 o                         
   8   0 -11        269.45        265.81        60.32 o                         
   0   1 -11        454.85        417.78        32.16 o                         
   1   1 -11         37.10         32.64         6.10 o                         
   2   1 -11         22.78         31.75         9.35 o                         
   3   1 -11        300.90        309.93        47.12 o                         
   4   1 -11         41.91         41.98        16.50 o                         
   5   1 -11        940.41        889.44        63.43 o                         
   6   1 -11        130.18         75.01        19.90 o                         
   7   1 -11        516.74        512.18        54.00 o                         
   8   1 -11          3.45          6.48        22.51 o                         
   9   1 -11        320.59        353.05        40.33 o                         
   1   2 -11         44.52         46.85         6.33 o                         
   2   2 -11        231.81        248.30        21.64 o                         
   3   2 -11         90.66         77.98        18.78 o                         
   4   2 -11        550.88        504.68        46.06 o                         
   5   2 -11         75.77         79.28        21.41 o                         
   6   2 -11        531.84        558.94        53.58 o                         
   7   2 -11         28.19         10.66        12.49 o                         
   8   2 -11        342.71        351.03        48.33 o                         
   0   3 -11        205.62        221.39        18.55 o                         
   1   3 -11        281.70        291.44        16.98 o                         
   2   3 -11        149.89        131.87        17.26 o                         
   3   3 -11        392.20        392.39        30.66 o                         
   4   3 -11        120.00        142.00        19.93 o                         
   5   3 -11        238.76        242.93        27.76 o                         
   6   3 -11          0.25         -9.41        12.13 o                         
   7   3 -11        431.15        365.05        37.42 o                         
   8   3 -11         29.15         33.78        16.61 o                         
   1   4 -11         20.28         20.13         8.95 o                         
   2   4 -11        459.78        433.70        30.69 o                         
   3   4 -11        319.74        278.18        26.68 o                         
   4   4 -11        278.26        243.20        25.44 o                         
   5   4 -11          3.99         -0.42        10.61 o                         
   6   4 -11        333.55        369.61        36.10 o                         
   7   4 -11         21.34         58.55        21.15 o                         
   8   4 -11        347.75        368.97        49.01 o                         
   0   5 -11         88.64        125.77        23.05 o                         
   1   5 -11        333.58        288.04        30.15 o                         
   2   5 -11        159.67        138.23        21.95 o                         
   3   5 -11        442.98        408.55        39.89 o                         
   4   5 -11          1.17          2.48        12.36 o                         
   5   5 -11        378.91        327.52        72.76 o                         
   6   5 -11         28.82         30.23        15.14 o                         
   7   5 -11        513.94        481.73        53.91 o                         
   8   5 -11         17.00          8.68        15.99 o                         
   1   6 -11        218.87        228.50        35.25 o                         
   2   6 -11        203.84        144.55        53.89 o                         
   3   6 -11        310.91        332.37        36.57 o                         
   4   6 -11        329.70        279.60        53.47 o                         
   5   6 -11         27.44         23.79        12.75 o                         
   6   6 -11        572.65        595.16        57.15 o                         
   7   6 -11         39.72         39.01        20.93 o                         
   8   6 -11        245.68        256.45        96.04 o                         
   0   7 -11        730.73        718.77        57.16 o                         
   1   7 -11        228.23        257.70        38.08 o                         
   2   7 -11        138.87        168.08        32.99 o                         
   3   7 -11        260.78        228.64        31.55 o                         
   4   7 -11         34.69         32.99        35.18 o                         
   5   7 -11        289.99        250.31        49.87 o                         
   6   7 -11        181.46        202.31        36.92 o                         
   7   7 -11        417.60        388.66        47.82 o                         
   8   7 -11         52.41         34.01        22.13 o                         
   1   8 -11        253.89        260.13        38.49 o                         
   2   8 -11         58.41         57.81        22.24 o                         
   3   8 -11        115.15         98.67        22.60 o                         
   4   8 -11        406.49        420.21        45.82 o                         
   5   8 -11         22.37         -2.46        17.86 o                         
   6   8 -11        583.55        486.76        52.93 o                         
   7   8 -11         12.21         18.73        17.81 o                         
   8   8 -11        151.47        186.20        36.31 o                         
   0   9 -11        368.30        365.99        42.88 o                         
   1   9 -11         35.08         38.25        15.28 o                         
   2   9 -11         26.16         57.12        21.83 o                         
   3   9 -11        175.56        167.57        36.51 o                         
   4   9 -11        194.19        192.33        32.56 o                         
   5   9 -11        705.51        676.00        60.28 o                         
   6   9 -11          4.20         44.74        23.67 o                         
   7   9 -11        282.93        323.63        46.67 o                         
   1  10 -11         89.70        103.64        25.79 o                         
   2  10 -11        138.67        121.09        30.09 o                         
   3  10 -11        260.06        249.69        43.93 o                         
   4  10 -11        269.61        322.68        44.89 o                         
   5  10 -11         49.96         47.61        19.31 o                         
   6  10 -11        334.09        334.11        45.66 o                         
   7  10 -11          2.50         15.28        14.67 o                         
   1  11 -11         90.56         80.13        23.68 o                         
   2  11 -11        254.87        248.41        44.51 o                         
   3  11 -11         90.78         73.55        25.71 o                         
   4  11 -11        243.32        231.10        46.90 o                         
   5  11 -11        179.53        165.59        31.99 o                         
   6  11 -11         60.57         32.29        15.22 o                         
   7  11 -11        145.05        160.42        33.85 o                         
   1  12 -11         33.19         33.82        17.08 o                         
   2  12 -11        153.15        196.07        39.60 o                         
   3  12 -11        457.15        422.92        58.98 o                         
   4  12 -11         77.99        103.05        34.93 o                         
   5  12 -11          5.96         -1.65        14.44 o                         
   6  12 -11        129.71        152.32        64.41 o                         
   1  13 -11        302.70        256.96        43.66 o                         
   2  13 -11        294.55        252.95        44.87 o                         
   3  13 -11        147.80        132.02        34.14 o                         
   4  13 -11         50.64         45.30        27.14 o                         
   5  13 -11        136.06         79.80        62.77 o                         
   6  13 -11         48.53         44.78        28.56 o                         
   2  14 -11         38.93         21.62        21.48 o                         
   3  14 -11         99.43        150.15        38.85 o                         
   4  14 -11        251.65        209.28        45.28 o                         
   5  14 -11         36.49         25.40        26.12 o                         
   6  14 -11         93.80         52.66        21.31 o                         
   2  15 -11        172.49        160.26        39.16 o                         
   3  15 -11        105.16         92.27        28.80 o                         
   4  15 -11         21.18         27.44        17.77 o                         
   5  15 -11         55.58         92.92        40.04 o                         
   2  16 -11         21.34         21.27        19.09 o                         
   3  16 -11         55.53         81.59        26.82 o                         
   4  16 -11         75.49         61.20        27.76 o                         
   3  17 -11         31.68        -21.19        29.21 o                         
   0   0 -10       5375.75       5100.77       151.08 o                         
   2   0 -10       1567.38       1512.03        54.44 o                         
   4   0 -10       3127.15       2691.87       142.82 o                         
   6   0 -10        162.54        119.45        36.76 o                         
   8   0 -10       1440.73       1492.64       129.44 o                         
   1   1 -10       2739.33       2781.09        54.73 o                         
   2   1 -10        109.04        124.50         9.48 o                         
   3   1 -10       2156.14       2167.50        37.72 o                         
   4   1 -10        153.34        162.32        27.09 o                         
   5   1 -10       1308.53       1237.45        72.42 o                         
   6   1 -10         40.80         53.83        16.58 o                         
   7   1 -10        812.34        799.79        64.62 o                         
   8   1 -10         35.58         22.70        16.60 o                         
   9   1 -10        467.07        457.17        44.91 o                         
   0   2 -10       5079.71       5031.76       105.59 o                         
   1   2 -10        660.56        623.03        22.03 o                         
   2   2 -10        722.45        729.26        23.02 o                         
   3   2 -10        484.97        534.51        43.39 o                         
   4   2 -10       1653.36       1573.79        77.50 o                         
   5   2 -10        363.96        398.91        67.30 o                         
   6   2 -10        891.89        799.23        62.11 o                         
   7   2 -10         32.00         37.13        17.88 o                         
   8   2 -10        548.52        570.21        47.32 o                         
   9   2 -10         80.86         74.85        19.78 o                         
   1   3 -10        857.74        820.31        25.07 o                         
   2   3 -10         41.48         43.35         7.81 o                         
   3   3 -10       1849.22       1795.00        78.37 o                         
   4   3 -10          3.85          2.64        11.62 o                         
   5   3 -10       1018.52       1031.70        66.39 o                         
   6   3 -10         43.01         46.95        14.47 o                         
   7   3 -10        578.45        612.28        46.44 o                         
   8   3 -10         22.94         -2.19        16.25 o                         
   9   3 -10        310.39        298.03        45.00 o                         
   0   4 -10        533.53        504.08        44.59 o                         
   1   4 -10        898.87        888.01        30.91 o                         
   2   4 -10       2608.64       2491.58        46.80 o                         
   3   4 -10        351.55        377.25        29.38 o                         
   4   4 -10       1338.42       1338.19        57.88 o                         
   5   4 -10        282.75        272.23        28.54 o                         
   6   4 -10       1134.82       1106.16        58.93 o                         
   7   4 -10         65.88         59.18        16.54 o                         
   8   4 -10        256.31        226.66        37.15 o                         
   9   4 -10         55.70         33.15        23.31 o                         
   1   5 -10       1737.86       1841.11        58.21 o                         
   2   5 -10        121.53        140.47        53.23 o                         
   3   5 -10       1007.02        913.66        45.25 o                         
   4   5 -10         39.63         30.91        11.56 o                         
   5   5 -10       1664.32       1657.35        85.86 o                         
   6   5 -10          2.87          4.34        12.71 o                         
   7   5 -10        523.23        484.63        51.05 o                         
   8   5 -10         20.67          5.65        28.79 o                         
   9   5 -10        135.64        157.21        33.22 o                         
   0   6 -10       2429.62       2627.12       103.42 o                         
   1   6 -10        200.71        211.51        20.64 o                         
   2   6 -10       4243.53       4219.56       153.98 o                         
   3   6 -10        124.30         85.98        38.71 o                         
   4   6 -10        606.73        556.76        60.56 o                         
   5   6 -10         73.86        132.93        27.25 o                         
   6   6 -10       2229.32       2226.94       105.94 o                         
   7   6 -10        249.54        238.35        37.07 o                         
   8   6 -10         73.32        100.97        26.65 o                         
   9   6 -10          5.26          6.15        15.78 o                         
   1   7 -10       1808.65       1846.56        61.00 o                         
   2   7 -10         27.29         27.46        13.02 o                         
   3   7 -10       1794.36       1680.30       105.72 o                         
   4   7 -10         63.83         64.90        18.58 o                         
   5   7 -10        667.92        607.74        53.76 o                         
   6   7 -10         11.75         32.70        20.07 o                         
   7   7 -10        530.60        500.35        53.96 o                         
   8   7 -10          6.44         16.12        13.60 o                         
   9   7 -10        382.79        361.23        64.63 o                         
   0   8 -10        479.26        397.95        41.86 o                         
   1   8 -10         38.34         29.76        10.00 o                         
   2   8 -10       2279.13       2255.76       116.85 o                         
   3   8 -10         93.19         70.23        23.78 o                         
   4   8 -10        286.85        263.53        42.16 o                         
   5   8 -10        285.42        315.44        40.04 o                         
   6   8 -10       1094.60       1044.56        74.96 o                         
   7   8 -10         38.58         28.59        17.39 o                         
   8   8 -10        325.89        341.65        46.83 o                         
   9   8 -10         43.06         36.40        16.75 o                         
   1   9 -10       1420.42       1561.82        60.06 o                         
   2   9 -10         58.05         73.13        24.79 o                         
   3   9 -10        978.92        992.25        83.90 o                         
   4   9 -10         30.87          6.55        14.62 o                         
   5   9 -10        807.13        805.77        63.40 o                         
   6   9 -10         58.64         46.00        18.09 o                         
   7   9 -10        540.40        539.56        57.43 o                         
   8   9 -10          9.80         28.89        21.95 o                         
   0  10 -10        705.75        676.11        57.77 o                         
   1  10 -10        654.96        634.21        40.01 o                         
   2  10 -10       1410.91       1566.85       100.63 o                         
   3  10 -10        366.78        326.61        49.86 o                         
   4  10 -10        902.05        943.11        87.09 o                         
   5  10 -10         70.86         96.10        23.86 o                         
   6  10 -10        326.73        403.57        48.94 o                         
   7  10 -10        118.92        134.39        47.05 o                         
   8  10 -10        342.84        329.73        50.66 o                         
   1  11 -10       1377.01       1302.53        63.38 o                         
   2  11 -10         35.32         43.90        18.63 o                         
   3  11 -10       1782.65       1893.98       119.99 o                         
   4  11 -10         61.18         37.82        25.64 o                         
   5  11 -10        592.45        553.45        53.80 o                         
   6  11 -10          2.54         -7.63        15.28 o                         
   7  11 -10        320.99        289.19        42.47 o                         
   8  11 -10          2.46         23.39        31.92 o                         
   0  12 -10       2859.74       2910.16       129.62 o                         
   1  12 -10        122.54        116.98        30.04 o                         
   2  12 -10        232.30        269.34        44.42 o                         
   3  12 -10         52.77         27.40        13.60 o                         
   4  12 -10       1485.82       1561.16       116.30 o                         
   5  12 -10         49.62         49.80        21.17 o                         
   6  12 -10        519.85        561.35        65.39 o                         
   7  12 -10         67.39         75.47        30.64 o                         
   8  12 -10        281.63        205.87        81.84 o                         
   1  13 -10       1368.57       1440.12        98.63 o                         
   2  13 -10          2.36         -1.73        11.24 o                         
   3  13 -10        720.66        614.07        70.89 o                         
   4  13 -10         19.40          4.37        18.71 o                         
   5  13 -10        970.89        913.71        95.48 o                         
   6  13 -10         39.05         51.71        31.72 o                         
   7  13 -10        212.00        177.37        56.81 o                         
   0  14 -10       1993.33       2230.26       122.72 o                         
   1  14 -10         77.69        141.91        35.41 o                         
   2  14 -10        448.62        443.00        58.93 o                         
   3  14 -10          1.65         22.62        16.95 o                         
   4  14 -10       1515.43       1589.30       121.44 o                         
   5  14 -10         55.65          4.37        18.99 o                         
   6  14 -10        133.39         54.04        62.16 o                         
   7  14 -10         40.50         30.82        20.97 o                         
   1  15 -10        534.68        601.75        69.68 o                         
   2  15 -10         98.54         97.96        29.43 o                         
   3  15 -10        489.31        405.77        60.90 o                         
   4  15 -10          7.19         18.07        19.28 o                         
   5  15 -10        264.60        244.97        49.79 o                         
   6  15 -10          2.32         22.07        20.20 o                         
   1  16 -10        267.64        335.00        53.18 o                         
   2  16 -10        440.05        438.72        63.09 o                         
   3  16 -10        173.44        169.05        42.28 o                         
   4  16 -10        390.62        310.15        57.45 o                         
   5  16 -10        157.54        187.30        48.20 o                         
   6  16 -10        326.57        364.83        66.59 o                         
   1  17 -10        626.06        756.80        82.48 o                         
   2  17 -10          7.52        -24.40        31.02 o                         
   3  17 -10        750.60        733.87        88.80 o                         
   4  17 -10         37.96         41.36        19.11 o                         
   5  17 -10        212.26        119.13        40.80 o                         
   1  18 -10         43.34         21.92        16.51 o                         
   2  18 -10       1361.16       1429.08       118.64 o                         
   3  18 -10         58.93        108.27        35.88 o                         
   4  18 -10        304.66        304.44        61.81 o                         
   2  19 -10          9.43         -3.84        20.00 o                         
   3  19 -10        445.78        387.29        67.81 o                         
   2  20 -10        469.76        528.73        78.87 o                         
   2   0  -9        323.23        319.80        18.95 o                         
   4   0  -9       2669.29       2595.01        86.97 o                         
   6   0  -9       1147.74       1115.12        98.18 o                         
   8   0  -9        430.22        357.66        61.73 o                         
  10   0  -9        353.55        336.53        66.64 o                         
   0   1  -9        649.57        582.73        34.41 o                         
   1   1  -9         47.54         44.10         8.55 o                         
   2   1  -9       1214.71       1174.78        23.83 o                         
   3   1  -9        294.23        289.83        13.81 o                         
   4   1  -9        352.97        292.79        32.93 o                         
   5   1  -9       1812.74       1778.31        83.11 o                         
   6   1  -9        131.59        115.68        23.77 o                         
   7   1  -9        640.32        629.43        55.72 o                         
   8   1  -9         13.05         23.51        13.66 o                         
   9   1  -9        496.17        523.66        81.62 o                         
  10   1  -9         55.52         42.90        28.12 o                         
   1   2  -9        385.74        382.11        16.50 o                         
   2   2  -9        251.45        250.24        10.67 o                         
   3   2  -9        578.39        610.86        30.34 o                         
   4   2  -9        385.34        396.23        61.90 o                         
   5   2  -9         40.39         59.88        17.35 o                         
   6   2  -9        792.80        712.68       103.14 o                         
   7   2  -9        215.91        227.48        33.92 o                         
   8   2  -9        835.12        844.44        67.91 o                         
   9   2  -9          5.67          2.47        15.96 o                         
  10   2  -9        206.65        237.57        50.99 o                         
   0   3  -9        428.69        386.39        26.01 o                         
   1   3  -9        142.49        151.12        11.34 o                         
   2   3  -9        148.07        132.00        11.19 o                         
   3   3  -9        816.41        855.15        38.14 o                         
   4   3  -9        302.10        241.76        29.90 o                         
   5   3  -9        742.00        709.64        60.93 o                         
   6   3  -9        151.71        158.86        28.42 o                         
   7   3  -9        693.95        622.31        44.95 o                         
   8   3  -9         38.93         66.00        19.93 o                         
   9   3  -9        443.85        450.25        52.00 o                         
  10   3  -9         36.87         60.42        22.27 o                         
   1   4  -9          2.55          7.23         7.67 o                         
   2   4  -9       1244.50       1204.82        29.75 o                         
   3   4  -9        199.19        199.84        20.48 o                         
   4   4  -9       1065.53        987.32        47.64 o                         
   5   4  -9          7.91         17.40         9.28 o                         
   6   4  -9        886.40        850.49        49.97 o                         
   7   4  -9         12.84         11.38        13.08 o                         
   8   4  -9       1017.35        972.96        73.59 o                         
   9   4  -9         36.06         87.62        27.28 o                         
  10   4  -9        606.78        518.52        69.96 o                         
   0   5  -9        565.87        598.64        46.55 o                         
   1   5  -9        622.82        585.99        31.44 o                         
   2   5  -9        446.25        451.70        21.27 o                         
   3   5  -9        646.91        595.01        35.00 o                         
   4   5  -9         43.49         36.51         9.84 o                         
   5   5  -9         27.01         12.58         9.15 o                         
   6   5  -9         22.66         39.20        16.10 o                         
   7   5  -9       1065.46       1133.93        75.73 o                         
   8   5  -9          4.76         11.08        42.65 o                         
   9   5  -9        318.99        299.50        44.16 o                         
  10   5  -9         11.49         -4.64        50.31 o                         
   1   6  -9       1443.40       1522.45        51.76 o                         
   2   6  -9        716.96        759.66        50.43 o                         
   3   6  -9        408.48        400.82        49.72 o                         
   4   6  -9        152.02        131.12        22.75 o                         
   5   6  -9        205.02        196.63        29.90 o                         
   6   6  -9        696.69        700.00        57.67 o                         
   7   6  -9        283.22        303.77        40.32 o                         
   8   6  -9        766.16        758.15        66.01 o                         
   9   6  -9         73.77         63.11        27.71 o                         
  10   6  -9        458.43        493.97        58.84 o                         
   0   7  -9        498.03        513.80        44.47 o                         
   1   7  -9        293.41        301.32        23.79 o                         
   2   7  -9        319.11        329.12        23.27 o                         
   3   7  -9        431.87        435.86        52.39 o                         
   4   7  -9         54.50         59.75        21.78 o                         
   5   7  -9       1222.61       1197.95        71.97 o                         
   6   7  -9         82.66         86.93        21.98 o                         
   7   7  -9        321.87        305.15        40.58 o                         
   8   7  -9          1.82        -29.96        31.96 o                         
   9   7  -9        231.26        186.30        35.51 o                         
  10   7  -9         28.91         15.63        22.53 o                         
   1   8  -9        730.11        753.61        38.77 o                         
   2   8  -9         87.47         68.14        12.00 o                         
   3   8  -9        691.03        661.56        64.95 o                         
   4   8  -9       1221.97       1262.92        95.24 o                         
   5   8  -9         97.96        115.51        24.75 o                         
   6   8  -9       1037.17       1076.27       118.13 o                         
   7   8  -9        197.71        173.90        47.71 o                         
   8   8  -9        257.49        228.88        38.25 o                         
   9   8  -9         43.96         25.63        57.08 o                         
   0   9  -9        237.87        262.13        34.30 o                         
   1   9  -9         97.47         91.73        14.69 o                         
   2   9  -9        179.28        191.56        20.25 o                         
   3   9  -9        172.51        196.48        37.91 o                         
   4   9  -9        152.86        217.18        40.94 o                         
   5   9  -9       1025.68       1031.44        69.46 o                         
   6   9  -9          4.78         29.56        18.16 o                         
   7   9  -9        818.93        822.64        68.22 o                         
   8   9  -9          2.70         16.20        15.02 o                         
   9   9  -9        185.53        198.02        61.40 o                         
   1  10  -9        157.80        146.90        19.56 o                         
   2  10  -9        254.55        245.55        34.96 o                         
   3  10  -9        357.36        307.99        46.16 o                         
   4  10  -9        556.48        542.97        64.60 o                         
   5  10  -9        110.89         59.95        25.50 o                         
   6  10  -9        458.13        475.04        62.39 o                         
   7  10  -9         18.48         19.78        15.62 o                         
   8  10  -9        133.08        148.48        31.16 o                         
   9  10  -9         20.42         15.07        49.71 o                         
   0  11  -9         19.26         27.18        11.42 o                         
   1  11  -9         56.73         52.97        12.99 o                         
   2  11  -9        350.37        418.99        56.42 o                         
   3  11  -9        273.28        240.46        42.29 o                         
   4  11  -9        635.37        721.67        74.59 o                         
   5  11  -9       1101.22       1083.48        97.72 o                         
   6  11  -9         78.04        104.12        23.83 o                         
   7  11  -9        254.43        246.97        69.69 o                         
   8  11  -9         32.37          9.36        15.79 o                         
   9  11  -9        401.95        374.64        52.73 o                         
   1  12  -9        115.97        114.21        18.10 o                         
   2  12  -9        987.19       1038.81        52.28 o                         
   3  12  -9        705.67        697.12        72.92 o                         
   4  12  -9        123.02        141.49        38.27 o                         
   5  12  -9          4.20        -18.52        24.14 o                         
   6  12  -9         87.82         80.08        20.92 o                         
   7  12  -9         51.61         56.77        55.37 o                         
   8  12  -9        494.48        420.72        54.66 o                         
   0  13  -9        951.75       1065.73        81.56 o                         
   1  13  -9        624.50        647.48        44.79 o                         
   2  13  -9        420.04        379.07        52.34 o                         
   3  13  -9        111.69         91.94        29.43 o                         
   4  13  -9         62.28         78.38        28.47 o                         
   5  13  -9         70.39         65.87        24.85 o                         
   6  13  -9        270.01        234.18        37.77 o                         
   7  13  -9        399.87        410.95        52.67 o                         
   8  13  -9         22.32         13.18        30.34 o                         
   1  14  -9        237.10        232.96        27.99 o                         
   2  14  -9        111.36        110.11        30.34 o                         
   3  14  -9         17.19         11.34        14.36 o                         
   4  14  -9        275.76        239.46        49.34 o                         
   5  14  -9         99.93         99.61        35.10 o                         
   6  14  -9        137.30        127.20        35.49 o                         
   7  14  -9         17.09         50.10        29.30 o                         
   8  14  -9        395.74        369.05       123.47 o                         
   0  15  -9        226.33        233.34        42.16 o                         
   1  15  -9        133.73        130.26        22.37 o                         
   2  15  -9        313.60        325.93        53.16 o                         
   3  15  -9        131.75        126.84        33.18 o                         
   4  15  -9          5.89         59.69        27.22 o                         
   5  15  -9        223.06        202.50        48.76 o                         
   6  15  -9        120.11         45.54        24.17 o                         
   7  15  -9        234.18        213.58        39.42 o                         
   1  16  -9        968.74        976.37        60.39 o                         
   2  16  -9         35.23          9.34        13.95 o                         
   3  16  -9        134.02        156.09        41.88 o                         
   4  16  -9        240.77        232.97        50.69 o                         
   5  16  -9        172.97        168.87        43.65 o                         
   6  16  -9        356.36        376.63        68.54 o                         
   7  16  -9         75.65         78.00        61.99 o                         
   0  17  -9        517.22        577.68        68.95 o                         
   1  17  -9        219.78        267.74        48.56 o                         
   2  17  -9         97.77        102.88        33.50 o                         
   3  17  -9         50.86         73.03        32.65 o                         
   4  17  -9         21.62          6.31        21.11 o                         
   5  17  -9        207.87        170.08        46.09 o                         
   6  17  -9        110.90        120.10        39.26 o                         
   1  18  -9        132.75        146.84        35.74 o                         
   2  18  -9        111.01         83.85        33.68 o                         
   3  18  -9        262.83        135.39        39.01 o                         
   4  18  -9        264.08        304.67        61.28 o                         
   5  18  -9        159.88        113.23        35.42 o                         
   6  18  -9        165.29        210.91        54.23 o                         
   0  19  -9         54.57         43.73        22.51 o                         
   1  19  -9         19.68         48.15        22.76 o                         
   2  19  -9        150.59        114.15        37.23 o                         
   3  19  -9        180.64        155.39        43.74 o                         
   4  19  -9        225.21        267.24        58.73 o                         
   5  19  -9         65.35         34.64        27.01 o                         
   1  20  -9        261.01        288.39        57.38 o                         
   2  20  -9        108.83        179.96        44.98 o                         
   3  20  -9        303.37        214.19        53.83 o                         
   4  20  -9         17.89         34.24        32.22 o                         
   1  21  -9         22.21         25.23        20.16 o                         
   2  21  -9        133.96         91.97        34.34 o                         
   3  21  -9         97.05         36.88        19.80 o                         
   0   0  -8      15689.59      15994.01       239.22 o                         
   2   0  -8       4587.91       4521.93        65.94 o                         
   4   0  -8       8176.25       7921.27       225.98 o                         
   6   0  -8        134.85        108.54        29.66 o                         
   8   0  -8       1921.05       1910.75       138.27 o                         
  10   0  -8         27.49         15.43        19.29 o                         
   1   1  -8      14317.75      14134.55       163.75 o                         
   2   1  -8        194.79        161.05        10.02 o                         
   3   1  -8       8060.17       8452.25        92.89 o                         
   4   1  -8        118.18        131.02        32.20 o                         
   5   1  -8       3516.95       3460.49        80.29 o                         
   6   1  -8        167.90        188.47        30.37 o                         
   7   1  -8       1346.36       1258.65        75.93 o                         
   8   1  -8          8.88          4.85        13.28 o                         
   9   1  -8        238.51        258.20        37.54 o                         
  10   1  -8        124.98        123.20        24.62 o                         
  11   1  -8         27.44        -15.19        16.08 o                         
   0   2  -8      27514.22      27570.50       294.84 o                         
   1   2  -8        165.07        138.36        13.52 o                         
   2   2  -8       6746.74       6761.77        52.32 o                         
   3   2  -8       2222.50       2250.34        55.03 o                         
   4   2  -8       8209.67       8109.34       117.34 o                         
   5   2  -8        674.07        708.06        52.05 o                         
   6   2  -8       1412.62       1339.51        73.94 o                         
   7   2  -8        503.15        490.02        47.37 o                         
   8   2  -8        817.15        912.21        67.53 o                         
   9   2  -8          1.38         11.50        12.37 o                         
  10   2  -8          7.72         33.52        32.59 o                         
  11   2  -8         43.62         33.58        14.04 o                         
   1   3  -8       9828.67       9507.17        81.11 o                         
   2   3  -8       1516.92       1463.36        31.91 o                         
   3   3  -8       8684.25       8853.19       150.68 o                         
   4   3  -8        148.23        162.66        14.75 o                         
   5   3  -8       3314.89       3309.15       110.15 o                         
   6   3  -8        161.17        214.56        35.49 o                         
   7   3  -8        722.30        614.64        53.57 o                         
   8   3  -8        153.56        154.37        25.00 o                         
   9   3  -8        160.19        139.69        30.74 o                         
  10   3  -8         74.44        137.84        31.89 o                         
  11   3  -8         12.18        -11.90        22.31 o                         
   0   4  -8       6598.02       6853.65        99.85 o                         
   1   4  -8       2047.01       2074.00        46.55 o                         
   2   4  -8      12484.89      12140.14        92.23 o                         
   3   4  -8       1013.07        994.37        36.03 o                         
   4   4  -8       5663.72       5604.88        82.19 o                         
   5   4  -8         90.95        110.74        18.60 o                         
   6   4  -8       2744.46       2674.59        84.75 o                         
   7   4  -8        308.10        344.78        33.44 o                         
   8   4  -8        357.13        315.48        41.59 o                         
   9   4  -8         90.26        101.44        38.17 o                         
  10   4  -8        226.95        211.87        38.19 o                         
   1   5  -8      11477.61      11174.65       131.00 o                         
   2   5  -8        316.09        340.72        18.44 o                         
   3   5  -8       4598.23       4872.75       150.44 o                         
   4   5  -8         80.35         85.31        12.27 o                         
   5   5  -8       3658.93       3783.55        95.61 o                         
   6   5  -8         53.81         56.71        19.56 o                         
   7   5  -8        772.27        800.10        62.17 o                         
   8   5  -8         14.74         -1.67        15.01 o                         
   9   5  -8          5.77         21.97        16.00 o                         
  10   5  -8         11.09          8.17        19.08 o                         
   0   6  -8       6094.75       6199.19       145.32 o                         
   1   6  -8        109.04        100.60        19.53 o                         
   2   6  -8      15851.99      16294.64       281.17 o                         
   3   6  -8         48.03         49.91        22.13 o                         
   4   6  -8       3200.90       3051.74        78.00 o                         
   5   6  -8         85.85         66.83        19.74 o                         
   6   6  -8       3528.92       3325.04       120.37 o                         
   7   6  -8        641.99        672.18        57.92 o                         
   8   6  -8         73.30         63.53        20.56 o                         
   9   6  -8         38.68         43.80        19.42 o                         
  10   6  -8        409.41        349.41        47.23 o                         
   1   7  -8       5938.62       5978.48       101.67 o                         
   2   7  -8        443.86        406.95        26.02 o                         
   3   7  -8       7058.84       6955.29       198.12 o                         
   4   7  -8        269.66        256.12        42.96 o                         
   5   7  -8       1316.76       1271.70       121.29 o                         
   6   7  -8        513.00        519.74        54.85 o                         
   7   7  -8        836.75        832.16        64.70 o                         
   8   7  -8        103.53        126.77        30.71 o                         
   9   7  -8        349.78        347.07        58.51 o                         
  10   7  -8         25.53         55.53        21.35 o                         
   0   8  -8       2407.81       2468.97        96.82 o                         
   1   8  -8        289.25        299.16        24.53 o                         
   2   8  -8      10095.58      10344.25       323.75 o                         
   3   8  -8        102.69        113.36        27.26 o                         
   4   8  -8       1404.01       1315.76        93.05 o                         
   5   8  -8       1344.15       1406.04       108.93 o                         
   6   8  -8       2534.64       2489.21       107.19 o                         
   7   8  -8        113.07        101.75        25.28 o                         
   8   8  -8        168.53        146.86        30.13 o                         
   9   8  -8        205.15        180.19        32.55 o                         
  10   8  -8        191.43        204.11        37.75 o                         
   1   9  -8      13300.37      13473.85       167.22 o                         
   2   9  -8        362.88        396.59        28.97 o                         
   3   9  -8       3103.77       3103.15       137.79 o                         
   4   9  -8         22.46         24.74        18.20 o                         
   5   9  -8       2591.57       2600.48       140.90 o                         
   6   9  -8         46.22         40.45        26.94 o                         
   7   9  -8       1645.66       1650.74        93.19 o                         
   8   9  -8        113.72        143.42        45.63 o                         
   9   9  -8        232.30        251.28        40.75 o                         
  10   9  -8         75.43        107.23        29.90 o                         
   0  10  -8       7978.56       7740.99       184.26 o                         
   1  10  -8       2067.12       2142.13       110.34 o                         
   2  10  -8       5446.60       5833.64       141.42 o                         
   3  10  -8         86.89         56.19        22.35 o                         
   4  10  -8       3562.00       3650.25       161.28 o                         
   5  10  -8        666.45        609.13        69.95 o                         
   6  10  -8        715.51        759.96        62.57 o                         
   7  10  -8          2.79         -7.20        16.53 o                         
   8  10  -8        336.56        345.79        46.42 o                         
   9  10  -8        288.90        239.22        40.78 o                         
  10  10  -8         33.42         28.53        29.70 o                         
   1  11  -8       4229.76       4255.87       190.39 o                         
   2  11  -8        121.72        137.00        25.83 o                         
   3  11  -8       3956.46       4087.23       165.61 o                         
   4  11  -8        802.59        708.26        73.39 o                         
   5  11  -8       1645.37       1607.07       114.92 o                         
   6  11  -8        144.45        130.76        27.82 o                         
   7  11  -8        836.24        842.76        85.25 o                         
   8  11  -8         29.45         22.09        28.38 o                         
   9  11  -8        290.71        312.50        47.05 o                         
   0  12  -8       5546.73       5772.36       176.96 o                         
   1  12  -8        230.15        221.59        25.50 o                         
   2  12  -8       1276.10       1288.70        89.41 o                         
   3  12  -8          6.07          8.94        15.46 o                         
   4  12  -8       5152.01       5254.45       202.30 o                         
   5  12  -8        665.90        653.95        74.42 o                         
   6  12  -8        562.56        627.82        76.98 o                         
   7  12  -8         16.22         -5.03        14.05 o                         
   8  12  -8        281.19        262.44        41.70 o                         
   9  12  -8        253.93        259.58        44.01 o                         
   1  13  -8       3803.68       3979.61       108.56 o                         
   2  13  -8        133.66        125.30        22.83 o                         
   3  13  -8       2167.56       2151.07       126.26 o                         
   4  13  -8         38.97          6.82        21.90 o                         
   5  13  -8       1909.45       1927.59       130.55 o                         
   6  13  -8        190.04        201.91        47.19 o                         
   7  13  -8        338.35        331.85        52.45 o                         
   8  13  -8        263.90        288.45        44.93 o                         
   9  13  -8         89.22        135.98        35.44 o                         
   0  14  -8       4967.73       5084.00       180.03 o                         
   1  14  -8        120.83        134.89        21.92 o                         
   2  14  -8       2116.05       2284.71       131.31 o                         
   3  14  -8        577.95        555.40        66.25 o                         
   4  14  -8       4178.56       4234.11       189.24 o                         
   5  14  -8        124.02        131.20        41.47 o                         
   6  14  -8        262.07        231.20        49.03 o                         
   7  14  -8        631.20        660.76        65.60 o                         
   8  14  -8        494.01        549.42        62.18 o                         
   1  15  -8       2096.05       2236.23        87.89 o                         
   2  15  -8        114.57        160.52        40.00 o                         
   3  15  -8       1463.13       1481.86       110.75 o                         
   4  15  -8        562.18        470.07        65.35 o                         
   5  15  -8        623.93        452.58        68.04 o                         
   6  15  -8        401.05        385.84        66.43 o                         
   7  15  -8        547.28        584.39        63.73 o                         
   8  15  -8         80.49         87.43        29.13 o                         
   0  16  -8       3498.83       3544.79       164.15 o                         
   1  16  -8        293.64        329.74        35.86 o                         
   2  16  -8       1509.48       1675.54        78.11 o                         
   3  16  -8        561.47        544.58        71.29 o                         
   4  16  -8       1277.74       1310.65       111.18 o                         
   5  16  -8          4.92          9.09        22.02 o                         
   6  16  -8        766.47        872.18        97.80 o                         
   7  16  -8        383.17        381.91        68.41 o                         
   8  16  -8        320.54        355.89        53.73 o                         
   1  17  -8       2505.07       2682.22       234.34 o                         
   2  17  -8        121.95        139.39        24.15 o                         
   3  17  -8       1613.60       1497.41       121.05 o                         
   4  17  -8         42.22         24.94        22.07 o                         
   5  17  -8        670.05        672.23        86.68 o                         
   6  17  -8        161.84        122.67        38.99 o                         
   7  17  -8        361.96        370.99        69.35 o                         
   0  18  -8        668.29        620.87        72.48 o                         
   1  18  -8         59.09         54.80        15.10 o                         
   2  18  -8       2233.09       2292.62       146.78 o                         
   3  18  -8        646.83        606.54        78.40 o                         
   4  18  -8        320.43        308.04        59.85 o                         
   5  18  -8        103.34        116.12        41.43 o                         
   6  18  -8        448.24        448.06        74.12 o                         
   7  18  -8        251.34        331.69        67.35 o                         
   1  19  -8        876.37        922.93        64.01 o                         
   2  19  -8         87.68         40.77        28.55 o                         
   3  19  -8        675.61        711.88        88.22 o                         
   4  19  -8        351.15        371.92        69.20 o                         
   5  19  -8        582.70        567.07        84.52 o                         
   6  19  -8        107.54        164.72        49.32 o                         
   0  20  -8        179.09        214.21        45.51 o                         
   1  20  -8        190.34        152.67        25.90 o                         
   2  20  -8       1055.95        979.28       103.43 o                         
   3  20  -8         42.76         36.97        23.50 o                         
   4  20  -8        215.14        226.59        55.23 o                         
   5  20  -8        107.40         72.61        27.27 o                         
   1  21  -8        726.03        707.42        87.76 o                         
   2  21  -8        100.39         43.58        32.43 o                         
   3  21  -8       1030.77       1146.43       118.21 o                         
   4  21  -8         66.51         27.20        19.96 o                         
   0  22  -8        453.20        355.83        59.93 o                         
   1  22  -8         87.45         42.25        19.82 o                         
   2  22  -8        831.04        665.23        93.95 o                         
   3  22  -8         29.10          6.56        16.42 o                         
   1  23  -8        455.78        502.34        75.25 o                         
   2  23  -8         83.11         58.11        29.18 o                         
   2   0  -7        604.87        612.86        29.17 o                         
   4   0  -7       4662.62       4560.00       164.48 o                         
   6   0  -7       1964.46       1862.56       111.89 o                         
   8   0  -7       1156.64       1178.57       106.12 o                         
  10   0  -7        323.90        317.21        58.48 o                         
   0   1  -7        404.41        395.88        33.96 o                         
   1   1  -7        437.68        420.34        21.03 o                         
   2   1  -7       1318.42       1313.98        24.87 o                         
   3   1  -7        450.42        435.24        13.30 o                         
   4   1  -7        378.28        386.19        23.93 o                         
   5   1  -7       1570.41       1459.86        42.47 o                         
   6   1  -7        119.58        124.32        20.49 o                         
   7   1  -7        890.64        995.86       138.70 o                         
   8   1  -7         28.52         19.71        14.28 o                         
   9   1  -7        545.08        542.29        53.97 o                         
  10   1  -7         31.81          2.07        16.19 o                         
  11   1  -7        279.47        270.00        42.16 o                         
   1   2  -7        814.41        802.72        26.86 o                         
   2   2  -7        991.98        960.47        19.22 o                         
   3   2  -7        599.22        578.98        22.67 o                         
   4   2  -7        390.95        348.02        15.62 o                         
   5   2  -7       1304.05       1211.03        50.15 o                         
   6   2  -7       1356.68       1363.07        46.96 o                         
   7   2  -7        104.10        104.64        24.02 o                         
   8   2  -7       1864.69       2045.43       126.69 o                         
   9   2  -7          5.54         22.58        15.59 o                         
  10   2  -7        174.29        240.64        38.19 o                         
  11   2  -7          5.38         19.89        18.81 o                         
   0   3  -7       2711.37       2567.71        58.10 o                         
   1   3  -7         42.92         44.81         5.77 o                         
   2   3  -7       1457.03       1415.02        39.83 o                         
   3   3  -7       1422.94       1407.00        37.34 o                         
   4   3  -7        252.60        195.26        14.29 o                         
   5   3  -7       2147.17       2001.57        53.54 o                         
   6   3  -7         65.77         59.52        10.94 o                         
   7   3  -7        937.60        934.28        63.91 o                         
   8   3  -7        145.87        191.99        25.76 o                         
   9   3  -7        955.12        939.75        70.18 o                         
  10   3  -7         81.50        112.82        24.50 o                         
  11   3  -7        557.00        567.54        59.50 o                         
   1   4  -7        600.64        588.31        20.78 o                         
   2   4  -7       1549.72       1492.62        30.18 o                         
   3   4  -7        565.80        537.57        37.05 o                         
   4   4  -7       3141.63       3063.61        55.49 o                         
   5   4  -7         62.14         65.65         8.13 o                         
   6   4  -7        984.17        936.54        48.36 o                         
   7   4  -7         99.80        120.98        19.98 o                         
   8   4  -7        635.48        588.20        53.35 o                         
   9   4  -7        116.12        114.12        36.42 o                         
  10   4  -7        568.85        551.17        56.75 o                         
  11   4  -7         37.79         38.65        19.82 o                         
   0   5  -7        604.26        613.32        42.30 o                         
   1   5  -7        916.38        874.64        39.03 o                         
   2   5  -7        469.44        454.44        19.28 o                         
   3   5  -7       1890.77       1877.47        54.24 o                         
   4   5  -7         45.49         45.43         7.66 o                         
   5   5  -7        865.86        817.86        27.65 o                         
   6   5  -7         21.69         31.77        15.40 o                         
   7   5  -7       1715.22       1791.98        88.36 o                         
   8   5  -7         72.61         98.36        23.42 o                         
   9   5  -7        843.92        896.74        69.93 o                         
  10   5  -7          5.99         40.87        26.23 o                         
  11   5  -7        448.62        540.81        59.36 o                         
   1   6  -7        401.99        405.72        24.43 o                         
   2   6  -7        457.82        420.59        23.23 o                         
   3   6  -7       1287.19       1281.44        57.22 o                         
   4   6  -7         64.63         92.41        15.92 o                         
   5   6  -7         24.80         10.03         5.71 o                         
   6   6  -7        799.32        746.71        55.35 o                         
   7   6  -7        246.65        259.85        35.71 o                         
   8   6  -7        305.99        265.95        37.08 o                         
   9   6  -7         11.01         22.45        18.80 o                         
  10   6  -7        370.49        326.31        45.34 o                         
  11   6  -7         15.81         51.23        27.99 o                         
   0   7  -7        885.20        867.38        53.64 o                         
   1   7  -7        322.62        337.43        23.55 o                         
   2   7  -7        467.47        479.05        27.84 o                         
   3   7  -7        477.82        402.38        45.87 o                         
   4   7  -7        565.46        587.64        59.55 o                         
   5   7  -7       2017.02       1918.30        84.22 o                         
   6   7  -7        301.98        331.71        38.99 o                         
   7   7  -7        781.76        722.90        58.28 o                         
   8   7  -7        140.75        125.01        34.34 o                         
   9   7  -7        609.05        593.71        88.91 o                         
  10   7  -7         50.28         20.74        19.12 o                         
  11   7  -7        347.78        369.01        51.48 o                         
   1   8  -7        510.54        536.77        30.97 o                         
   2   8  -7        517.01        531.10        30.88 o                         
   3   8  -7       1765.44       1807.46       100.00 o                         
   4   8  -7        694.33        725.56        66.40 o                         
   5   8  -7        197.82        266.90        46.30 o                         
   6   8  -7       1722.76       1650.61        84.34 o                         
   7   8  -7        176.24        149.55        28.46 o                         
   8   8  -7        556.23        583.65        55.76 o                         
   9   8  -7          1.94         14.99        15.51 o                         
  10   8  -7        442.64        392.10        51.08 o                         
  11   8  -7          6.42         45.20        34.26 o                         
   0   9  -7       1259.47       1193.27        68.29 o                         
   1   9  -7       1016.50       1014.16        44.75 o                         
   2   9  -7       1352.03       1350.74        51.72 o                         
   3   9  -7        403.61        397.38        48.89 o                         
   4   9  -7        546.08        616.26        62.99 o                         
   5   9  -7        973.63       1025.31        85.61 o                         
   6   9  -7         78.43         61.72        43.07 o                         
   7   9  -7       1253.82       1195.70        77.09 o                         
   8   9  -7         16.90         13.39        15.46 o                         
   9   9  -7        212.37        286.90        42.43 o                         
  10   9  -7          8.10         34.10        33.51 o                         
   1  10  -7        874.52        859.51        43.10 o                         
   2  10  -7         35.58         40.48        10.42 o                         
   3  10  -7        104.28         86.97        23.95 o                         
   4  10  -7        823.16        800.95        73.28 o                         
   5  10  -7        267.25        258.30        46.22 o                         
   6  10  -7        920.29        926.15        66.05 o                         
   7  10  -7        106.66         80.40        26.28 o                         
   8  10  -7        510.56        566.05        58.55 o                         
   9  10  -7        173.23        213.95        79.05 o                         
  10  10  -7        394.39        451.16        55.78 o                         
   0  11  -7        709.62        610.32        53.67 o                         
   1  11  -7         17.02         11.11         7.03 o                         
   2  11  -7         52.40         41.13        10.90 o                         
   3  11  -7        446.12        439.44        32.19 o                         
   4  11  -7        795.21        786.07        74.69 o                         
   5  11  -7        919.73        831.94        79.83 o                         
   6  11  -7         50.75         68.73        25.51 o                         
   7  11  -7        146.03        123.57        27.75 o                         
   8  11  -7         47.80         37.20        28.24 o                         
   9  11  -7        389.47        394.86        62.25 o                         
  10  11  -7        112.98        125.77        33.91 o                         
   1  12  -7       1123.71       1104.79        53.80 o                         
   2  12  -7       1393.76       1434.69        60.98 o                         
   3  12  -7       1172.13       1301.79        79.13 o                         
   4  12  -7        414.06        375.08        53.13 o                         
   5  12  -7         71.52         66.41        24.59 o                         
   6  12  -7        184.53        226.25        45.68 o                         
   7  12  -7        209.63        261.95        38.52 o                         
   8  12  -7       1015.29       1047.47       114.03 o                         
   9  12  -7         29.34         50.84        19.02 o                         
  10  12  -7        180.65        149.92        57.42 o                         
   0  13  -7       1436.63       1527.43        93.85 o                         
   1  13  -7        574.67        606.52        41.90 o                         
   2  13  -7        319.44        317.81        30.35 o                         
   3  13  -7        247.51        239.16        31.17 o                         
   4  13  -7         21.06         26.30        20.31 o                         
   5  13  -7        181.81        171.15        41.49 o                         
   6  13  -7         84.56         83.76        30.71 o                         
   7  13  -7        306.45        316.93        43.41 o                         
   8  13  -7         55.08         98.48        29.49 o                         
   9  13  -7        308.58        322.29        48.23 o                         
   1  14  -7        618.16        604.21        43.65 o                         
   2  14  -7        268.38        263.10        29.42 o                         
   3  14  -7        253.12        218.97        27.04 o                         
   4  14  -7        653.98        665.69        73.20 o                         
   5  14  -7        259.39        201.45        41.90 o                         
   6  14  -7         79.65         40.34        24.13 o                         
   7  14  -7         88.95         89.57        25.56 o                         
   8  14  -7        285.62        250.55        42.25 o                         
   9  14  -7         26.16         53.83        22.81 o                         
   0  15  -7        158.24        173.49        35.15 o                         
   1  15  -7         36.03         27.29        12.60 o                         
   2  15  -7        864.20        828.77        53.04 o                         
   3  15  -7        375.21        351.21        49.94 o                         
   4  15  -7        450.54        491.58        65.36 o                         
   5  15  -7        664.85        690.94        81.00 o                         
   6  15  -7        294.18        326.33        59.49 o                         
   7  15  -7        415.09        492.73        72.70 o                         
   8  15  -7         41.97         61.75        37.59 o                         
   9  15  -7        317.27        232.44        43.95 o                         
   1  16  -7        475.30        490.27        41.97 o                         
   2  16  -7        159.49        159.74        37.41 o                         
   3  16  -7        328.39        301.39        51.95 o                         
   4  16  -7        186.25        128.24        33.40 o                         
   5  16  -7        103.14        141.30        40.98 o                         
   6  16  -7        393.50        358.80        63.21 o                         
   7  16  -7        106.07        158.83        44.97 o                         
   8  16  -7        319.12        380.99        52.77 o                         
   0  17  -7       1090.17        970.64        87.68 o                         
   1  17  -7        261.50        250.09        34.50 o                         
   2  17  -7        479.13        436.69        41.32 o                         
   3  17  -7         68.29         49.50        24.15 o                         
   4  17  -7        217.78        255.19        51.86 o                         
   5  17  -7        250.47        270.20        54.80 o                         
   6  17  -7        179.67        179.12        43.93 o                         
   7  17  -7        381.21        307.43        60.71 o                         
   8  17  -7          0.94          1.20        14.46 o                         
   1  18  -7         32.83         36.24        15.28 o                         
   2  18  -7         75.38         77.72        30.29 o                         
   3  18  -7         98.40        138.95        40.19 o                         
   4  18  -7        266.68        240.54        51.61 o                         
   5  18  -7        111.42        112.50        36.21 o                         
   6  18  -7        223.11        263.04        56.96 o                         
   7  18  -7         15.31        -12.81        19.30 o                         
   0  19  -7        364.65        346.04        55.28 o                         
   1  19  -7        125.47        139.23        24.45 o                         
   2  19  -7        343.35        359.79        39.75 o                         
   3  19  -7        273.85        279.38        55.10 o                         
   4  19  -7        516.41        465.67        72.60 o                         
   5  19  -7         58.49         -7.29        24.84 o                         
   6  19  -7         62.93         37.33        26.81 o                         
   7  19  -7        136.64        153.55        45.92 o                         
   1  20  -7        550.16        595.09        52.86 o                         
   2  20  -7        306.33        362.41        41.93 o                         
   3  20  -7        206.00        164.67        45.92 o                         
   4  20  -7         27.00         -4.52        26.55 o                         
   5  20  -7        180.33        152.54        45.49 o                         
   6  20  -7        227.61        233.81        60.78 o                         
   0  21  -7        763.74        879.31        91.93 o                         
   1  21  -7         54.61         53.34        19.71 o                         
   2  21  -7        128.57        132.22        29.45 o                         
   3  21  -7          1.91         15.33        19.99 o                         
   4  21  -7        165.34        182.39        49.22 o                         
   5  21  -7         22.64        -17.99        31.25 o                         
   1  22  -7        157.63        183.38        31.67 o                         
   2  22  -7        133.38        106.73        38.59 o                         
   3  22  -7        366.71        387.00        72.12 o                         
   4  22  -7         82.13         20.13        25.04 o                         
   5  22  -7         19.41         12.60        19.44 o                         
   0  23  -7        175.77         93.63        32.62 o                         
   1  23  -7        102.93         97.35        24.27 o                         
   2  23  -7        114.07        121.82        42.84 o                         
   3  23  -7         56.65         81.41        33.08 o                         
   4  23  -7         27.65        -22.42        35.48 o                         
   1  24  -7        343.90        247.99        56.58 o                         
   2  24  -7         17.93         -4.01        16.30 o                         
   0   0  -6      20253.84      19396.02       225.83 o                         
   2   0  -6       2514.07       2567.20        46.06 o                         
   4   0  -6       9798.98      10057.30       230.37 o                         
   6   0  -6       1304.76       1213.37        45.62 o                         
   8   0  -6       5552.73       5557.45       220.81 o                         
  10   0  -6         65.63         93.58        32.33 o                         
  12   0  -6        150.40        159.58        48.58 o                         
   1   1  -6       6200.21       6264.19        65.65 o                         
   2   1  -6        141.67        123.74         7.14 o                         
   3   1  -6       2306.28       2225.62        42.98 o                         
   4   1  -6        353.34        346.70        17.39 o                         
   5   1  -6       1951.24       2025.94        34.48 o                         
   6   1  -6        341.29        339.41        22.59 o                         
   7   1  -6       1988.52       2092.75        90.18 o                         
   8   1  -6         99.99        120.11        25.20 o                         
   9   1  -6        502.65        549.58        52.61 o                         
  10   1  -6         15.21         15.24         8.30 o                         
  11   1  -6        110.99        115.04        29.53 o                         
  12   1  -6          2.35        -22.74        22.74 o                         
   0   2  -6      28024.04      26949.37       249.56 o                         
   1   2  -6        398.86        418.46        17.97 o                         
   2   2  -6       4220.47       4330.09        33.51 o                         
   3   2  -6       2260.44       2192.06        40.36 o                         
   4   2  -6       5787.08       5736.18       109.83 o                         
   5   2  -6       2597.54       2551.37        55.97 o                         
   6   2  -6       1837.94       1703.50        52.71 o                         
   7   2  -6        575.20        536.64        47.21 o                         
   8   2  -6       1540.48       1513.68        81.40 o                         
   9   2  -6          0.33          1.93         9.96 o                         
  10   2  -6         76.74         53.14        18.44 o                         
  11   2  -6        107.83         86.20        39.72 o                         
  12   2  -6        168.58        156.10        30.38 o                         
   1   3  -6       4706.71       4641.19        45.06 o                         
   2   3  -6       2063.85       1945.35        29.33 o                         
   3   3  -6       9990.93      10138.19       124.63 o                         
   4   3  -6        115.91        112.99         9.97 o                         
   5   3  -6       4829.59       4767.11       112.23 o                         
   6   3  -6        134.57        137.76        16.35 o                         
   7   3  -6        705.97        749.02        54.41 o                         
   8   3  -6        255.96        262.37        28.56 o                         
   9   3  -6        846.84        911.01        84.05 o                         
  10   3  -6         94.58         58.02        21.33 o                         
  11   3  -6        247.03        205.26        83.88 o                         
   0   4  -6       3240.12       3201.46        71.89 o                         
   1   4  -6       3427.27       3396.77        46.76 o                         
   2   4  -6       3187.34       3169.92        39.00 o                         
   3   4  -6       2475.01       2521.89        54.21 o                         
   4   4  -6       4100.73       3895.00        69.99 o                         
   5   4  -6        927.02        846.73        36.27 o                         
   6   4  -6       1088.61       1097.36        54.20 o                         
   7   4  -6        673.08        624.27        46.41 o                         
   8   4  -6        272.92        277.15        34.40 o                         
   9   4  -6         42.16         30.35        15.38 o                         
  10   4  -6        454.72        476.92        51.79 o                         
  11   4  -6        148.89        184.23        33.87 o                         
   1   5  -6       6701.97       6789.44       117.67 o                         
   2   5  -6       1791.50       1794.58        41.26 o                         
   3   5  -6      11245.81      11055.06       152.98 o                         
   4   5  -6        187.15        185.54        12.77 o                         
   5   5  -6       5656.19       5259.34       115.86 o                         
   6   5  -6         11.00         10.76        10.72 o                         
   7   5  -6       1677.25       1684.98        82.93 o                         
   8   5  -6         49.38         36.47        14.67 o                         
   9   5  -6        607.98        604.17        54.77 o                         
  10   5  -6          7.02         33.84        15.43 o                         
  11   5  -6        427.45        465.45        53.30 o                         
   0   6  -6        795.43        808.78        47.24 o                         
   1   6  -6        164.79        172.04        13.61 o                         
   2   6  -6      11809.21      12156.48       128.59 o                         
   3   6  -6        137.34        125.82        21.31 o                         
   4   6  -6        133.64        131.85        13.71 o                         
   5   6  -6        172.55        161.94        13.97 o                         
   6   6  -6       4185.49       4131.58        79.19 o                         
   7   6  -6        179.47        214.05        32.41 o                         
   8   6  -6        151.19        121.31        24.44 o                         
   9   6  -6         53.45        107.20        40.84 o                         
  10   6  -6        623.52        684.05        63.21 o                         
  11   6  -6          8.71          6.58        21.32 o                         
   1   7  -6       6439.89       6269.27        96.89 o                         
   2   7  -6        305.22        334.44        22.53 o                         
   3   7  -6       4730.21       4864.21       154.34 o                         
   4   7  -6        361.60        358.55        45.03 o                         
   5   7  -6       1885.32       1693.31        61.26 o                         
   6   7  -6        662.60        697.97        52.88 o                         
   7   7  -6       1882.44       1818.53        88.42 o                         
   8   7  -6         35.76         63.07        19.36 o                         
   9   7  -6        564.99        504.70        52.98 o                         
  10   7  -6         12.38         22.28        19.75 o                         
  11   7  -6        140.09         96.58        26.36 o                         
   0   8  -6       3138.64       3210.03       102.93 o                         
   1   8  -6          9.22         14.84         7.56 o                         
   2   8  -6       7857.22       7957.01       166.18 o                         
   3   8  -6       2235.88       2304.88       107.96 o                         
   4   8  -6        881.44        902.88        71.79 o                         
   5   8  -6        945.98        871.76        75.18 o                         
   6   8  -6       5065.62       5367.58       251.93 o                         
   7   8  -6        905.95        929.38        64.85 o                         
   8   8  -6        668.32        686.16        66.99 o                         
   9   8  -6         78.32         61.25        23.81 o                         
  10   8  -6        359.99        400.34        49.42 o                         
  11   8  -6          6.04        -18.12        18.12 o                         
   1   9  -6       5368.83       5241.13        98.97 o                         
   2   9  -6        101.31        112.71        15.96 o                         
   3   9  -6       1852.34       1872.89       100.58 o                         
   4   9  -6        117.46        117.74        29.42 o                         
   5   9  -6       1688.53       1657.34       106.10 o                         
   6   9  -6         33.39         43.96        22.77 o                         
   7   9  -6        883.44        870.71        91.36 o                         
   8   9  -6          6.63         17.30        15.66 o                         
   9   9  -6        209.35        187.51        32.98 o                         
  10   9  -6        119.09        165.30        33.99 o                         
  11   9  -6         57.74         53.51        41.87 o                         
   0  10  -6      10101.12       9479.50       196.95 o                         
   1  10  -6       5660.47       5571.35       107.31 o                         
   2  10  -6       5101.18       5187.60       104.83 o                         
   3  10  -6        697.95        657.26        61.64 o                         
   4  10  -6       3931.10       3959.43       158.55 o                         
   5  10  -6        361.93        388.03        52.34 o                         
   6  10  -6       1491.85       1440.56       105.36 o                         
   7  10  -6        282.28        264.73        37.10 o                         
   8  10  -6        968.83        917.36        70.36 o                         
   9  10  -6        337.84        359.63        46.49 o                         
  10  10  -6        230.19        256.85        40.26 o                         
  11  10  -6         45.34         57.59        21.14 o                         
   1  11  -6       1082.44       1052.78        56.37 o                         
   2  11  -6        579.71        615.20        50.27 o                         
   3  11  -6       1870.80       1956.16        67.92 o                         
   4  11  -6         25.98         22.24        20.31 o                         
   5  11  -6       1574.04       1643.81       109.60 o                         
   6  11  -6         58.03         65.15        26.29 o                         
   7  11  -6        274.91        298.14        39.42 o                         
   8  11  -6         40.44         49.99        19.77 o                         
   9  11  -6        456.53        452.90        76.20 o                         
  10  11  -6         40.62         34.96        20.96 o                         
   0  12  -6       6661.14       6455.77       181.95 o                         
   1  12  -6         78.90         74.75        14.48 o                         
   2  12  -6        570.73        548.57        37.82 o                         
   3  12  -6         98.23        108.32        17.59 o                         
   4  12  -6       4723.87       4892.61       184.85 o                         
   5  12  -6          2.03        -19.21        20.39 o                         
   6  12  -6        551.53        536.45        68.25 o                         
   7  12  -6         66.53         68.58        22.23 o                         
   8  12  -6        944.03        793.89        68.16 o                         
   9  12  -6        215.20        190.73        34.93 o                         
  10  12  -6         42.28         47.12        27.98 o                         
   1  13  -6       3381.99       3268.35       179.56 o                         
   2  13  -6        284.72        264.35        27.80 o                         
   3  13  -6       3898.15       4152.93       215.96 o                         
   4  13  -6        284.74        311.49        48.57 o                         
   5  13  -6       2028.83       2089.48       129.46 o                         
   6  13  -6         37.02          7.29        17.13 o                         
   7  13  -6        638.30        623.73        82.97 o                         
   8  13  -6        113.64        138.62        30.27 o                         
   9  13  -6        244.97        217.45        38.88 o                         
  10  13  -6          7.06         24.59        28.57 o                         
   0  14  -6       3082.58       2933.57       133.06 o                         
   1  14  -6        287.58        273.88        30.46 o                         
   2  14  -6        864.22        828.76        50.57 o                         
   3  14  -6         44.98         37.47        12.56 o                         
   4  14  -6       3372.08       3536.75       166.06 o                         
   5  14  -6         15.55         -0.91        15.10 o                         
   6  14  -6        351.84        470.90        66.52 o                         
   7  14  -6        232.04        277.31        53.83 o                         
   8  14  -6        530.15        561.85        58.86 o                         
   9  14  -6         27.99         40.38        35.40 o                         
  10  14  -6         14.49         34.95        21.57 o                         
   1  15  -6       2099.64       2003.77       128.86 o                         
   2  15  -6        398.00        426.70        37.63 o                         
   3  15  -6       2246.04       2361.10       213.24 o                         
   4  15  -6        506.92        480.44        63.46 o                         
   5  15  -6       1097.50       1115.54        99.86 o                         
   6  15  -6         82.45         58.62        23.63 o                         
   7  15  -6        629.56        633.11        81.25 o                         
   8  15  -6          9.15         11.83        18.67 o                         
   9  15  -6        266.38        270.56        45.63 o                         
   0  16  -6       2788.13       2795.21       142.80 o                         
   1  16  -6       1194.70       1241.07        65.98 o                         
   2  16  -6        543.42        552.41        45.03 o                         
   3  16  -6        228.91        275.53        48.36 o                         
   4  16  -6        547.01        426.64        61.77 o                         
   5  16  -6        188.28        202.76        45.54 o                         
   6  16  -6        674.84        647.85        81.17 o                         
   7  16  -6        125.72        106.31        37.37 o                         
   8  16  -6        288.08        333.09        47.89 o                         
   9  16  -6         38.78         53.63        22.59 o                         
   1  17  -6       2476.20       2396.44        94.81 o                         
   2  17  -6          2.95         18.04        10.11 o                         
   3  17  -6       1133.20       1162.65       103.36 o                         
   4  17  -6         61.65         32.01        24.48 o                         
   5  17  -6        536.73        614.99        79.54 o                         
   6  17  -6         39.79         73.79        34.40 o                         
   7  17  -6        395.34        433.19        69.70 o                         
   8  17  -6         37.57          6.83        31.86 o                         
   0  18  -6        882.00        908.50        86.38 o                         
   1  18  -6        100.84         66.24        27.71 o                         
   2  18  -6       2404.62       2622.32       102.61 o                         
   3  18  -6        319.72        314.16        57.83 o                         
   4  18  -6        374.20        425.92        67.49 o                         
   5  18  -6        109.45        103.36        37.21 o                         
   6  18  -6        849.15        798.64        94.38 o                         
   7  18  -6         17.56         16.34        21.75 o                         
   8  18  -6        203.47        188.79        37.92 o                         
   1  19  -6        530.91        498.71        47.03 o                         
   2  19  -6         76.06         73.34        16.72 o                         
   3  19  -6        486.23        450.33        69.47 o                         
   4  19  -6         20.87         26.58        24.23 o                         
   5  19  -6        354.59        431.45        73.55 o                         
   6  19  -6          2.57        168.67        51.64 o                         
   7  19  -6        283.63        276.45        62.33 o                         
   0  20  -6        603.21        490.64        66.32 o                         
   1  20  -6        265.82        284.29        37.03 o                         
   2  20  -6       2607.57       2648.13       111.31 o                         
   3  20  -6         11.52         42.12        23.40 o                         
   4  20  -6        284.70        404.38        68.89 o                         
   5  20  -6        157.85        202.96        53.25 o                         
   6  20  -6       1180.59       1329.88       131.42 o                         
   7  20  -6         12.31        -30.59        35.38 o                         
   1  21  -6        723.60        681.89        58.41 o                         
   2  21  -6         14.40         21.70        14.67 o                         
   3  21  -6        945.60        961.76       106.69 o                         
   4  21  -6         92.59        103.17        37.60 o                         
   5  21  -6        242.01        278.40        62.58 o                         
   6  21  -6         70.92        153.31        49.32 o                         
   0  22  -6        361.39        317.89        57.98 o                         
   1  22  -6        143.60         89.97        21.89 o                         
   2  22  -6        933.42        869.56        67.39 o                         
   3  22  -6         69.86         81.71        34.51 o                         
   4  22  -6        334.10        407.18        75.62 o                         
   5  22  -6        381.41        399.31        76.11 o                         
   6  22  -6        226.63        279.73        65.84 o                         
   1  23  -6        248.76        258.71        66.07 o                         
   2  23  -6         29.46         28.90        22.45 o                         
   3  23  -6        338.05        255.35        60.25 o                         
   4  23  -6         18.62        -31.12        35.00 o                         
   5  23  -6        332.06        420.47        77.69 o                         
   0  24  -6        607.79        634.94        84.41 o                         
   1  24  -6         76.07         31.31        24.24 o                         
   2  24  -6        218.60        202.65        51.16 o                         
   3  24  -6         80.87        155.53        45.24 o                         
   1  25  -6        714.79        703.16        65.11 o                         
   2  25  -6         70.99         89.61        38.13 o                         
   2   0  -5          5.79          4.61         2.63 o                         
   4   0  -5       5858.63       5975.50        80.58 o                         
   6   0  -5       5491.02       5340.70        99.17 o                         
   8   0  -5       1975.26       1917.65       125.84 o                         
  10   0  -5        594.00        570.38        77.57 o                         
  12   0  -5        640.68        701.63        91.70 o                         
   0   1  -5       1972.56       2078.17        42.93 o                         
   1   1  -5        285.83        300.36        11.97 o                         
   2   1  -5       1350.60       1461.23        25.78 o                         
   3   1  -5        775.83        759.45        19.52 o                         
   4   1  -5        183.45        166.04         9.15 o                         
   5   1  -5       4014.63       4007.75        53.30 o                         
   6   1  -5        135.57        156.66        12.53 o                         
   7   1  -5       1894.81       1872.92        58.32 o                         
   8   1  -5        183.86        171.39        27.54 o                         
   9   1  -5        660.27        755.88        59.41 o                         
  10   1  -5          4.19          7.59        11.10 o                         
  11   1  -5        224.62        212.43        43.71 o                         
  12   1  -5          2.55          6.75        16.11 o                         
   1   2  -5        128.55        131.19         7.61 o                         
   2   2  -5        117.64        140.00        11.28 o                         
   3   2  -5       4490.94       4362.91        52.69 o                         
   4   2  -5       3486.98       3267.40        44.29 o                         
   5   2  -5        428.30        418.93        21.18 o                         
   6   2  -5       1509.09       1405.28        47.88 o                         
   7   2  -5         21.61         20.26        10.53 o                         
   8   2  -5       1563.39       1592.72        81.29 o                         
   9   2  -5        211.87        186.61        25.00 o                         
  10   2  -5        672.76        649.32        56.75 o                         
  11   2  -5          5.08         27.56        17.29 o                         
  12   2  -5        426.70        449.20        52.36 o                         
   0   3  -5       3480.90       3441.36        50.28 o                         
   1   3  -5       2709.40       2743.86        31.93 o                         
   2   3  -5        734.99        739.63        26.92 o                         
   3   3  -5       2872.50       2866.15        60.64 o                         
   4   3  -5        255.26        253.41        13.65 o                         
   5   3  -5        347.47        306.26        17.08 o                         
   6   3  -5       2357.61       2426.32        64.56 o                         
   7   3  -5       1451.07       1381.69        71.15 o                         
   8   3  -5        171.83        130.94        20.01 o                         
   9   3  -5        963.90        872.23        63.33 o                         
  10   3  -5         12.69         40.10        17.95 o                         
  11   3  -5        381.58        486.30        52.34 o                         
  12   3  -5         26.56         27.63        29.21 o                         
   1   4  -5        726.42        736.07        18.71 o                         
   2   4  -5       2700.81       2756.85        42.36 o                         
   3   4  -5        660.51        686.97        23.44 o                         
   4   4  -5       2584.42       2492.03        41.42 o                         
   5   4  -5        993.94        954.91        25.91 o                         
   6   4  -5        946.23        884.79        23.29 o                         
   7   4  -5        150.77        166.37        25.35 o                         
   8   4  -5       1376.43       1339.92        74.80 o                         
   9   4  -5        255.17        295.50        40.37 o                         
  10   4  -5        951.46        962.71        70.57 o                         
  11   4  -5          2.13          0.51        15.13 o                         
  12   4  -5        231.66        253.72        41.38 o                         
   0   5  -5       3127.61       3211.89        66.35 o                         
   1   5  -5       1059.65       1141.77        27.45 o                         
   2   5  -5        585.29        637.26        20.31 o                         
   3   5  -5       2836.92       2943.96        57.99 o                         
   4   5  -5        445.15        441.20        25.54 o                         
   5   5  -5        670.26        614.28        23.81 o                         
   6   5  -5        472.70        449.08        26.73 o                         
   7   5  -5       1764.38       1693.94        79.73 o                         
   8   5  -5        171.41        119.24        22.11 o                         
   9   5  -5       1324.22       1241.31        76.30 o                         
  10   5  -5         15.58         22.09        20.52 o                         
  11   5  -5        437.76        447.95        53.94 o                         
  12   5  -5         21.16         -5.58        18.12 o                         
   1   6  -5        659.28        675.40        26.89 o                         
   2   6  -5        630.14        628.16        24.18 o                         
   3   6  -5         33.48         31.67         8.16 o                         
   4   6  -5       1290.45       1246.32        39.23 o                         
   5   6  -5         13.33         13.35         5.15 o                         
   6   6  -5       3290.70       3084.07        78.23 o                         
   7   6  -5         31.86         51.37        17.20 o                         
   8   6  -5        626.65        684.42        53.76 o                         
   9   6  -5        118.37        140.04        32.12 o                         
  10   6  -5        870.57        949.25        71.06 o                         
  11   6  -5         64.60         47.29        17.69 o                         
  12   6  -5        127.14        164.79        33.42 o                         
   0   7  -5       7227.70       6948.86       140.28 o                         
   1   7  -5        551.56        561.86        28.53 o                         
   2   7  -5        987.20        974.13        36.57 o                         
   3   7  -5       1488.34       1508.82        46.31 o                         
   4   7  -5        108.35        125.51        16.78 o                         
   5   7  -5       2396.54       2339.90        69.53 o                         
   6   7  -5        398.39        414.88        38.08 o                         
   7   7  -5       2015.57       2136.00        92.32 o                         
   8   7  -5        185.95        194.00        31.06 o                         
   9   7  -5        607.71        615.10        55.74 o                         
  10   7  -5         43.54         15.16        18.08 o                         
  11   7  -5        452.90        406.20       100.68 o                         
   1   8  -5         42.23         33.48         8.69 o                         
   2   8  -5        321.24        309.74        23.47 o                         
   3   8  -5       1499.56       1490.87        84.39 o                         
   4   8  -5       1649.75       1569.54        92.59 o                         
   5   8  -5         75.49         53.27        23.18 o                         
   6   8  -5       3132.95       3154.10       107.45 o                         
   7   8  -5         86.49         78.78        18.58 o                         
   8   8  -5        305.71        335.24        39.88 o                         
   9   8  -5        173.36        149.77        37.80 o                         
  10   8  -5        448.93        442.36        51.29 o                         
  11   8  -5          1.44         30.10        18.87 o                         
   0   9  -5       1168.07       1174.42        64.56 o                         
   1   9  -5       2116.77       2156.74        62.50 o                         
   2   9  -5        350.20        368.54        26.93 o                         
   3   9  -5        200.72        239.73        34.76 o                         
   4   9  -5        526.86        569.91        57.18 o                         
   5   9  -5       1824.93       1774.49       106.41 o                         
   6   9  -5        107.21         85.22        21.23 o                         
   7   9  -5        861.65        886.42        61.99 o                         
   8   9  -5         33.00         44.59        20.11 o                         
   9   9  -5        597.52        690.65        68.48 o                         
  10   9  -5         16.04         21.54        19.63 o                         
  11   9  -5        207.07        254.51        40.63 o                         
   1  10  -5        153.80        183.78        20.06 o                         
   2  10  -5        152.99        121.60        16.67 o                         
   3  10  -5       2801.57       2815.33       121.83 o                         
   4  10  -5       1748.69       1722.87       100.90 o                         
   5  10  -5        200.09        206.20        40.17 o                         
   6  10  -5       1526.99       1711.82       112.08 o                         
   7  10  -5        267.34        284.25        35.63 o                         
   8  10  -5        764.18        753.20        61.81 o                         
   9  10  -5        161.81        203.62        40.24 o                         
  10  10  -5        326.76        310.91        43.25 o                         
  11  10  -5        123.50        169.89        32.45 o                         
   0  11  -5        264.82        290.56        37.21 o                         
   1  11  -5        692.27        710.56        40.36 o                         
   2  11  -5        247.46        246.46        24.25 o                         
   3  11  -5       1555.80       1429.43        90.42 o                         
   4  11  -5        631.13        670.10        66.16 o                         
   5  11  -5        597.93        596.30        65.14 o                         
   6  11  -5        183.17        171.80        38.38 o                         
   7  11  -5        528.78        525.01        49.28 o                         
   8  11  -5         31.35         47.43        21.45 o                         
   9  11  -5        769.01        813.26        67.79 o                         
  10  11  -5         31.14         -7.23        17.65 o                         
  11  11  -5        177.43        196.53        38.64 o                         
   1  12  -5       1560.67       1569.00        66.71 o                         
   2  12  -5        710.77        664.83        43.48 o                         
   3  12  -5       2056.74       2074.36       112.53 o                         
   4  12  -5       1778.01       1737.55       107.14 o                         
   5  12  -5        591.17        603.75        67.75 o                         
   6  12  -5        631.65        548.10        67.56 o                         
   7  12  -5         42.38         36.17        26.00 o                         
   8  12  -5        914.66        960.51        72.27 o                         
   9  12  -5         26.19         35.16        20.24 o                         
  10  12  -5        271.57        292.82        44.45 o                         
  11  12  -5         10.65        -13.12        13.12 o                         
   0  13  -5       1596.85       1506.83        90.54 o                         
   1  13  -5        588.66        513.56        37.94 o                         
   2  13  -5        283.01        280.99        27.60 o                         
   3  13  -5        309.16        309.40        31.43 o                         
   4  13  -5         13.04         52.99        25.88 o                         
   5  13  -5        370.13        291.12        48.23 o                         
   6  13  -5        294.99        284.47        49.75 o                         
   7  13  -5        339.44        333.00        57.19 o                         
   8  13  -5          3.02         22.63        56.13 o                         
   9  13  -5        715.98        746.70        68.38 o                         
  10  13  -5          5.12          7.23        15.73 o                         
   1  14  -5       1633.04       1594.85        75.31 o                         
   2  14  -5       1214.33       1229.91        61.32 o                         
   3  14  -5        481.91        448.66        56.85 o                         
   4  14  -5        642.42        779.79        76.34 o                         
   5  14  -5        122.46        173.80        39.22 o                         
   6  14  -5        393.07        366.21        57.64 o                         
   7  14  -5        120.96         98.51        31.13 o                         
   8  14  -5        469.08        530.32        73.73 o                         
   9  14  -5         63.89         69.04        27.84 o                         
  10  14  -5        216.50        207.22        37.73 o                         
   0  15  -5       2425.56       2358.79       124.15 o                         
   1  15  -5        120.34        101.09        19.28 o                         
   2  15  -5        350.72        390.14        36.63 o                         
   3  15  -5        294.73        285.94        47.43 o                         
   4  15  -5        117.00        106.92        30.74 o                         
   5  15  -5        307.35        312.70        52.31 o                         
   6  15  -5        578.52        558.15        72.91 o                         
   7  15  -5        565.98        652.13        81.17 o                         
   8  15  -5         93.06         87.46        25.59 o                         
   9  15  -5        305.27        304.84        83.45 o                         
  10  15  -5         78.03        101.87        31.27 o                         
   1  16  -5        903.27        840.27        53.78 o                         
   2  16  -5        491.09        422.60        38.79 o                         
   3  16  -5        186.43        221.22        43.60 o                         
   4  16  -5        267.12        204.46        44.50 o                         
   5  16  -5        137.13        106.63        36.15 o                         
   6  16  -5        273.31        262.24        54.93 o                         
   7  16  -5         22.39         17.36        21.11 o                         
   8  16  -5        311.57        300.90        46.38 o                         
   9  16  -5        128.37        108.65        27.84 o                         
   0  17  -5        651.34        480.58        61.15 o                         
   1  17  -5         55.25         53.43        15.22 o                         
   2  17  -5        948.37        959.82        74.02 o                         
   3  17  -5        278.11        290.98        52.29 o                         
   4  17  -5        390.07        441.93        66.46 o                         
   5  17  -5        430.47        434.81        66.84 o                         
   6  17  -5        249.17        249.96        53.92 o                         
   7  17  -5        602.37        707.11        88.93 o                         
   8  17  -5         43.88         31.42        48.62 o                         
   9  17  -5        156.72        120.05        46.19 o                         
   1  18  -5        265.09        256.07        32.59 o                         
   2  18  -5         63.04         59.23        15.14 o                         
   3  18  -5        421.58        404.82        61.76 o                         
   4  18  -5        259.92        301.09        57.91 o                         
   5  18  -5        360.24        356.97        62.50 o                         
   6  18  -5        417.92        490.17        75.89 o                         
   7  18  -5         20.07          2.30        15.97 o                         
   8  18  -5        165.43         95.33        41.70 o                         
   0  19  -5        467.27        460.40        63.27 o                         
   1  19  -5        146.97        182.73        29.62 o                         
   2  19  -5        352.03        326.66        38.10 o                         
   3  19  -5        357.15        339.22        60.51 o                         
   4  19  -5        585.84        624.94        82.25 o                         
   5  19  -5        168.33        157.40        43.93 o                         
   6  19  -5         15.02         27.72        30.64 o                         
   7  19  -5        431.20        514.57        82.09 o                         
   8  19  -5         25.62        117.24        43.92 o                         
   1  20  -5        617.88        658.42        55.05 o                         
   2  20  -5        166.88        184.61        30.22 o                         
   3  20  -5        601.00        580.25        78.92 o                         
   4  20  -5         34.12          4.24        19.84 o                         
   5  20  -5        112.18        151.79        45.94 o                         
   6  20  -5        179.53        149.25        44.84 o                         
   7  20  -5         40.38         66.87        29.55 o                         
   0  21  -5        404.91        412.62        61.77 o                         
   1  21  -5        184.27        151.53        38.11 o                         
   2  21  -5         89.45        104.60        27.58 o                         
   3  21  -5         49.62         54.86        32.31 o                         
   4  21  -5         77.24         80.00        31.28 o                         
   5  21  -5        278.05        272.05        60.28 o                         
   6  21  -5         74.11         72.63        33.98 o                         
   7  21  -5         92.89         83.49        40.56 o                         
   1  22  -5        435.78        397.23        45.15 o                         
   2  22  -5        144.04        167.03        34.10 o                         
   3  22  -5        242.05        272.93        61.29 o                         
   4  22  -5         97.33        107.35        37.61 o                         
   5  22  -5        108.35        159.34        49.60 o                         
   6  22  -5         77.10        100.47        42.29 o                         
   0  23  -5        590.16        528.47        74.08 o                         
   1  23  -5         41.57         36.87        38.63 o                         
   2  23  -5        162.99        161.38        41.02 o                         
   3  23  -5         79.59        174.10        52.55 o                         
   4  23  -5         64.92         66.05        35.46 o                         
   5  23  -5        103.13        110.99        40.97 o                         
   1  24  -5        405.26        408.81        48.89 o                         
   2  24  -5          1.28         28.48        28.83 o                         
   3  24  -5        334.64        287.12        61.94 o                         
   4  24  -5         58.67         48.18        32.04 o                         
   0  25  -5        314.17        259.43        55.47 o                         
   1  25  -5         14.92          9.20        13.40 o                         
   2  25  -5        203.34        221.17        56.54 o                         
   3  25  -5          1.43         53.68        36.94 o                         
   0   0  -4     109515.20      97646.43       489.13 o                         
   2   0  -4       7452.24       7837.52        95.65 o                         
   4   0  -4      15944.18      16003.15       135.34 o                         
   6   0  -4       2442.80       2414.18        69.18 o                         
   8   0  -4       2805.89       2719.29       144.56 o                         
  10   0  -4        140.60        127.62        36.23 o                         
  12   0  -4        198.87        171.76        43.33 o                         
   1   1  -4      53086.15      50663.05       233.85 o                         
   2   1  -4       2196.38       2330.81        34.65 o                         
   3   1  -4      11230.53      10903.95        91.58 o                         
   4   1  -4        533.52        555.48        19.52 o                         
   5   1  -4       8191.99       8264.55        80.74 o                         
   6   1  -4        237.40        227.09        15.76 o                         
   7   1  -4       5037.13       4930.14        76.41 o                         
   8   1  -4        131.78        135.41        26.39 o                         
   9   1  -4        537.00        462.15        45.32 o                         
  10   1  -4         33.45         34.14        15.01 o                         
  11   1  -4          6.19         -0.58        12.57 o                         
  12   1  -4          4.97          1.07        14.28 o                         
   0   2  -4      51098.88      48971.32       279.75 o                         
   1   2  -4        926.46        921.21        16.47 o                         
   2   2  -4      16878.38      16730.55       180.84 o                         
   3   2  -4       3842.01       3757.52        48.35 o                         
   4   2  -4      23707.34      23012.57       117.02 o                         
   5   2  -4       5511.06       5486.56        85.60 o                         
   6   2  -4       1621.71       1509.32        49.24 o                         
   7   2  -4        369.80        300.86        33.58 o                         
   8   2  -4       1967.11       1786.26        82.65 o                         
   9   2  -4        127.71        117.81        22.85 o                         
  10   2  -4         19.07         22.38        12.29 o                         
  11   2  -4         57.83         57.77        18.87 o                         
  12   2  -4         64.74         70.18        19.80 o                         
   1   3  -4      22722.49      22209.49        98.06 o                         
   2   3  -4       6017.28       5821.80       104.02 o                         
   3   3  -4      22759.77      21928.78       128.03 o                         
   4   3  -4        324.37        314.01        15.46 o                         
   5   3  -4       7451.83       7075.46        86.97 o                         
   6   3  -4         76.79         76.67        15.46 o                         
   7   3  -4       1191.36       1151.32        50.69 o                         
   8   3  -4        892.02        831.47        56.50 o                         
   9   3  -4        425.28        376.84        41.14 o                         
  10   3  -4         28.75         41.42        17.38 o                         
  11   3  -4         46.19         43.69        16.69 o                         
  12   3  -4         25.49          9.94        14.59 o                         
   0   4  -4      23960.54      23708.57       178.76 o                         
   1   4  -4       2675.23       2739.51        53.24 o                         
   2   4  -4      40573.56      39183.80       191.07 o                         
   3   4  -4       6650.66       6757.27        63.44 o                         
   4   4  -4      20783.57      20452.42       195.88 o                         
   5   4  -4       2046.53       1893.57        45.89 o                         
   6   4  -4       4805.73       4595.22       102.97 o                         
   7   4  -4       1374.00       1272.11        65.50 o                         
   8   4  -4        287.61        285.77        33.76 o                         
   9   4  -4         96.89         69.26        18.62 o                         
  10   4  -4        582.17        542.33        51.81 o                         
  11   4  -4         62.65         32.67        22.79 o                         
  12   4  -4         10.66         29.75        19.02 o                         
   1   5  -4      13700.53      13952.60       138.75 o                         
   2   5  -4       1815.83       1805.37        33.16 o                         
   3   5  -4      19115.51      19406.11       204.47 o                         
   4   5  -4        556.12        491.16        30.27 o                         
   5   5  -4       4527.90       4529.23        81.58 o                         
   6   5  -4        974.57        894.87        31.07 o                         
   7   5  -4        783.50        724.94        18.00 o                         
   8   5  -4         74.89         99.44        20.74 o                         
   9   5  -4        437.51        455.21        45.80 o                         
  10   5  -4         16.66         49.78        19.35 o                         
  11   5  -4        120.31         87.55        24.47 o                         
  12   5  -4         35.14         14.52        16.44 o                         
   0   6  -4       8950.35       8694.69       109.51 o                         
   1   6  -4       3423.50       3697.33        77.68 o                         
   2   6  -4      53414.28      51167.53       577.29 o                         
   3   6  -4       1045.54       1029.66        44.85 o                         
   4   6  -4       5485.92       5793.14       147.12 o                         
   5   6  -4       1517.48       1606.62        50.89 o                         
   6   6  -4       8888.81       9053.11       169.79 o                         
   7   6  -4        688.55        670.28        49.33 o                         
   8   6  -4        187.45        154.12        26.20 o                         
   9   6  -4          1.50          2.02        12.39 o                         
  10   6  -4        820.73        780.59        63.58 o                         
  11   6  -4        100.29        121.65        24.86 o                         
  12   6  -4          9.44         16.50        14.75 o                         
   1   7  -4      18134.24      17299.89       155.26 o                         
   2   7  -4       1460.04       1565.97        42.59 o                         
   3   7  -4      12960.72      13327.20       384.92 o                         
   4   7  -4        488.28        469.67        47.79 o                         
   5   7  -4       4758.36       4751.60       160.43 o                         
   6   7  -4        601.91        614.59        46.66 o                         
   7   7  -4       2213.59       2372.47       141.15 o                         
   8   7  -4        362.56        418.38        42.86 o                         
   9   7  -4        222.91        217.00        32.24 o                         
  10   7  -4          1.62         13.05        16.21 o                         
  11   7  -4         91.38        116.82        26.20 o                         
  12   7  -4          9.87         17.57        26.67 o                         
   0   8  -4      19061.49      18773.52       237.57 o                         
   1   8  -4       4210.77       4186.31        81.86 o                         
   2   8  -4      25219.37      25276.50       209.37 o                         
   3   8  -4        603.59        676.88        55.41 o                         
   4   8  -4       1262.82       1344.10        83.41 o                         
   5   8  -4       3752.79       3895.01       148.07 o                         
   6   8  -4       7992.14       8492.42       256.44 o                         
   7   8  -4        223.15        167.00        26.61 o                         
   8   8  -4        355.19        345.32        39.21 o                         
   9   8  -4        395.58        418.25        45.24 o                         
  10   8  -4        170.85        150.90        43.69 o                         
  11   8  -4         68.30         83.35        25.35 o                         
  12   8  -4         17.15        -26.58        54.07 o                         
   1   9  -4      28892.00      27344.42       658.14 o                         
   2   9  -4        632.33        596.88        34.13 o                         
   3   9  -4       6775.82       7119.16       183.84 o                         
   4   9  -4        687.50        744.26        64.42 o                         
   5   9  -4       5065.34       5049.85       174.89 o                         
   6   9  -4        203.28        267.21        44.17 o                         
   7   9  -4       2566.97       2581.41       145.52 o                         
   8   9  -4         66.76         65.44        27.60 o                         
   9   9  -4        287.22        295.74        38.74 o                         
  10   9  -4         97.71         99.12        27.53 o                         
  11   9  -4         32.56         37.20        17.00 o                         
   0  10  -4      23436.06      23648.33       309.42 o                         
   1  10  -4       9206.28       8755.64       133.72 o                         
   2  10  -4       6409.51       6458.78       117.02 o                         
   3  10  -4         39.94         56.46        18.67 o                         
   4  10  -4       3210.25       3224.88       135.19 o                         
   5  10  -4       2454.18       2481.54       124.67 o                         
   6  10  -4       3027.03       3012.61       143.72 o                         
   7  10  -4        287.60        264.28        68.44 o                         
   8  10  -4        866.44        818.35        61.65 o                         
   9  10  -4       1205.20       1156.72        77.71 o                         
  10  10  -4         17.28        -16.94        16.96 o                         
  11  10  -4         17.61         19.65        21.32 o                         
   1  11  -4      10299.12       9877.60       256.56 o                         
   2  11  -4       2596.90       2589.77        77.40 o                         
   3  11  -4       9288.51       9618.17       226.79 o                         
   4  11  -4        117.38        129.89        31.93 o                         
   5  11  -4       5709.85       5935.97       199.23 o                         
   6  11  -4         84.35        124.16        32.40 o                         
   7  11  -4        704.87        729.19        57.42 o                         
   8  11  -4        553.37        536.96        52.74 o                         
   9  11  -4        429.42        464.51        51.28 o                         
  10  11  -4        109.31         92.74        26.17 o                         
  11  11  -4         71.15          9.31        17.44 o                         
   0  12  -4       8998.21       8997.22       209.82 o                         
   1  12  -4       1664.46       1654.01        64.39 o                         
   2  12  -4       3332.00       3360.64        92.67 o                         
   3  12  -4          0.60         15.84        15.71 o                         
   4  12  -4      12544.55      13040.01       287.30 o                         
   5  12  -4        539.02        542.46        62.92 o                         
   6  12  -4        308.52        366.00        53.65 o                         
   7  12  -4        152.22        154.10        36.59 o                         
   8  12  -4       1439.23       1530.07        88.32 o                         
   9  12  -4        305.21        329.85        43.58 o                         
  10  12  -4         41.66         71.65        24.80 o                         
  11  12  -4         11.39         11.49        55.94 o                         
   1  13  -4       5742.38       5449.17       196.77 o                         
   2  13  -4        406.75        379.76        32.93 o                         
   3  13  -4       9764.73       9980.45       248.29 o                         
   4  13  -4        634.98        733.31        71.45 o                         
   5  13  -4       2799.85       2819.48       144.18 o                         
   6  13  -4        227.15        256.63        46.78 o                         
   7  13  -4        222.27        158.96        39.06 o                         
   8  13  -4        621.34        680.12        60.88 o                         
   9  13  -4        283.94        307.60        44.30 o                         
  10  13  -4         53.87         34.67        32.75 o                         
  11  13  -4         55.93         75.44        23.87 o                         
   0  14  -4      11978.25      11800.39       264.84 o                         
   1  14  -4        790.16        824.12        50.10 o                         
   2  14  -4       4358.76       4329.81       114.29 o                         
   3  14  -4        472.03        499.09        59.75 o                         
   4  14  -4       8987.29       9502.99       259.20 o                         
   5  14  -4        449.40        458.07        60.94 o                         
   6  14  -4        379.44        407.01        59.16 o                         
   7  14  -4        593.39        630.08        76.39 o                         
   8  14  -4       1081.43       1211.04        83.01 o                         
   9  14  -4         65.57         45.44        41.59 o                         
  10  14  -4         66.14         85.68        38.33 o                         
   1  15  -4       4762.84       4645.08       121.41 o                         
   2  15  -4        358.81        341.90        34.34 o                         
   3  15  -4       3426.23       3774.58       168.22 o                         
   4  15  -4       1684.37       1843.17       120.17 o                         
   5  15  -4       1335.70       1269.89       102.67 o                         
   6  15  -4        655.75        736.18        82.41 o                         
   7  15  -4        540.97        520.10        72.60 o                         
   8  15  -4        187.39        189.91        33.75 o                         
   9  15  -4        205.14        199.84        35.15 o                         
  10  15  -4         82.18         94.88        29.13 o                         
   0  16  -4       5662.40       5726.29       199.41 o                         
   1  16  -4       1917.25       1812.44        79.42 o                         
   2  16  -4       3350.80       3283.11       106.53 o                         
   3  16  -4       1094.99       1005.32        89.97 o                         
   4  16  -4       2314.34       2463.68       143.43 o                         
   5  16  -4        315.87        410.58        61.99 o                         
   6  16  -4       1187.85       1007.10        99.51 o                         
   7  16  -4        942.26       1037.27       103.64 o                         
   8  16  -4        657.75        746.15        68.42 o                         
   9  16  -4          0.63         -7.79        18.25 o                         
  10  16  -4         55.62         37.05        37.01 o                         
   1  17  -4       4552.26       4596.09       131.07 o                         
   2  17  -4        237.16        220.47        29.73 o                         
   3  17  -4       1187.96       1225.83       103.12 o                         
   4  17  -4        679.24        710.42        81.54 o                         
   5  17  -4        974.51       1072.37       101.89 o                         
   6  17  -4        179.25        179.30        46.43 o                         
   7  17  -4       1133.70       1172.85       113.35 o                         
   8  17  -4        105.73         67.69        32.94 o                         
   9  17  -4        135.01        154.01        41.45 o                         
   0  18  -4       2441.31       2362.03       135.14 o                         
   1  18  -4         19.98         16.94        22.85 o                         
   2  18  -4       3173.32       3216.40       114.18 o                         
   3  18  -4       1415.88       1455.36       115.25 o                         
   4  18  -4        252.97        259.44        50.87 o                         
   5  18  -4         61.53         84.61        32.92 o                         
   6  18  -4       1920.76       2111.35       153.10 o                         
   7  18  -4        639.98        827.92        98.70 o                         
   8  18  -4         53.42        124.21        44.42 o                         
   9  18  -4         79.81         94.94        27.02 o                         
   1  19  -4       2896.91       2791.09       108.58 o                         
   2  19  -4        496.52        487.15        46.75 o                         
   3  19  -4       1328.15       1176.76       107.55 o                         
   4  19  -4         21.99         19.61        15.70 o                         
   5  19  -4       1153.70       1119.20       111.63 o                         
   6  19  -4        140.18        137.25        41.67 o                         
   7  19  -4       1015.23       1134.07       120.02 o                         
   8  19  -4        151.36        152.55        47.82 o                         
   0  20  -4        142.12        187.27        41.87 o                         
   1  20  -4        318.12        359.10        40.90 o                         
   2  20  -4       2959.29       3065.24       118.96 o                         
   3  20  -4        109.31        119.89        39.08 o                         
   4  20  -4        434.40        383.62        65.42 o                         
   5  20  -4        275.53        214.96        52.18 o                         
   6  20  -4        954.81       1280.18       126.81 o                         
   7  20  -4        269.93        333.75        67.53 o                         
   8  20  -4         46.93        121.82        45.47 o                         
   1  21  -4       1244.05       1245.15        76.97 o                         
   2  21  -4        259.51        218.68        61.02 o                         
   3  21  -4       2229.28       2341.20       162.08 o                         
   4  21  -4        199.43        193.65        51.77 o                         
   5  21  -4        708.56        718.41        97.77 o                         
   6  21  -4        318.30        300.98        65.99 o                         
   7  21  -4        181.01        133.10        49.92 o                         
   0  22  -4        242.54        326.23        58.04 o                         
   1  22  -4        505.12        468.07        48.86 o                         
   2  22  -4       1168.15       1243.81        80.52 o                         
   3  22  -4         21.14         68.11        33.66 o                         
   4  22  -4        593.20        634.31        91.32 o                         
   5  22  -4        739.21        724.31        95.93 o                         
   6  22  -4        304.73        300.51        68.98 o                         
   7  22  -4         71.69         82.63        31.16 o                         
   1  23  -4        681.40        748.41        63.38 o                         
   2  23  -4          2.60         -7.35        20.84 o                         
   3  23  -4        669.03        560.61        85.48 o                         
   4  23  -4        233.30        205.03        59.54 o                         
   5  23  -4        359.18        464.94        82.60 o                         
   6  23  -4        351.31        404.17        78.40 o                         
   0  24  -4       1157.76       1128.14       110.44 o                         
   1  24  -4         26.75         -6.96        14.64 o                         
   2  24  -4        274.24        314.65        62.37 o                         
   3  24  -4         36.72         90.55        41.55 o                         
   4  24  -4        703.22        825.21       106.36 o                         
   5  24  -4        464.99        534.08        88.13 o                         
   1  25  -4        638.01        587.33        57.81 o                         
   2  25  -4         10.97         42.07        25.29 o                         
   3  25  -4        210.69        259.51        62.06 o                         
   4  25  -4        251.38        222.26        58.68 o                         
   0  26  -4       1254.43       1441.17       133.23 o                         
   1  26  -4         30.16         14.70        25.89 o                         
   2  26  -4         75.97        111.23        41.13 o                         
   2   0  -3       5523.08       5598.50        77.36 o                         
   4   0  -3       5139.50       5149.26       103.21 o                         
   6   0  -3       2475.49       2497.80        71.23 o                         
   8   0  -3       2618.00       1810.13       803.24 o                         
  10   0  -3        150.38        117.84        34.01 o                         
  12   0  -3        254.66        249.79        55.00 o                         
   0   1  -3        843.02        941.65        22.07 o                         
   1   1  -3       2625.79       2842.85        31.94 o                         
   2   1  -3       1757.07       1777.42        27.77 o                         
   3   1  -3       1784.69       1723.71        23.24 o                         
   4   1  -3        835.88        861.07        23.57 o                         
   5   1  -3       4469.27       4614.11        58.95 o                         
   6   1  -3       1039.78        986.54        31.96 o                         
   7   1  -3       3792.82       3715.21        80.06 o                         
   8   1  -3         91.58         66.51        12.33 o                         
   9   1  -3       1293.54       1336.18        58.80 o                         
  10   1  -3         49.76         21.33        14.48 o                         
  11   1  -3        509.00        652.90        55.23 o                         
  12   1  -3         15.23         -1.94        14.55 o                         
   1   2  -3       3371.74       3534.09        32.84 o                         
   2   2  -3       1451.07       1440.90        28.14 o                         
   3   2  -3       2009.90       2050.11        47.90 o                         
   4   2  -3       4965.07       4834.40       162.01 o                         
   5   2  -3        353.84        375.24        21.94 o                         
   6   2  -3       1015.22       1004.38        39.77 o                         
   7   2  -3       1202.70       1240.85        62.34 o                         
   8   2  -3       2591.30       2640.72        77.74 o                         
   9   2  -3        336.92        346.70        37.70 o                         
  10   2  -3        535.53        460.86        45.13 o                         
  11   2  -3         17.32        -11.44        15.39 o                         
  12   2  -3        300.91        338.03        43.06 o                         
   0   3  -3       1995.68       2184.92        54.72 o                         
   1   3  -3        959.14        935.50        16.79 o                         
   2   3  -3       3148.37       3192.03        45.74 o                         
   3   3  -3       1617.75       1588.36        43.61 o                         
   4   3  -3       2560.26       2777.42        61.95 o                         
   5   3  -3       3403.68       3517.99        71.79 o                         
   6   3  -3        803.80        808.79        31.55 o                         
   7   3  -3       1512.29       1577.09        69.64 o                         
   8   3  -3        205.29        220.50        29.60 o                         
   9   3  -3        863.82        882.36        58.99 o                         
  10   3  -3         63.60         96.77        22.51 o                         
  11   3  -3        655.84        715.39        59.02 o                         
  12   3  -3         34.40         17.91        17.92 o                         
   1   4  -3        144.57        159.27        11.12 o                         
   2   4  -3       3145.40       3387.38       104.73 o                         
   3   4  -3       1915.94       1994.55        44.16 o                         
   4   4  -3       7488.19       7489.28        90.61 o                         
   5   4  -3         27.20         29.59        12.12 o                         
   6   4  -3       2107.30       2188.08        77.58 o                         
   7   4  -3        221.54        189.62        14.38 o                         
   8   4  -3       1247.68       1295.10        67.96 o                         
   9   4  -3        122.35        145.31        28.61 o                         
  10   4  -3       1709.07       1695.87        87.62 o                         
  11   4  -3         43.48         45.79        17.24 o                         
  12   4  -3        316.50        409.90        48.26 o                         
   0   5  -3        663.65        678.17        27.32 o                         
   1   5  -3        544.02        528.08        19.96 o                         
   2   5  -3        790.36        813.31        33.01 o                         
   3   5  -3       3021.45       3208.47        59.26 o                         
   4   5  -3       1615.41       1640.57        44.45 o                         
   5   5  -3       3024.13       3000.16        65.49 o                         
   6   5  -3        671.65        737.17        46.06 o                         
   7   5  -3        590.11        617.45        25.73 o                         
   8   5  -3         61.50         60.59         7.65 o                         
   9   5  -3        599.22        554.18        48.33 o                         
  10   5  -3          5.29          5.30        17.70 o                         
  11   5  -3        624.93        601.30        55.73 o                         
  12   5  -3         22.54         49.58        46.31 o                         
   1   6  -3       2078.02       2129.05        43.74 o                         
   2   6  -3       2762.22       2720.75        57.97 o                         
   3   6  -3        828.54        808.32        38.61 o                         
   4   6  -3       1706.55       1772.32        58.84 o                         
   5   6  -3        337.04        376.31        32.06 o                         
   6   6  -3       2933.79       2980.21        94.35 o                         
   7   6  -3        129.00        142.93        25.23 o                         
   8   6  -3       1223.39       1204.36        38.65 o                         
   9   6  -3        322.82        310.03        54.17 o                         
  10   6  -3       1649.92       1759.86        91.30 o                         
  11   6  -3         35.51         44.01        19.02 o                         
  12   6  -3        135.23        175.79        43.40 o                         
   0   7  -3       1666.74       1816.72        52.65 o                         
   1   7  -3        793.03        850.73        30.22 o                         
   2   7  -3         89.63         93.94        10.41 o                         
   3   7  -3        241.96        220.16        17.69 o                         
   4   7  -3        165.31        165.67        28.39 o                         
   5   7  -3       2497.88       2513.04       114.54 o                         
   6   7  -3        533.98        516.27        40.51 o                         
   7   7  -3       1995.67       1961.73        82.22 o                         
   8   7  -3        181.96        183.60        17.46 o                         
   9   7  -3        479.71        462.18        45.18 o                         
  10   7  -3         38.05         33.29        29.78 o                         
  11   7  -3        270.94        278.95        60.16 o                         
  12   7  -3         35.54         43.45        18.03 o                         
   1   8  -3       3693.62       3807.04        67.59 o                         
   2   8  -3       3212.29       3254.81        64.19 o                         
   3   8  -3       6068.09       6482.11       163.96 o                         
   4   8  -3        158.58        112.79        22.37 o                         
   5   8  -3        855.25        891.90        71.10 o                         
   6   8  -3       2834.42       3028.12        99.24 o                         
   7   8  -3        338.27        310.89        51.25 o                         
   8   8  -3       1074.27       1070.48        66.25 o                         
   9   8  -3         41.80         47.05        18.06 o                         
  10   8  -3        480.80        512.76        69.46 o                         
  11   8  -3         68.04         48.82        17.27 o                         
  12   8  -3        136.13        158.58        31.46 o                         
   0   9  -3       1860.33       1880.10        81.69 o                         
   1   9  -3        765.12        677.82        35.19 o                         
   2   9  -3       1129.44       1133.82        47.23 o                         
   3   9  -3       1244.64       1234.95        74.79 o                         
   4   9  -3        499.83        539.84        30.15 o                         
   5   9  -3       3889.22       4522.80       372.77 o                         
   6   9  -3          1.47          3.34        12.93 o                         
   7   9  -3       2220.21       2227.39        91.84 o                         
   8   9  -3         44.04         60.43        16.90 o                         
   9   9  -3        746.96        919.56        65.93 o                         
  10   9  -3         41.14         32.41        16.47 o                         
  11   9  -3        371.70        419.72        48.65 o                         
  12   9  -3          8.97         41.38        21.34 o                         
   1  10  -3        493.92        445.29        30.42 o                         
   2  10  -3        485.76        461.25        53.35 o                         
   3  10  -3       1235.27       1227.56        50.01 o                         
   4  10  -3        587.35        602.14        36.61 o                         
   5  10  -3        438.27        456.15        56.42 o                         
   6  10  -3        783.72        975.30        81.25 o                         
   7  10  -3        328.15        336.08        37.22 o                         
   8  10  -3        845.22        832.04       107.07 o                         
   9  10  -3        270.19        284.37        37.41 o                         
  10  10  -3        146.25        117.59        28.03 o                         
  11  10  -3         26.02         29.58        18.84 o                         
   0  11  -3       2229.58       2185.81        98.70 o                         
   1  11  -3       1253.56       1219.20        52.98 o                         
   2  11  -3        564.53        516.53        35.18 o                         
   3  11  -3       1206.90       1211.97        52.75 o                         
   4  11  -3        869.11        869.73        45.53 o                         
   5  11  -3       2327.46       2483.09        74.29 o                         
   6  11  -3        821.86       1082.67       140.64 o                         
   7  11  -3       1051.09       1036.86        65.70 o                         
   8  11  -3          9.64          0.68        12.34 o                         
   9  11  -3       1045.15       1079.48        73.98 o                         
  10  11  -3         10.79         24.95        19.11 o                         
  11  11  -3        372.46        403.24        50.79 o                         
   1  12  -3       1699.89       1678.44        64.92 o                         
   2  12  -3        895.37        919.73        49.27 o                         
   3  12  -3       1021.53       1019.37        51.93 o                         
   4  12  -3       1313.73       1292.84        58.56 o                         
   5  12  -3         62.06         47.30        12.17 o                         
   6  12  -3        163.78        159.31        43.74 o                         
   7  12  -3         43.38         30.30        16.42 o                         
   8  12  -3        753.49        809.24        62.53 o                         
   9  12  -3        111.77         98.61        28.97 o                         
  10  12  -3        323.09        281.68        40.83 o                         
  11  12  -3         36.86         14.89        15.80 o                         
   0  13  -3       4504.88       4629.66       159.75 o                         
   1  13  -3        154.42        134.79        28.57 o                         
   2  13  -3       2524.55       2539.08        69.40 o                         
   3  13  -3       1223.66       1223.74        64.83 o                         
   4  13  -3        729.06        743.81        55.15 o                         
   5  13  -3       1113.48       1056.23        53.56 o                         
   6  13  -3        308.63        343.94        34.37 o                         
   7  13  -3        203.50        165.90        40.26 o                         
   8  13  -3         93.01         79.69        23.44 o                         
   9  13  -3        745.38        775.94        65.74 o                         
  10  13  -3         83.92         39.22        16.77 o                         
  11  13  -3        266.18        303.59        44.22 o                         
   1  14  -3        648.10        595.41        46.22 o                         
   2  14  -3       1108.46        976.51        51.80 o                         
   3  14  -3        236.66        262.88        28.86 o                         
   4  14  -3       1061.68       1061.81        57.31 o                         
   5  14  -3         34.97         47.60        41.12 o                         
   6  14  -3        240.47        225.82        25.81 o                         
   7  14  -3        103.61         75.76        27.61 o                         
   8  14  -3       1051.05        973.11        72.69 o                         
   9  14  -3        130.40        174.89        33.06 o                         
  10  14  -3        294.51        263.71        40.57 o                         
  11  14  -3         23.43          0.41        17.98 o                         
   0  15  -3       1697.55       1678.07       103.93 o                         
   1  15  -3          4.14         -5.44         9.86 o                         
   2  15  -3       1332.62       1344.00        54.37 o                         
   3  15  -3        172.62        160.63        24.56 o                         
   4  15  -3        342.95        343.49        33.96 o                         
   5  15  -3        699.81        762.16        49.26 o                         
   6  15  -3        180.79        193.09        24.72 o                         
   7  15  -3        365.65        345.77        57.54 o                         
   8  15  -3         39.39         56.11        21.06 o                         
   9  15  -3        143.46        149.05        29.23 o                         
  10  15  -3          9.74         -5.60        16.55 o                         
   1  16  -3       1031.42       1054.13        60.50 o                         
   2  16  -3        508.44        454.32        33.12 o                         
   3  16  -3       1224.50       1127.35       128.83 o                         
   4  16  -3        858.13        861.56        55.37 o                         
   5  16  -3        309.26        331.88        37.73 o                         
   6  16  -3        905.03        980.34        59.27 o                         
   7  16  -3         54.06        121.97        41.11 o                         
   8  16  -3        793.69        867.86        72.21 o                         
   9  16  -3        238.14        263.50        59.87 o                         
  10  16  -3        269.59        273.68        44.69 o                         
   0  17  -3        852.89        876.81        80.17 o                         
   1  17  -3         88.07         64.32        17.97 o                         
   2  17  -3        303.77        303.06        47.92 o                         
   3  17  -3        156.25        136.70        30.04 o                         
   4  17  -3        162.63        153.73        25.03 o                         
   5  17  -3        196.80        225.97        30.18 o                         
   6  17  -3          7.67         -7.38        20.54 o                         
   7  17  -3        780.31        767.00        90.01 o                         
   8  17  -3         26.12         20.37        20.91 o                         
   9  17  -3         46.91         69.24        22.15 o                         
  10  17  -3          2.43        -17.60        17.60 o                         
   1  18  -3       1104.18       1037.04        64.17 o                         
   2  18  -3        559.94        479.38        45.55 o                         
   3  18  -3        412.31        360.58        38.14 o                         
   4  18  -3         43.31         43.87        16.20 o                         
   5  18  -3        562.72        578.89        48.77 o                         
   6  18  -3        555.69        598.87        79.60 o                         
   7  18  -3        111.46        119.30        44.59 o                         
   8  18  -3        269.20        279.49        61.50 o                         
   9  18  -3         26.70         37.60        18.25 o                         
   0  19  -3        859.56        913.28        87.58 o                         
   1  19  -3        215.46        199.05        30.05 o                         
   2  19  -3        139.38        165.28        28.20 o                         
   3  19  -3        287.07        242.34        51.27 o                         
   4  19  -3        307.76        340.04        38.58 o                         
   5  19  -3        142.93        142.50        26.09 o                         
   6  19  -3        119.66        107.77        37.44 o                         
   7  19  -3        237.96        211.86        51.53 o                         
   8  19  -3          5.49        -11.11        29.71 o                         
   9  19  -3        107.05        114.90        31.67 o                         
   1  20  -3       1244.49       1119.19        70.40 o                         
   2  20  -3        216.54        232.14        33.38 o                         
   3  20  -3        185.10        142.15        38.18 o                         
   4  20  -3         90.73        117.23        39.32 o                         
   5  20  -3        183.09        153.79        41.96 o                         
   6  20  -3         52.22         79.68        33.21 o                         
   7  20  -3         65.62         56.58        31.97 o                         
   8  20  -3         64.64         85.95        40.00 o                         
   0  21  -3       1003.21       1018.61        98.06 o                         
   1  21  -3         84.94        110.11        23.10 o                         
   2  21  -3        291.37        238.52        34.24 o                         
   3  21  -3        242.62        220.55        53.18 o                         
   4  21  -3        472.95        461.04        73.57 o                         
   5  21  -3        167.32        135.94        41.30 o                         
   6  21  -3         93.23         71.10        27.65 o                         
   7  21  -3        225.71        234.76        57.50 o                         
   8  21  -3        121.04         81.85        37.08 o                         
   1  22  -3        284.53        316.45        40.49 o                         
   2  22  -3        160.49        143.56        40.83 o                         
   3  22  -3        155.16        190.66        50.22 o                         
   4  22  -3        109.11         93.93        35.15 o                         
   5  22  -3         11.36         72.21        38.09 o                         
   6  22  -3        152.78        145.53        44.11 o                         
   7  22  -3         46.05         60.14        28.20 o                         
   0  23  -3        446.38        351.03        61.34 o                         
   1  23  -3          9.10         26.40        23.27 o                         
   2  23  -3        542.74        480.35        75.18 o                         
   3  23  -3         54.26         -5.82        28.80 o                         
   4  23  -3        228.30        252.35        61.18 o                         
   5  23  -3        450.60        470.74        82.99 o                         
   6  23  -3         28.14         59.03        34.98 o                         
   1  24  -3        336.93        340.45        44.91 o                         
   2  24  -3          3.40          6.05        16.69 o                         
   3  24  -3        272.21        200.67        52.70 o                         
   4  24  -3        112.04        139.04        49.20 o                         
   5  24  -3         14.20         34.88        30.14 o                         
   0  25  -3        115.15         81.87        26.06 o                         
   1  25  -3         40.15         39.39        17.73 o                         
   2  25  -3        216.71        197.03        52.37 o                         
   3  25  -3          5.34         11.69        21.13 o                         
   4  25  -3        166.66        180.65        56.10 o                         
   1  26  -3        257.60        245.08        54.16 o                         
   2  26  -3         56.66        108.53        44.54 o                         
   3  26  -3        225.26        196.02        51.63 o                         
   0  27  -3         91.18         69.17        33.63 o                         
   1  27  -3         52.31         47.69        30.46 o                         
   4   0  -2       8196.94       8381.01        80.78 o                         
   6   0  -2       2103.72       2116.15        44.23 o                         
   8   0  -2       4236.96       3038.81      1056.76 o                         
  10   0  -2         42.54          8.93        13.31 o                         
  12   0  -2        384.02        456.53        69.34 o                         
   1   1  -2      42262.70      36894.10       990.09 o                         
   2   1  -2      27057.68      25664.34        91.90 o                         
   3   1  -2       5197.51       5133.33        55.71 o                         
   4   1  -2        501.88        495.79        13.48 o                         
   5   1  -2       8442.02       8665.90        85.59 o                         
   6   1  -2        270.07        256.35        12.06 o                         
   7   1  -2       4936.49       4754.67        87.84 o                         
   8   1  -2        965.28        888.23        55.86 o                         
   9   1  -2       1146.87       1117.66        71.64 o                         
  10   1  -2         35.20         21.34        12.23 o                         
  11   1  -2         98.88        119.28        25.19 o                         
  12   1  -2         15.45          2.75        13.06 o                         
  13   1  -2         97.92         82.15        24.05 o                         
   0   2  -2      40715.77      37083.09      1207.01 o                         
   1   2  -2       1309.76       1363.21        24.60 o                         
   2   2  -2        651.85        545.19        21.01 o                         
   3   2  -2      10107.98      10520.56       101.04 o                         
   4   2  -2      13770.56      14090.28       113.19 o                         
   5   2  -2       9287.33       9436.52       104.22 o                         
   6   2  -2       1015.77        987.32        19.77 o                         
   7   2  -2       1118.07       1010.40        34.39 o                         
   8   2  -2       3950.40       3128.23       353.40 o                         
   9   2  -2         72.03        106.51        19.98 o                         
  10   2  -2        201.81        198.73        30.48 o                         
  11   2  -2         32.20         10.38        22.09 o                         
  12   2  -2        187.27        161.65        29.41 o                         
   1   3  -2      21307.54      20431.84       104.59 o                         
   2   3  -2       5129.42       4941.87        69.70 o                         
   3   3  -2      14469.03      14392.57       151.99 o                         
   4   3  -2        221.00        241.34        14.03 o                         
   5   3  -2       6891.54       6925.77       104.41 o                         
   6   3  -2        826.95        786.89        26.09 o                         
   7   3  -2       2422.57       2317.20       134.25 o                         
   8   3  -2        491.61        507.14        18.24 o                         
   9   3  -2        639.91        665.42        52.83 o                         
  10   3  -2        142.29        158.53        26.54 o                         
  11   3  -2        308.73        351.10        41.08 o                         
  12   3  -2         14.89          7.87        16.76 o                         
   0   4  -2       5999.89       6334.14        94.89 o                         
   1   4  -2       6537.57       7091.40       105.80 o                         
   2   4  -2      33329.88      32603.37       159.93 o                         
   3   4  -2       1591.81       1580.45        37.30 o                         
   4   4  -2      13754.72      13530.80       129.68 o                         
   5   4  -2       5077.45       5195.54        86.16 o                         
   6   4  -2       5502.96       5185.85        60.59 o                         
   7   4  -2       1275.73       1169.66        35.34 o                         
   8   4  -2        517.34        521.29        23.35 o                         
   9   4  -2        378.12        406.79        40.51 o                         
  10   4  -2       1562.69       1550.60        81.36 o                         
  11   4  -2         76.90        108.53        25.61 o                         
  12   4  -2        109.57         96.32        22.19 o                         
   1   5  -2       3450.76       3385.75        83.05 o                         
   2   5  -2       1174.45       1221.08        25.32 o                         
   3   5  -2      28728.51      28171.77       310.22 o                         
   4   5  -2        452.35        483.26        21.28 o                         
   5   5  -2       3080.59       3120.12        58.14 o                         
   6   5  -2        655.03        614.35        28.22 o                         
   7   5  -2        619.01        594.44        27.86 o                         
   8   5  -2          8.13         18.04         5.67 o                         
   9   5  -2       1061.20       1067.16        64.53 o                         
  10   5  -2          8.61         27.00        22.80 o                         
  11   5  -2        211.80        296.79        39.16 o                         
  12   5  -2         20.54         23.40        31.54 o                         
   0   6  -2       3345.84       3556.63        90.30 o                         
   1   6  -2      12991.19      13179.75       109.89 o                         
   2   6  -2      28055.20      28322.11       155.01 o                         
   3   6  -2        614.90        631.94        24.80 o                         
   4   6  -2       3425.67       3578.13        66.54 o                         
   5   6  -2        701.55        653.94        30.25 o                         
   6   6  -2       5257.48       5620.52       123.86 o                         
   7   6  -2        109.97         97.97        12.79 o                         
   8   6  -2        332.23        324.26        29.21 o                         
   9   6  -2        258.87        287.73        33.99 o                         
  10   6  -2       1545.16       1569.48        84.37 o                         
  11   6  -2        153.39        156.97        30.10 o                         
  12   6  -2          3.45          0.88        15.08 o                         
   1   7  -2      18434.68      17758.22       145.73 o                         
   2   7  -2       3737.60       3735.65        53.50 o                         
   3   7  -2       1678.63       1882.10        39.36 o                         
   4   7  -2        933.17       1033.16        33.88 o                         
   5   7  -2       4180.39       4112.49       142.29 o                         
   6   7  -2        338.97        356.58        33.39 o                         
   7   7  -2       3512.67       3513.12       115.42 o                         
   8   7  -2        193.72        184.99        18.16 o                         
   9   7  -2        339.17        322.52        38.48 o                         
  10   7  -2        102.29        113.86        23.49 o                         
  11   7  -2        279.20        325.19        58.18 o                         
  12   7  -2         18.02         20.13        15.04 o                         
   0   8  -2      11616.84      10875.97       186.62 o                         
   1   8  -2       1263.14       1177.53        32.27 o                         
   2   8  -2      16540.01      17068.13       179.59 o                         
   3   8  -2       2806.16       2801.91        78.44 o                         
   4   8  -2         84.80        108.10        14.24 o                         
   5   8  -2       1626.36       1610.12        91.74 o                         
   6   8  -2       7921.94       7986.90       154.72 o                         
   7   8  -2        721.84        768.68        82.20 o                         
   8   8  -2        225.70        231.39        21.18 o                         
   9   8  -2        190.21        195.76        30.04 o                         
  10   8  -2        548.56        573.40        53.01 o                         
  11   8  -2          2.31         14.25        13.58 o                         
  12   8  -2         10.23          7.60        35.90 o                         
   1   9  -2      14959.23      14919.38       167.91 o                         
   2   9  -2        870.12        846.96        33.20 o                         
   3   9  -2       4994.04       4830.48        95.42 o                         
   4   9  -2         87.15        114.54        15.17 o                         
   5   9  -2       3912.10       4247.82        93.52 o                         
   6   9  -2        104.69        116.44        27.87 o                         
   7   9  -2       4956.10       5094.61       165.20 o                         
   8   9  -2         60.29         96.82        21.31 o                         
   9   9  -2        997.13        980.53        65.97 o                         
  10   9  -2        139.45        203.65        32.08 o                         
  11   9  -2         56.04         68.89        18.56 o                         
  12   9  -2          2.24         20.21        12.53 o                         
   0  10  -2      15078.33      14599.87       182.10 o                         
   1  10  -2       5495.05       5663.17       110.39 o                         
   2  10  -2       2719.86       2672.80        79.51 o                         
   3  10  -2       1711.82       1693.84        88.98 o                         
   4  10  -2       2513.46       2512.99        72.40 o                         
   5  10  -2        144.07        129.80        18.56 o                         
   6  10  -2       3205.00       3117.55       141.41 o                         
   7  10  -2       1123.69       1137.63        65.76 o                         
   8  10  -2        760.03        704.29        53.79 o                         
   9  10  -2        664.54        723.33        41.44 o                         
  10  10  -2         26.34         28.28        18.59 o                         
  11  10  -2         55.35        102.49        27.11 o                         
  12  10  -2         87.34         49.98        49.99 o                         
   1  11  -2      12810.51      12521.31       141.69 o                         
   2  11  -2       2820.47       2833.01        67.02 o                         
   3  11  -2       3402.96       3235.98       134.25 o                         
   4  11  -2       1431.36       1521.29        59.18 o                         
   5  11  -2       5636.67       5807.74       188.36 o                         
   6  11  -2        214.08        214.72        23.41 o                         
   7  11  -2       1676.81       1709.03        58.53 o                         
   8  11  -2        383.58        362.71        40.45 o                         
   9  11  -2        371.42        387.75        31.90 o                         
  10  11  -2         33.21         15.27        11.97 o                         
  11  11  -2        183.17        184.22        34.96 o                         
   0  12  -2       8196.81       7935.78       278.92 o                         
   1  12  -2       3175.05       2993.12        82.70 o                         
   2  12  -2       2734.92       2788.42        97.01 o                         
   3  12  -2        712.67        663.84        41.43 o                         
   4  12  -2      12727.67      12473.79       297.04 o                         
   5  12  -2          8.68         27.89         9.72 o                         
   6  12  -2         89.31         94.55        15.96 o                         
   7  12  -2         11.14          9.78        16.62 o                         
   8  12  -2        958.80       1064.16        82.95 o                         
   9  12  -2        128.34        156.94        28.03 o                         
  10  12  -2        120.56        127.21        27.96 o                         
  11  12  -2         36.42         54.22        33.58 o                         
   1  13  -2        341.67        379.62        27.30 o                         
   2  13  -2        355.81        302.76        23.94 o                         
   3  13  -2       7157.98       6918.62       191.70 o                         
   4  13  -2        692.94        630.41        41.31 o                         
   5  13  -2       1611.75       1789.19        69.94 o                         
   6  13  -2        165.85        160.31        22.64 o                         
   7  13  -2         96.21         98.50        18.18 o                         
   8  13  -2         61.15         98.00        25.66 o                         
   9  13  -2        846.65        872.31       117.01 o                         
  10  13  -2        161.23        172.89        32.32 o                         
  11  13  -2         65.77         51.15        44.28 o                         
   0  14  -2       4905.88       4662.72       122.66 o                         
   1  14  -2       2526.47       2501.30        87.74 o                         
   2  14  -2        878.95        843.79        41.14 o                         
   3  14  -2        378.56        363.58        48.75 o                         
   4  14  -2      10519.32      10552.23       242.80 o                         
   5  14  -2         26.19         33.42        13.12 o                         
   6  14  -2        581.72        609.33        53.12 o                         
   7  14  -2        106.23        125.52        26.57 o                         
   8  14  -2       1323.11       1234.88        79.06 o                         
   9  14  -2         49.15         15.83        15.09 o                         
  10  14  -2        148.39        116.75        26.99 o                         
  11  14  -2         53.47         76.21        24.32 o                         
   1  15  -2       3397.35       3127.57       110.19 o                         
   2  15  -2        438.22        379.71        28.93 o                         
   3  15  -2       3010.93       2918.13       149.21 o                         
   4  15  -2        332.25        362.95        34.64 o                         
   5  15  -2       1111.57       1134.28        60.04 o                         
   6  15  -2        101.28        118.54        19.25 o                         
   7  15  -2        556.21        688.59        46.93 o                         
   8  15  -2        116.60        130.84        29.74 o                         
   9  15  -2        321.85        353.85        46.51 o                         
  10  15  -2         10.97         -0.40        14.82 o                         
   0  16  -2       8817.03       8195.84       171.35 o                         
   1  16  -2       2422.98       2282.29        72.83 o                         
   2  16  -2       4801.35       4601.69       161.47 o                         
   3  16  -2        686.78        597.84        45.76 o                         
   4  16  -2       1710.50       1732.83        76.65 o                         
   5  16  -2          6.90         12.13         9.13 o                         
   6  16  -2        793.36        832.31        53.49 o                         
   7  16  -2        212.24        145.93        39.34 o                         
   8  16  -2        787.82        885.56        71.33 o                         
   9  16  -2        186.17        228.13        38.41 o                         
  10  16  -2         64.20         60.59        30.50 o                         
   1  17  -2       3841.83       3584.29       107.29 o                         
   2  17  -2        416.81        405.44        32.22 o                         
   3  17  -2         84.98         87.14        18.71 o                         
   4  17  -2        230.82        219.32        28.15 o                         
   5  17  -2        681.26        675.69        50.48 o                         
   6  17  -2         59.39         94.44        21.64 o                         
   7  17  -2       1729.76       1615.10       131.67 o                         
   8  17  -2         28.41         18.60        18.65 o                         
   9  17  -2         21.92         12.89        15.16 o                         
  10  17  -2         82.26         86.45        34.96 o                         
   0  18  -2       1684.33       1492.32        76.98 o                         
   1  18  -2        244.91        212.40        24.05 o                         
   2  18  -2       2036.07       1923.32       109.22 o                         
   3  18  -2        367.87        350.03        36.88 o                         
   4  18  -2         48.44         69.00        18.14 o                         
   5  18  -2        353.30        353.02        37.60 o                         
   6  18  -2       2822.28       3214.81       112.30 o                         
   7  18  -2        187.36        178.60        49.89 o                         
   8  18  -2         53.49         60.80        30.99 o                         
   9  18  -2         32.28         62.29        24.80 o                         
   1  19  -2       2358.32       2410.83       123.17 o                         
   2  19  -2        576.55        551.10        39.10 o                         
   3  19  -2       1777.24       1760.74        84.66 o                         
   4  19  -2        368.88        392.21        40.47 o                         
   5  19  -2        887.50       1017.38        64.85 o                         
   6  19  -2          1.08        -29.89        29.89 o                         
   7  19  -2        451.00        424.99        72.80 o                         
   8  19  -2         74.32         78.71        33.31 o                         
   9  19  -2         99.12        145.91        35.24 o                         
   0  20  -2         93.20         90.92        22.17 o                         
   1  20  -2        676.71        639.04        43.53 o                         
   2  20  -2       3315.89       3317.06       106.10 o                         
   3  20  -2         53.51         59.62        19.64 o                         
   4  20  -2        290.51        263.64        34.25 o                         
   5  20  -2        171.08        224.97        31.18 o                         
   6  20  -2        688.68        656.37        89.58 o                         
   7  20  -2         24.05         39.73        29.18 o                         
   8  20  -2          3.81         21.86        22.65 o                         
   1  21  -2        679.03        624.64        44.27 o                         
   2  21  -2        151.44        144.20        26.47 o                         
   3  21  -2       1177.89       1182.05       167.61 o                         
   4  21  -2         43.33         36.79        13.69 o                         
   5  21  -2        701.63        777.43        59.46 o                         
   6  21  -2         15.45        -16.22        24.48 o                         
   7  21  -2        173.59        212.08        56.34 o                         
   8  21  -2         83.08        152.49        48.21 o                         
   0  22  -2        171.69        225.41        48.09 o                         
   1  22  -2        193.07        184.67        25.87 o                         
   2  22  -2       1709.85       1567.12       116.15 o                         
   3  22  -2        380.99        402.82        44.36 o                         
   4  22  -2        979.65        979.49        68.81 o                         
   5  22  -2        199.93        189.19        31.94 o                         
   6  22  -2        247.44        198.30        57.63 o                         
   7  22  -2          1.33         53.52        31.16 o                         
   1  23  -2        799.37        767.01        64.08 o                         
   2  23  -2        101.26         97.84        24.03 o                         
   3  23  -2       1401.79       1341.81        82.81 o                         
   4  23  -2         12.31          5.67        17.23 o                         
   5  23  -2        187.08        203.51        53.42 o                         
   6  23  -2        101.77        163.39        53.12 o                         
   7  23  -2         21.65          6.94        24.84 o                         
   0  24  -2       1270.35       1297.71       119.91 o                         
   1  24  -2          9.15          8.79        16.15 o                         
   2  24  -2        478.54        449.05        49.23 o                         
   3  24  -2        144.68        134.00        27.70 o                         
   4  24  -2        591.84        664.65        60.07 o                         
   5  24  -2        514.46        421.00        77.64 o                         
   6  24  -2         69.79         87.74        42.58 o                         
   1  25  -2        496.37        507.02        60.57 o                         
   2  25  -2         59.46         54.85        29.86 o                         
   3  25  -2         29.76         38.86        19.24 o                         
   4  25  -2         95.13        119.21        44.15 o                         
   5  25  -2        206.27        313.33        68.69 o                         
   0  26  -2       1503.35       1609.80       140.70 o                         
   1  26  -2         14.73        -13.47        27.83 o                         
   2  26  -2         79.01         80.17        38.62 o                         
   3  26  -2         36.14         66.55        29.52 o                         
   4  26  -2        452.06        494.93        84.07 o                         
   1  27  -2        555.98        587.03        90.88 o                         
   2  27  -2         32.80         12.24        17.67 o                         
   2   0  -1        298.77        295.17         9.97 o                         
   4   0  -1        869.95        801.72        17.16 o                         
   6   0  -1       3098.99       3224.23        85.13 o                         
   8   0  -1       5542.23       4896.75       915.57 o                         
  10   0  -1         23.37         31.76        18.05 o                         
  12   0  -1       1059.11       1236.24       108.95 o                         
   1   1  -1       1618.39       1668.39        32.95 o                         
   2   1  -1      18772.91      18968.95        73.53 o                         
   3   1  -1       2178.93       2113.27        24.98 o                         
   4   1  -1        277.30        278.06         8.95 o                         
   5   1  -1       5512.16       5443.50        52.83 o                         
   6   1  -1       1001.29       1023.68        21.23 o                         
   7   1  -1       2712.72       2719.20        50.40 o                         
   8   1  -1        359.53        359.97        49.27 o                         
   9   1  -1       1058.88       1083.05        60.69 o                         
  10   1  -1          1.44         15.73        21.89 o                         
  11   1  -1        283.03        277.77        35.26 o                         
  12   1  -1         40.95         41.52        16.99 o                         
  13   1  -1        251.19        282.67        39.57 o                         
   1   2  -1       4644.19       4961.42        75.92 o                         
   2   2  -1       1775.44       1802.80        26.60 o                         
   3   2  -1       1659.08       1709.62        48.69 o                         
   4   2  -1      11476.29      11492.29        98.09 o                         
   5   2  -1       2357.91       2342.84        36.37 o                         
   6   2  -1       3222.35       3286.38        44.27 o                         
   7   2  -1        204.63        195.66        11.80 o                         
   8   2  -1       1765.99       1597.66        42.33 o                         
   9   2  -1         92.05        121.14        22.57 o                         
  10   2  -1       1020.92       1023.93        87.42 o                         
  11   2  -1         27.22         19.08        12.23 o                         
  12   2  -1        481.13        595.22        54.13 o                         
  13   2  -1         49.62         55.63        31.33 o                         
   0   3  -1       4416.50       4559.32        70.43 o                         
   1   3  -1       6552.10       6629.22        64.16 o                         
   2   3  -1      12196.65      12129.02       202.45 o                         
   3   3  -1       4588.52       4762.03        58.25 o                         
   4   3  -1        670.05        676.40        21.36 o                         
   5   3  -1       1524.98       1560.56        29.63 o                         
   6   3  -1        126.91        150.26        10.34 o                         
   7   3  -1       2183.71       2099.33        42.71 o                         
   8   3  -1        232.54        199.74        14.80 o                         
   9   3  -1       1694.14       1760.65        47.24 o                         
  10   3  -1         12.64         33.41        16.88 o                         
  11   3  -1        636.33        760.07        75.83 o                         
  12   3  -1          5.17         25.09        23.43 o                         
  13   3  -1        120.52         93.43        35.13 o                         
   1   4  -1       3365.42       3520.26        54.62 o                         
   2   4  -1       6260.58       6481.83        84.58 o                         
   3   4  -1        583.96        580.50        27.99 o                         
   4   4  -1        435.80        408.98        15.88 o                         
   5   4  -1       1342.62       1373.06        40.97 o                         
   6   4  -1       1727.59       1787.73        41.77 o                         
   7   4  -1         90.09         93.63         9.90 o                         
   8   4  -1       1387.91       1408.27        60.93 o                         
   9   4  -1         22.59         21.00         7.08 o                         
  10   4  -1       1223.88       1252.60        71.14 o                         
  11   4  -1         18.37         50.21        18.19 o                         
  12   4  -1        215.13        216.76        33.00 o                         
   0   5  -1        777.06        868.82        47.42 o                         
   1   5  -1        222.35        251.77        13.76 o                         
   2   5  -1         33.46         22.11         6.41 o                         
   3   5  -1       3086.36       3186.04        53.76 o                         
   4   5  -1        152.55        166.32        13.70 o                         
   5   5  -1       4810.02       5163.98       189.89 o                         
   6   5  -1        156.75        167.83        12.64 o                         
   7   5  -1        632.65        632.28        25.62 o                         
   8   5  -1         58.88         48.22         9.60 o                         
   9   5  -1       1591.98       1607.22        71.92 o                         
  10   5  -1         52.44         61.01        20.82 o                         
  11   5  -1       1213.42       1343.68        79.43 o                         
  12   5  -1          2.41          8.66        13.47 o                         
   1   6  -1       2328.75       2356.42        40.11 o                         
   2   6  -1       1507.91       1599.71        51.86 o                         
   3   6  -1       5033.23       5291.31       131.19 o                         
   4   6  -1       4816.31       4957.09        76.16 o                         
   5   6  -1       1548.11       1443.68        45.25 o                         
   6   6  -1       3149.60       3188.38        69.44 o                         
   7   6  -1        156.17        158.68        13.98 o                         
   8   6  -1        858.94        779.08        36.07 o                         
   9   6  -1        345.41        334.96        24.98 o                         
  10   6  -1       1316.70       1305.73        74.53 o                         
  11   6  -1         91.35        106.93        32.74 o                         
  12   6  -1        141.75        183.89        32.62 o                         
   0   7  -1       2447.40       2574.87        65.28 o                         
   1   7  -1        664.26        726.04        24.34 o                         
   2   7  -1       4322.65       4674.72        66.22 o                         
   3   7  -1       1044.95       1083.04        44.47 o                         
   4   7  -1       2016.12       2041.38        65.42 o                         
   5   7  -1        567.09        595.82        34.95 o                         
   6   7  -1        185.65        182.38        17.67 o                         
   7   7  -1       4540.32       4718.87        88.11 o                         
   8   7  -1        695.78        671.44        35.09 o                         
   9   7  -1        589.31        653.95        35.72 o                         
  10   7  -1        106.38        130.11        48.58 o                         
  11   7  -1        340.48        337.84        41.28 o                         
  12   7  -1          9.97         18.35        15.15 o                         
   1   8  -1       1377.60       1492.97        43.47 o                         
   2   8  -1        181.45        193.46        15.39 o                         
   3   8  -1       1004.29       1023.23        44.57 o                         
   4   8  -1        772.56        794.72        58.41 o                         
   5   8  -1        455.90        473.18        33.12 o                         
   6   8  -1       3751.27       3868.55       103.92 o                         
   7   8  -1        314.75        312.30        31.96 o                         
   8   8  -1       1163.86       1252.68        49.30 o                         
   9   8  -1         56.16         50.56        11.91 o                         
  10   8  -1        500.35        540.36        50.14 o                         
  11   8  -1          9.42         14.91        15.13 o                         
  12   8  -1        205.20        162.90        30.61 o                         
   0   9  -1        178.81        196.97        21.46 o                         
   1   9  -1        102.88        102.32        11.08 o                         
   2   9  -1        289.39        305.89        17.79 o                         
   3   9  -1        618.55        679.49        37.49 o                         
   4   9  -1       1607.34       1627.94        86.95 o                         
   5   9  -1       3882.87       3948.17       143.06 o                         
   6   9  -1        296.18        302.50        44.18 o                         
   7   9  -1       1146.27       1095.12        60.78 o                         
   8   9  -1         68.44         84.43        14.49 o                         
   9   9  -1        714.34        673.41        39.10 o                         
  10   9  -1         22.13         -1.48        12.58 o                         
  11   9  -1        250.36        297.39        40.38 o                         
  12   9  -1          8.05        -18.80        20.34 o                         
   1  10  -1       2753.37       2802.97        57.20 o                         
   2  10  -1       4809.54       4909.75        91.72 o                         
   3  10  -1       5182.99       5455.11       131.46 o                         
   4  10  -1       1227.16       1123.41        76.04 o                         
   5  10  -1         95.42         97.78        24.54 o                         
   6  10  -1       1828.51       1735.78       104.68 o                         
   7  10  -1        113.67        128.70        26.44 o                         
   8  10  -1       1735.88       1790.43        83.81 o                         
   9  10  -1         83.03         71.85        14.00 o                         
  10  10  -1        494.04        436.14        46.36 o                         
  11  10  -1         89.56         52.96        26.71 o                         
  12  10  -1        221.83        207.42        35.26 o                         
   0  11  -1       4257.76       4334.61       105.97 o                         
   1  11  -1       1223.96       1153.66        38.47 o                         
   2  11  -1       1873.62       1958.55        50.66 o                         
   3  11  -1         80.03         62.12        16.46 o                         
   4  11  -1        620.74        595.72        58.44 o                         
   5  11  -1        191.36        198.03        36.70 o                         
   6  11  -1        510.79        421.01        52.95 o                         
   7  11  -1        879.61        905.86        57.70 o                         
   8  11  -1        121.06         88.61        20.78 o                         
   9  11  -1        573.23        662.95        41.70 o                         
  10  11  -1         40.50         22.20        12.97 o                         
  11  11  -1        182.42        236.90        39.02 o                         
  12  11  -1         22.92         -2.94        15.99 o                         
   1  12  -1        625.07        583.18        29.06 o                         
   2  12  -1         66.10         74.07        10.61 o                         
   3  12  -1        131.27        104.36        17.80 o                         
   4  12  -1       2259.01       2283.74       144.95 o                         
   5  12  -1        941.18        832.82        74.50 o                         
   6  12  -1        205.66        293.67        47.28 o                         
   7  12  -1        389.42        406.51        40.41 o                         
   8  12  -1        620.92        676.83        58.65 o                         
   9  12  -1         76.31         73.63        16.63 o                         
  10  12  -1        665.02        694.99        60.65 o                         
  11  12  -1        156.52        190.76        32.60 o                         
   0  13  -1        314.75        274.49        29.28 o                         
   1  13  -1         39.81         43.78         9.47 o                         
   2  13  -1       1053.86       1045.55        40.58 o                         
   3  13  -1       1416.51       1344.01        62.26 o                         
   4  13  -1        546.52        596.89        43.50 o                         
   5  13  -1       2252.98       2276.09       126.10 o                         
   6  13  -1         27.51         35.33        19.08 o                         
   7  13  -1        168.36        144.50        36.32 o                         
   8  13  -1         84.59         88.37        22.82 o                         
   9  13  -1        951.51        917.88        52.10 o                         
  10  13  -1         44.72         20.07        14.89 o                         
  11  13  -1        302.73        354.88        57.60 o                         
   1  14  -1       2379.91       2314.90        60.24 o                         
   2  14  -1       1077.78        986.02        40.53 o                         
   3  14  -1       1368.26       1440.66        66.74 o                         
   4  14  -1       1698.06       1645.30        73.14 o                         
   5  14  -1        143.11        184.09        25.77 o                         
   6  14  -1        520.70        541.02        44.09 o                         
   7  14  -1         54.40         48.13        24.12 o                         
   8  14  -1       1162.41       1124.53        74.07 o                         
   9  14  -1        158.19        135.99        26.76 o                         
  10  14  -1         86.09         44.32        19.24 o                         
  11  14  -1         54.96         37.38        41.88 o                         
   0  15  -1       3417.62       3294.22       113.10 o                         
   1  15  -1         50.81         40.26        11.61 o                         
   2  15  -1        707.84        710.84        35.45 o                         
   3  15  -1        184.53        163.53        24.59 o                         
   4  15  -1         14.59          7.95         9.05 o                         
   5  15  -1        486.81        464.39        40.90 o                         
   6  15  -1        286.33        255.54        31.18 o                         
   7  15  -1        928.69       1036.25        64.13 o                         
   8  15  -1        114.38         96.05        23.34 o                         
   9  15  -1        279.68        239.56        38.24 o                         
  10  15  -1         66.08         80.40        24.53 o                         
  11  15  -1        258.18        263.43        41.74 o                         
   1  16  -1       1061.57       1039.29        43.22 o                         
   2  16  -1        182.19        161.37        18.49 o                         
   3  16  -1        357.23        372.35        36.42 o                         
   4  16  -1        274.00        305.59        33.89 o                         
   5  16  -1        527.21        590.38        47.49 o                         
   6  16  -1        428.05        461.91        42.54 o                         
   7  16  -1        153.76        187.75        29.25 o                         
   8  16  -1        195.86        209.19        35.37 o                         
   9  16  -1        121.85        133.26        29.70 o                         
  10  16  -1        185.74        196.72        33.89 o                         
   0  17  -1         56.84         69.98        18.90 o                         
   1  17  -1        404.57        390.33        27.42 o                         
   2  17  -1       1239.30       1145.53        47.21 o                         
   3  17  -1        509.23        437.07        53.17 o                         
   4  17  -1        868.15        816.26        56.37 o                         
   5  17  -1        185.08        183.80        28.26 o                         
   6  17  -1        153.08        144.29        23.62 o                         
   7  17  -1        981.95       1081.63        76.25 o                         
   8  17  -1        202.28        208.63        51.60 o                         
   9  17  -1        264.99        299.72        91.36 o                         
  10  17  -1         24.32         49.84        31.34 o                         
   1  18  -1       1717.92       1652.49        57.03 o                         
   2  18  -1        770.28        716.27        44.18 o                         
   3  18  -1        887.14        842.03        57.45 o                         
   4  18  -1         26.41         43.39        25.47 o                         
   5  18  -1        366.63        394.79        40.42 o                         
   6  18  -1        771.69        833.43        73.30 o                         
   7  18  -1         17.90          5.03        22.77 o                         
   8  18  -1        239.38        277.72        60.74 o                         
   9  18  -1          4.51         -6.19        18.54 o                         
   0  19  -1       1491.92       1431.31        76.90 o                         
   1  19  -1        191.12        201.36        21.22 o                         
   2  19  -1        141.62        122.52        22.88 o                         
   3  19  -1        122.58        130.14        24.12 o                         
   4  19  -1        232.98        248.43        32.50 o                         
   5  19  -1        180.85        187.43        29.95 o                         
   6  19  -1        315.32        314.65        36.85 o                         
   7  19  -1        242.99        304.39        62.02 o                         
   8  19  -1         15.48         34.55        22.27 o                         
   9  19  -1        109.53         81.14        25.73 o                         
   1  20  -1         81.25         86.99        15.55 o                         
   2  20  -1         20.99         31.46        16.32 o                         
   3  20  -1        197.32        185.51        30.17 o                         
   4  20  -1        341.26        323.18        37.90 o                         
   5  20  -1        151.92        180.37        29.71 o                         
   6  20  -1        291.01        302.92        52.08 o                         
   7  20  -1         62.86         78.43        34.46 o                         
   8  20  -1         90.54         64.04        33.06 o                         
   9  20  -1          8.61         11.17        13.08 o                         
   0  21  -1        629.53        620.75        83.67 o                         
   1  21  -1        137.15        121.48        17.61 o                         
   2  21  -1        307.92        371.55        50.23 o                         
   3  21  -1        464.65        453.96        46.23 o                         
   4  21  -1        176.54        198.06        32.02 o                         
   5  21  -1        153.48        161.91        29.89 o                         
   6  21  -1         31.13         36.28        26.56 o                         
   7  21  -1        188.68        177.31        52.79 o                         
   8  21  -1         69.85         56.09        33.09 o                         
   1  22  -1       1448.51       1366.05        57.81 o                         
   2  22  -1         23.16         48.43        20.44 o                         
   3  22  -1        191.46        242.72        34.93 o                         
   4  22  -1        269.16        298.45        44.67 o                         
   5  22  -1        105.32         79.17        20.09 o                         
   6  22  -1        254.37        306.30        66.28 o                         
   7  22  -1        170.81        151.54        49.35 o                         
   0  23  -1        686.99        714.10        60.68 o                         
   1  23  -1         57.83        107.02        21.58 o                         
   2  23  -1        177.40        186.50        45.79 o                         
   3  23  -1         13.84         -1.81        11.14 o                         
   4  23  -1        247.49        299.49        41.51 o                         
   5  23  -1        173.37        172.02        30.49 o                         
   6  23  -1          8.50          5.98        20.83 o                         
   7  23  -1          2.37         -8.21        24.21 o                         
   1  24  -1         26.65         22.80        10.33 o                         
   2  24  -1          1.53         -3.01        25.80 o                         
   3  24  -1        518.54        545.09        54.67 o                         
   4  24  -1         65.48         52.28        25.84 o                         
   5  24  -1         13.93         36.69        26.63 o                         
   6  24  -1         68.22         69.45        35.32 o                         
   0  25  -1         47.83         34.89        17.81 o                         
   1  25  -1        190.73        185.79        33.64 o                         
   2  25  -1        375.04        425.86        54.89 o                         
   3  25  -1         18.92          3.00        27.06 o                         
   4  25  -1        144.73        161.93        32.54 o                         
   5  25  -1        148.77        100.55        37.64 o                         
   1  26  -1        294.59        295.25        53.51 o                         
   2  26  -1         32.53         20.26        25.91 o                         
   3  26  -1        160.86        183.65        34.72 o                         
   4  26  -1         37.72         48.46        16.45 o                         
   0  27  -1         92.07        136.63        43.01 o                         
   1  27  -1         37.16         26.06        26.76 o                         
   2  27  -1        200.45        147.58        30.56 o                         
   2   0   0      31957.74      30902.82       119.65 o                         
   4   0   0      31394.78      29483.50       157.70 o                         
   6   0   0      10933.71      10339.89       145.07 o                         
   8   0   0       5547.49       5621.46       169.74 o                         
  10   0   0        482.56        529.55        61.13 o                         
  12   0   0        214.30        279.45        52.78 o                         
   1   1   0      40018.49      38723.78       166.71 o                         
   2   1   0       3357.33       3864.11        24.95 o                         
   3   1   0       7277.63       7260.86        42.61 o                         
   4   1   0        999.17        960.94        16.42 o                         
   5   1   0       8686.58       8552.08        60.72 o                         
   6   1   0        404.93        395.08        19.02 o                         
   7   1   0       2229.99       2117.54        53.15 o                         
   8   1   0        518.00        492.43        25.87 o                         
   9   1   0        291.71        273.40        22.43 o                         
  10   1   0        215.93        285.45        32.09 o                         
  11   1   0          0.66          3.39        16.63 o                         
  12   1   0          0.07        -12.13        12.13 o                         
  13   1   0         16.26         19.42        19.82 o                         
   0   2   0      35917.88      29116.24       208.83 o                         
   1   2   0       3422.94       3450.19        42.95 o                         
   2   2   0      29085.52      27497.85       641.15 o                         
   3   2   0      13908.34      14598.67       124.11 o                         
   4   2   0      28828.81      28029.84       126.91 o                         
   5   2   0       2941.40       2803.79        38.35 o                         
   6   2   0       2757.40       2866.43        73.51 o                         
   7   2   0       2677.49       2692.84        57.61 o                         
   8   2   0       4613.65       4421.44        77.97 o                         
   9   2   0          0.13          1.00         6.56 o                         
  10   2   0         12.44         -0.82         9.28 o                         
  11   2   0        119.13        127.09        23.76 o                         
  12   2   0         14.44         10.75         9.59 o                         
  13   2   0          3.21         -6.42        27.07 o                         
   1   3   0      10327.90      10339.50       281.81 o                         
   2   3   0       1444.22       1480.34        50.75 o                         
   3   3   0      50366.51      49837.18       395.20 o                         
   4   3   0        816.08        806.80        22.48 o                         
   5   3   0      13161.41      13361.64       211.01 o                         
   6   3   0       2190.20       2104.02        40.29 o                         
   7   3   0       1424.39       1305.57        33.74 o                         
   8   3   0         88.95        114.49        14.27 o                         
   9   3   0        572.87        543.31        29.78 o                         
  10   3   0          3.28        -17.03        18.26 o                         
  11   3   0        425.36        432.51        58.88 o                         
  12   3   0         22.37         62.00        19.93 o                         
  13   3   0          0.03         19.37        22.26 o                         
   0   4   0      35070.14      30786.47       194.41 o                         
   1   4   0         18.39         40.24         6.99 o                         
   2   4   0      54235.74      52275.95       323.63 o                         
   3   4   0      12974.88      13470.75       342.89 o                         
   4   4   0      13786.12      13472.77        95.89 o                         
   5   4   0       2582.05       2698.21        37.91 o                         
   6   4   0       2855.80       2737.24        52.56 o                         
   7   4   0       4685.40       4590.40       126.95 o                         
   8   4   0          1.69          7.84         5.60 o                         
   9   4   0         39.74         49.98        10.20 o                         
  10   4   0        384.61        387.66        39.42 o                         
  11   4   0        130.08        115.19        24.71 o                         
  12   4   0          0.22         17.49        38.82 o                         
  13   4   0          0.89         30.59        21.57 o                         
   1   5   0      23770.28      23093.04       149.06 o                         
   2   5   0         78.70         67.47        10.30 o                         
   3   5   0      78026.24      74363.72       451.47 o                         
   4   5   0         24.63         34.30         5.18 o                         
   5   5   0       8819.97       8981.22       311.41 o                         
   6   5   0        236.98        218.31        15.86 o                         
   7   5   0       1263.73       1262.42        35.31 o                         
   8   5   0         48.65         26.36         6.42 o                         
   9   5   0       1513.82       1457.36        51.61 o                         
  10   5   0         16.46         22.24        14.74 o                         
  11   5   0        224.24        182.95        41.12 o                         
  12   5   0         16.72         21.86        12.16 o                         
   0   6   0       1316.09       1201.99        44.42 o                         
   1   6   0      10952.97      11702.94       102.79 o                         
   2   6   0      55402.29      50981.04       257.99 o                         
   3   6   0         20.01         26.07         6.66 o                         
   4   6   0       2645.38       2788.59       131.14 o                         
   5   6   0       7129.01       7315.67       111.17 o                         
   6   6   0       8011.09       7743.45       298.77 o                         
   7   6   0         21.70         27.34         6.13 o                         
   8   6   0        116.17         95.63        18.83 o                         
   9   6   0         36.87         35.34         9.68 o                         
  10   6   0        577.32        510.21        45.65 o                         
  11   6   0        156.30        179.38        28.95 o                         
  12   6   0         85.59        130.86        30.07 o                         
   1   7   0      68015.85      59853.85       585.45 o                         
   2   7   0       5773.27       6101.98       146.27 o                         
   3   7   0      14377.73      14550.50       216.85 o                         
   4   7   0       1865.10       1814.99        83.75 o                         
   5   7   0      10886.38      11146.58       230.84 o                         
   6   7   0       1324.57       1344.25        53.03 o                         
   7   7   0       3581.88       3345.93        75.04 o                         
   8   7   0         11.13         -2.13         5.54 o                         
   9   7   0        110.67        100.57        15.28 o                         
  10   7   0        270.18        355.81        52.08 o                         
  11   7   0         24.84          6.81        10.89 o                         
  12   7   0         37.57         35.54        17.98 o                         
   0   8   0      50049.27      43150.86       920.51 o                         
   1   8   0       2831.54       3041.94        54.98 o                         
   2   8   0      36333.82      34852.33       305.34 o                         
   3   8   0         51.32         36.79         8.39 o                         
   4   8   0       2245.26       2146.77        95.11 o                         
   5   8   0       2723.23       2782.68        76.34 o                         
   6   8   0      12759.83      12330.91       189.69 o                         
   7   8   0          1.74         -6.96         6.96 o                         
   8   8   0        580.87        534.33        33.24 o                         
   9   8   0          9.51          1.70         8.11 o                         
  10   8   0        428.34        499.28        46.42 o                         
  11   8   0         41.02         76.12        31.29 o                         
  12   8   0          5.33         28.96        36.16 o                         
   1   9   0      13582.15      13323.00       178.12 o                         
   2   9   0       1067.46        954.43        40.42 o                         
   3   9   0       2656.80       2664.43        63.22 o                         
   4   9   0       1237.01       1296.08        52.74 o                         
   5   9   0       1449.71       1433.70        84.88 o                         
   6   9   0        596.27        529.53        39.64 o                         
   7   9   0       2235.56       2407.15        86.76 o                         
   8   9   0        122.10        129.98        17.70 o                         
   9   9   0        151.98        157.90        21.24 o                         
  10   9   0        185.29        215.84        41.48 o                         
  11   9   0          0.10         -4.55        15.43 o                         
  12   9   0         54.56         58.41        19.12 o                         
   0  10   0      31244.23      28690.05       264.32 o                         
   1  10   0       7125.67       6968.57        83.73 o                         
   2  10   0      12314.37      12833.24       245.63 o                         
   3  10   0        641.46        624.35        32.68 o                         
   4  10   0       6756.48       6991.32       188.44 o                         
   5  10   0       1710.40       1631.32        94.24 o                         
   6  10   0       9365.03       9019.56       233.93 o                         
   7  10   0        480.01        392.56        36.83 o                         
   8  10   0       1341.43       1310.15        54.88 o                         
   9  10   0       1586.03       1599.05        62.81 o                         
  10  10   0         87.37         89.02        20.97 o                         
  11  10   0          5.30         -2.43        22.69 o                         
  12  10   0        133.31         86.13        29.76 o                         
   1  11   0      17522.34      16953.03       173.47 o                         
   2  11   0       2718.37       2708.30        88.86 o                         
   3  11   0       8099.89       8397.14       299.16 o                         
   4  11   0       1082.59       1077.20        78.83 o                         
   5  11   0       5658.50       6181.20       189.28 o                         
   6  11   0          1.14        -10.47        16.25 o                         
   7  11   0        362.63        368.99        36.99 o                         
   8  11   0        928.77       1033.80        63.70 o                         
   9  11   0         54.68         51.07        13.35 o                         
  10  11   0         38.21         65.65        19.91 o                         
  11  11   0         36.24          3.76        49.13 o                         
  12  11   0          4.07          6.19        17.71 o                         
   0  12   0      14999.79      14904.81       204.93 o                         
   1  12   0      10517.43      10264.08       138.31 o                         
   2  12   0       9532.41      10169.70       215.36 o                         
   3  12   0        835.83        837.24        53.32 o                         
   4  12   0      23894.27      24440.63       385.92 o                         
   5  12   0        303.65        210.00        37.83 o                         
   6  12   0         13.03         18.29        16.66 o                         
   7  12   0       1265.88       1269.88        68.70 o                         
   8  12   0       1689.49       1590.44        80.92 o                         
   9  12   0       1096.41       1145.76        56.92 o                         
  10  12   0         49.21         93.04        27.43 o                         
  11  12   0          3.78          4.20        30.53 o                         
   1  13   0       5719.26       5524.00        92.33 o                         
   2  13   0        151.18        152.94        20.52 o                         
   3  13   0      16182.44      15839.32       238.29 o                         
   4  13   0       1515.02       1411.80        98.28 o                         
   5  13   0       3423.05       3589.99       158.58 o                         
   6  13   0        699.46        715.62        74.49 o                         
   7  13   0        440.87        548.68        67.29 o                         
   8  13   0         44.64         51.98        25.16 o                         
   9  13   0       1057.68       1094.11        57.31 o                         
  10  13   0          0.12         14.14        10.53 o                         
  11  13   0         24.33        -32.53        35.16 o                         
   0  14   0      11816.21      11577.70       525.29 o                         
   1  14   0       1296.57       1263.23        45.87 o                         
   2  14   0        347.80        416.70        33.91 o                         
   3  14   0        733.07        702.68        41.83 o                         
   4  14   0       7389.61       7647.43       233.35 o                         
   5  14   0        798.96        858.19        82.36 o                         
   6  14   0        162.01        209.71        43.14 o                         
   7  14   0        592.20        593.66        72.18 o                         
   8  14   0        983.66        992.62        95.32 o                         
   9  14   0        165.35        187.78        29.34 o                         
  10  14   0          4.46         -4.38        14.99 o                         
  11  14   0        181.11        258.88        56.83 o                         
   1  15   0      11057.18      10732.72       135.87 o                         
   2  15   0       1948.65       1899.86        67.42 o                         
   3  15   0       8354.66       8391.50       196.33 o                         
   4  15   0        441.02        403.55        40.85 o                         
   5  15   0       3571.87       3697.51       172.07 o                         
   6  15   0        577.63        622.61        75.61 o                         
   7  15   0        624.33        884.49        92.41 o                         
   8  15   0         34.51         37.05        27.10 o                         
   9  15   0        577.90        680.54        61.21 o                         
  10  15   0         20.85         28.16        15.08 o                         
  11  15   0        112.00        112.96        42.80 o                         
   0  16   0       3339.04       3324.98       155.37 o                         
   1  16   0       3244.90       3261.36        77.39 o                         
   2  16   0       3188.63       3104.17       132.09 o                         
   3  16   0       3040.97       2993.73        89.64 o                         
   4  16   0       1238.76       1191.42        68.77 o                         
   5  16   0        263.71        263.58        34.86 o                         
   6  16   0        417.41        340.96        58.73 o                         
   7  16   0        891.26        942.34        97.45 o                         
   8  16   0        838.53        799.43        64.64 o                         
   9  16   0         16.94         55.01        18.79 o                         
  10  16   0         41.95         74.29        21.90 o                         
   1  17   0       4732.27       4557.95        93.14 o                         
   2  17   0         51.16         46.18        12.95 o                         
   3  17   0       1757.32       1702.99       134.47 o                         
   4  17   0       2656.10       2616.75       186.47 o                         
   5  17   0       1304.05       1278.00        75.21 o                         
   6  17   0        612.47        661.51        56.66 o                         
   7  17   0       1745.78       1789.78       136.98 o                         
   8  17   0         95.04         69.66        22.75 o                         
   9  17   0          2.62        -19.63        19.63 o                         
  10  17   0        217.45        233.86        56.34 o                         
   0  18   0       7046.44       7261.53       169.18 o                         
   1  18   0        149.71        173.04        20.32 o                         
   2  18   0       4247.81       4268.60       108.30 o                         
   3  18   0       1026.62       1051.54        55.57 o                         
   4  18   0         72.19         86.32        20.76 o                         
   5  18   0        326.51        338.03        39.71 o                         
   6  18   0       4935.36       5321.02       318.56 o                         
   7  18   0        396.14        395.34        65.33 o                         
   8  18   0         81.20         23.08        19.21 o                         
   9  18   0        133.43        163.76        33.30 o                         
   1  19   0       3549.27       3541.44        86.59 o                         
   2  19   0       1455.88       1446.63        65.07 o                         
   3  19   0       1763.05       1657.42        70.94 o                         
   4  19   0          2.39          6.38        11.03 o                         
   5  19   0        970.55        996.14        84.63 o                         
   6  19   0        524.98        530.39        50.44 o                         
   7  19   0        326.03        377.56        44.26 o                         
   8  19   0        573.30        668.00        93.00 o                         
   9  19   0         37.13         19.69        25.01 o                         
   0  20   0        635.73        624.21        52.56 o                         
   1  20   0        517.40        568.40        36.16 o                         
   2  20   0       5069.78       5084.82       123.74 o                         
   3  20   0        231.66        199.01        26.79 o                         
   4  20   0        430.44        420.99        45.07 o                         
   5  20   0        206.48        231.20        34.60 o                         
   6  20   0       1566.54       1639.99       134.59 o                         
   7  20   0        197.19        155.25        48.17 o                         
   8  20   0        195.11        175.63        48.23 o                         
   9  20   0        184.14        218.38        59.02 o                         
   1  21   0        116.68        122.71        18.05 o                         
   2  21   0        273.09        303.24        33.30 o                         
   3  21   0       1233.13       1193.85        75.29 o                         
   4  21   0        128.76        141.90        25.38 o                         
   5  21   0        878.90       1002.02        71.62 o                         
   6  21   0        227.42        213.73        34.01 o                         
   7  21   0        109.21        215.34        56.79 o                         
   8  21   0        146.07        132.19        42.29 o                         
   0  22   0        195.29        219.79        34.02 o                         
   1  22   0        469.03        448.69        33.92 o                         
   2  22   0       1503.34       1431.87        69.85 o                         
   3  22   0        171.26        187.39        32.20 o                         
   4  22   0       1219.67       1374.96        83.87 o                         
   5  22   0        314.31        307.30        42.23 o                         
   6  22   0        220.59        332.12        53.64 o                         
   7  22   0         82.86         94.25        39.09 o                         
   1  23   0        903.82        936.42        56.20 o                         
   2  23   0         25.19         31.41        15.71 o                         
   3  23   0       2336.90       2391.05       111.18 o                         
   4  23   0        212.96        202.44        44.99 o                         
   5  23   0        360.95        313.97        58.10 o                         
   6  23   0        286.40        261.70        63.80 o                         
   7  23   0         42.20         26.80        29.31 o                         
   0  24   0       1014.38        999.25        74.45 o                         
   1  24   0          0.32          4.79        10.21 o                         
   2  24   0        329.75        306.29        34.83 o                         
   3  24   0         67.77         58.39        34.29 o                         
   4  24   0        257.52        338.60        44.24 o                         
   5  24   0       1642.16       1754.49       100.12 o                         
   6  24   0         47.97         40.74        31.14 o                         
   1  25   0        812.18        833.19        56.06 o                         
   2  25   0          5.70         -0.88        25.73 o                         
   3  25   0        156.51        135.37        29.81 o                         
   4  25   0        272.22        269.13        46.83 o                         
   5  25   0        542.94        601.71        81.00 o                         
   0  26   0       1335.58       1541.50        97.42 o                         
   1  26   0         27.48         33.56        14.74 o                         
   2  26   0          2.10        -17.42        17.42 o                         
   3  26   0          5.72         -4.31        14.51 o                         
   4  26   0        419.93        382.53        48.22 o                         
   1  27   0        652.96        664.15       124.98 o                         
   2  27   0         41.10         15.67        15.80 o                         
   2   0   1        375.34        379.15        16.90 o                         
   4   0   1        983.02        955.93        34.42 o                         
   6   0   1       3110.56       3115.11        68.32 o                         
   8   0   1       5596.05       5922.08       107.89 o                         
  10   0   1         44.09         23.61        13.29 o                         
  12   0   1       1075.21       1156.84       101.50 o                         
   0   1   1        453.36        443.98        17.12 o                         
   1   1   1       1543.19       1631.69        19.20 o                         
   2   1   1      19012.51      18557.42        71.53 o                         
   3   1   1       2258.88       2155.27        27.33 o                         
   4   1   1        289.48        286.60         8.59 o                         
   5   1   1       5863.95       5870.50        69.69 o                         
   6   1   1       1016.95       1009.39        44.57 o                         
   7   1   1       2818.63       2747.72        55.44 o                         
   8   1   1        353.09        334.38        19.05 o                         
   9   1   1       1055.23       1122.46        42.53 o                         
  10   1   1          1.58         13.74         7.14 o                         
  11   1   1        303.70        298.90        34.47 o                         
  12   1   1         41.27         20.37        19.09 o                         
   1   2   1       4569.39       4830.75        39.05 o                         
   2   2   1       1906.36       1867.51        26.61 o                         
   3   2   1       1616.30       1583.49        23.25 o                         
   4   2   1      11336.55      11519.82       103.79 o                         
   5   2   1       2350.58       2361.03        29.96 o                         
   6   2   1       3220.63       3230.37        57.37 o                         
   7   2   1        199.76        208.58        17.04 o                         
   8   2   1       1846.96       1615.42        59.21 o                         
   9   2   1         93.62        102.40        13.49 o                         
  10   2   1       1082.35       1141.48        48.65 o                         
  11   2   1         26.57         50.52        15.79 o                         
  12   2   1        474.32        519.25        48.88 o                         
   0   3   1       4496.69       4787.83        87.07 o                         
   1   3   1       6547.82       7163.20       106.09 o                         
   2   3   1      12281.79      12452.90       140.86 o                         
   3   3   1       4627.00       4845.85        57.83 o                         
   4   3   1        661.93        645.98        16.50 o                         
   5   3   1       1586.10       1543.32        29.80 o                         
   6   3   1        127.37        152.41        11.44 o                         
   7   3   1       2276.21       2296.12        56.26 o                         
   8   3   1        237.23        259.66        21.00 o                         
   9   3   1       1691.63       1699.96        76.51 o                         
  10   3   1         12.56         14.83         9.78 o                         
  11   3   1        613.53        731.07        53.77 o                         
  12   3   1          5.21         22.03        15.64 o                         
   1   4   1       3342.63       3727.07        53.27 o                         
   2   4   1       6451.50       6854.26        95.66 o                         
   3   4   1        567.87        579.14        22.82 o                         
   4   4   1        487.01        449.94        16.35 o                         
   5   4   1       1349.84       1296.99        29.02 o                         
   6   4   1       1783.79       1836.89        40.90 o                         
   7   4   1         87.17         92.80         9.39 o                         
   8   4   1       1514.60       1660.67        59.33 o                         
   9   4   1         22.06         29.65         8.88 o                         
  10   4   1       1269.49       1340.03        61.36 o                         
  11   4   1         17.64         26.37        11.59 o                         
  12   4   1        220.17        299.11        36.55 o                         
   0   5   1        819.02        893.13        26.27 o                         
   1   5   1        226.21        255.56        16.14 o                         
   2   5   1         36.76         45.42         6.76 o                         
   3   5   1       3056.51       3055.45       109.16 o                         
   4   5   1        161.38        165.03        11.78 o                         
   5   5   1       4933.16       4916.91        99.82 o                         
   6   5   1        159.13        164.32        13.37 o                         
   7   5   1        602.36        601.17        23.46 o                         
   8   5   1         53.53         49.11         7.59 o                         
   9   5   1       1550.92       1521.81        53.86 o                         
  10   5   1         51.15         51.64        14.44 o                         
  11   5   1       1205.20       1329.02        72.73 o                         
  12   5   1          2.57          4.87         9.79 o                         
   1   6   1       2389.60       2578.84        61.73 o                         
   2   6   1       1596.93       1707.17        48.15 o                         
   3   6   1       5143.80       5057.17        94.47 o                         
   4   6   1       4958.38       5305.45       105.74 o                         
   5   6   1       1560.91       1547.77        40.32 o                         
   6   6   1       3283.43       3132.08        60.19 o                         
   7   6   1        157.21        140.60        12.18 o                         
   8   6   1        966.84        855.66        31.56 o                         
   9   6   1        345.19        355.02        27.56 o                         
  10   6   1       1361.26       1335.65        61.71 o                         
  11   6   1         89.38        104.89        32.80 o                         
  12   6   1        157.84         77.95        29.18 o                         
   0   7   1       2384.49       2664.10        56.51 o                         
   1   7   1        607.23        600.88        30.30 o                         
   2   7   1       4250.16       4661.89        96.68 o                         
   3   7   1       1068.07       1030.83        49.40 o                         
   4   7   1       1930.55       1906.51        57.11 o                         
   5   7   1        598.28        584.21        34.60 o                         
   6   7   1        178.92        182.28        15.97 o                         
   7   7   1       4628.96       4688.98        70.84 o                         
   8   7   1        686.43        674.27        35.81 o                         
   9   7   1        589.51        666.31        37.81 o                         
  10   7   1        105.81         78.69        20.33 o                         
  11   7   1        342.30        338.26        37.89 o                         
  12   7   1         10.48         35.33        23.36 o                         
   1   8   1       1462.98       1461.21        39.16 o                         
   2   8   1        192.91        227.69        17.97 o                         
   3   8   1       1027.55       1055.61        43.66 o                         
   4   8   1        849.87        827.57        34.53 o                         
   5   8   1        476.17        546.34        50.94 o                         
   6   8   1       3832.92       3751.90        87.08 o                         
   7   8   1        321.82        331.10        19.99 o                         
   8   8   1       1221.15       1306.73        51.44 o                         
   9   8   1         53.50         30.29         8.31 o                         
  10   8   1        509.39        573.25        37.89 o                         
  11   8   1          9.40          2.60        10.64 o                         
  12   8   1        209.90        260.77        53.75 o                         
   0   9   1        189.52        162.21        19.24 o                         
   1   9   1         99.39        103.29        10.17 o                         
   2   9   1        248.57        288.52        21.22 o                         
   3   9   1        640.25        698.53        32.87 o                         
   4   9   1       1585.15       1621.89        65.98 o                         
   5   9   1       3973.79       3993.11       141.68 o                         
   6   9   1        273.99        267.99        25.62 o                         
   7   9   1       1114.06       1061.61        36.80 o                         
   8   9   1         66.02         59.30        13.77 o                         
   9   9   1        743.80        715.25        41.15 o                         
  10   9   1         21.19         25.30         9.49 o                         
  11   9   1        275.05        253.28        45.58 o                         
  12   9   1          8.15         15.39        18.85 o                         
   1  10   1       2863.22       3044.11        55.44 o                         
   2  10   1       4913.43       5222.87       155.14 o                         
   3  10   1       5240.61       5475.27        97.28 o                         
   4  10   1       1273.03       1229.19        46.49 o                         
   5  10   1        104.89        124.12        27.87 o                         
   6  10   1       1846.14       1669.70        99.95 o                         
   7  10   1        114.32        108.43        20.42 o                         
   8  10   1       1732.39       1742.76        62.85 o                         
   9  10   1         82.93         82.37        14.93 o                         
  10  10   1        492.46        512.44        37.55 o                         
  11  10   1         88.26         70.11        20.94 o                         
  12  10   1        207.10        141.41        43.83 o                         
   0  11   1       4262.73       4356.71       115.05 o                         
   1  11   1       1230.00       1242.40        41.60 o                         
   2  11   1       1931.57       1960.08        60.22 o                         
   3  11   1         99.84         64.07        16.33 o                         
   4  11   1        665.33        655.78        48.52 o                         
   5  11   1        198.14        203.07        36.89 o                         
   6  11   1        526.74        527.42        59.39 o                         
   7  11   1        949.31        982.06        85.74 o                         
   8  11   1        122.49        129.90        18.05 o                         
   9  11   1        610.93        609.71        40.12 o                         
  10  11   1         40.19         36.30        12.19 o                         
  11  11   1        199.34        177.89        43.98 o                         
  12  11   1         23.71         35.79        28.75 o                         
   1  12   1        623.53        591.20        36.11 o                         
   2  12   1         64.59         56.50        13.98 o                         
   3  12   1        138.34        128.38        23.20 o                         
   4  12   1       2222.66       2273.86       104.46 o                         
   5  12   1        933.32        960.58        80.91 o                         
   6  12   1        227.31        214.60        39.47 o                         
   7  12   1        380.97        428.42        39.63 o                         
   8  12   1        640.25        665.49        41.73 o                         
   9  12   1         72.74         90.02        18.14 o                         
  10  12   1        659.28        690.00        45.54 o                         
  11  12   1        158.19        168.39        47.45 o                         
   0  13   1        340.70        332.15        33.41 o                         
   1  13   1         44.04         46.46        10.50 o                         
   2  13   1       1127.86       1114.84        98.32 o                         
   3  13   1       1411.17       1353.40        70.01 o                         
   4  13   1        603.36        587.49        49.37 o                         
   5  13   1       2340.74       2348.06       130.33 o                         
   6  13   1         22.04         37.25        19.87 o                         
   7  13   1        195.25        187.80        26.50 o                         
   8  13   1         84.31        100.27        22.98 o                         
   9  13   1        969.04        917.23        52.79 o                         
  10  13   1         46.72         25.19        15.55 o                         
  11  13   1        313.84        312.01        57.43 o                         
   1  14   1       2453.96       2503.66        66.27 o                         
   2  14   1       1111.92       1140.24        63.55 o                         
   3  14   1       1342.06       1220.08       182.82 o                         
   4  14   1       1770.24       1755.61        85.17 o                         
   5  14   1        126.55        117.68        34.83 o                         
   6  14   1        562.59        511.80        66.12 o                         
   7  14   1         60.10         16.96        12.64 o                         
   8  14   1       1190.19       1144.65        71.91 o                         
   9  14   1        157.04        188.49        25.89 o                         
  10  14   1         87.61         77.07        21.69 o                         
  11  14   1         56.01         44.32        26.30 o                         
   0  15   1       3412.39       3325.76       109.58 o                         
   1  15   1         47.68         29.36         8.71 o                         
   2  15   1        662.07        635.61        41.17 o                         
   3  15   1        190.91        176.88        33.55 o                         
   4  15   1          6.73         24.88        18.07 o                         
   5  15   1        482.34        453.44        62.05 o                         
   6  15   1        299.14        207.91        41.33 o                         
   7  15   1        931.53        941.01        94.88 o                         
   8  15   1        109.90         80.95        20.99 o                         
   9  15   1        269.14        323.95        33.75 o                         
  10  15   1         63.61         61.65        26.22 o                         
  11  15   1        261.09        289.63        64.58 o                         
   1  16   1       1143.06       1125.68        46.74 o                         
   2  16   1        181.57        183.64        31.87 o                         
   3  16   1        373.35        327.76        41.69 o                         
   4  16   1        256.51        232.97        34.87 o                         
   5  16   1        552.00        645.37        76.69 o                         
   6  16   1        414.76        375.34        59.64 o                         
   7  16   1        160.72        159.80        44.93 o                         
   8  16   1        214.35        268.64        38.89 o                         
   9  16   1        121.62        101.27        20.23 o                         
  10  16   1        201.85        225.55        54.67 o                         
   0  17   1         41.67         23.88        13.21 o                         
   1  17   1        412.17        408.10        29.35 o                         
   2  17   1       1270.44       1227.62        58.98 o                         
   3  17   1        490.88        470.14        37.73 o                         
   4  17   1        895.35        814.82        87.50 o                         
   5  17   1        199.24        201.78        45.66 o                         
   6  17   1        138.44        127.67        37.26 o                         
   7  17   1        979.76        967.50       101.78 o                         
   8  17   1        195.16        242.19        38.01 o                         
   9  17   1        269.00        250.09        46.52 o                         
  10  17   1         23.56         54.43        29.59 o                         
   1  18   1       1821.65       1799.89        61.98 o                         
   2  18   1        789.38        719.52        51.04 o                         
   3  18   1        943.51        889.13        52.52 o                         
   4  18   1         36.76         36.39        17.02 o                         
   5  18   1        371.89        326.25        59.51 o                         
   6  18   1        773.19        791.57        92.65 o                         
   7  18   1         22.13          9.65        22.64 o                         
   8  18   1        247.11        165.53        30.52 o                         
   9  18   1          4.14         21.41        27.84 o                         
   0  19   1       1447.51       1391.39       108.51 o                         
   1  19   1        182.44        187.20        24.69 o                         
   2  19   1        138.97        111.75        19.90 o                         
   3  19   1        125.99        125.28        20.74 o                         
   4  19   1        237.27        240.16        29.67 o                         
   5  19   1        210.55        250.53        92.59 o                         
   6  19   1        313.88        347.25        44.22 o                         
   7  19   1        252.86        340.70        68.94 o                         
   8  19   1         13.33         25.93        20.35 o                         
   9  19   1        107.71         77.05        36.21 o                         
   1  20   1         93.77         73.59        15.75 o                         
   2  20   1         17.44         26.42        19.37 o                         
   3  20   1        206.02        206.59        26.83 o                         
   4  20   1        335.15        316.29        47.09 o                         
   5  20   1        152.04        162.45        31.36 o                         
   6  20   1        279.53        300.28        75.40 o                         
   7  20   1         61.81         72.40        59.45 o                         
   8  20   1         90.92         80.23        34.44 o                         
   9  20   1          7.97         34.53        27.93 o                         
   0  21   1        647.69        600.28        54.30 o                         
   1  21   1        138.43        102.14        17.76 o                         
   2  21   1        335.81        366.02        35.53 o                         
   3  21   1        470.66        476.66        40.70 o                         
   4  21   1        188.13        149.79        28.75 o                         
   5  21   1        169.56        183.40        33.30 o                         
   6  21   1         33.53         43.31        25.70 o                         
   7  21   1        206.94        209.56        35.51 o                         
   8  21   1         70.36         58.24        37.00 o                         
   1  22   1       1473.42       1495.78        87.92 o                         
   2  22   1         26.41         25.28        14.65 o                         
   3  22   1        190.68        185.90        27.37 o                         
   4  22   1        253.13        262.86        61.51 o                         
   5  22   1        102.39        125.35        27.77 o                         
   6  22   1        235.95        220.62        56.82 o                         
   7  22   1        167.36        117.97        42.68 o                         
   0  23   1        730.71        798.11        66.59 o                         
   1  23   1         58.46         52.07        24.75 o                         
   2  23   1        198.18        221.58        29.98 o                         
   3  23   1         11.75         39.67        16.42 o                         
   4  23   1        264.65        282.19        39.19 o                         
   5  23   1        171.32        122.21        28.16 o                         
   6  23   1         12.44         20.87        13.32 o                         
   7  23   1          0.53          8.35        19.65 o                         
   1  24   1         34.18         10.11        14.26 o                         
   2  24   1          2.13         10.56        12.49 o                         
   3  24   1        525.89        467.56        52.25 o                         
   4  24   1         58.05         88.17        25.90 o                         
   5  24   1         18.86         -8.07        12.33 o                         
   6  24   1         65.04         38.74        18.12 o                         
   0  25   1         61.96         44.04        21.44 o                         
   1  25   1        194.27        201.69        29.02 o                         
   2  25   1        388.30        405.06        40.91 o                         
   3  25   1         19.46          6.25        13.07 o                         
   4  25   1        146.91        201.05        34.44 o                         
   5  25   1        154.63        128.34        25.96 o                         
   1  26   1        303.60        321.33        37.24 o                         
   2  26   1         30.37         11.95        17.00 o                         
   3  26   1        168.33        153.41        30.44 o                         
   4  26   1         38.46         21.70        23.62 o                         
   0  27   1         95.30        111.26        38.70 o                         
   1  27   1         34.24         47.34        17.86 o                         
   2  27   1        204.51        154.61        25.73 o                         
   0   0   2      49318.71      49327.99       243.73 o                         
   2   0   2       5660.14       6308.27        42.53 o                         
   4   0   2       8405.06       8479.60       126.55 o                         
   6   0   2       1980.28       1938.12       120.26 o                         
   8   0   2       4106.39       4165.94        95.07 o                         
  10   0   2         31.05         25.20        10.33 o                         
   1   1   2      42916.85      40208.15       405.08 o                         
   2   1   2      26920.89      25851.15       135.70 o                         
   3   1   2       5296.49       5192.98        48.80 o                         
   4   1   2        483.73        453.13        17.42 o                         
   5   1   2       8495.74       8405.99        74.79 o                         
   6   1   2        268.10        255.27        14.58 o                         
   7   1   2       5074.53       5019.54        69.07 o                         
   8   1   2        967.24        946.22        32.33 o                         
   9   1   2       1187.72       1193.78        38.12 o                         
  10   1   2         36.51         34.92         8.32 o                         
  11   1   2         90.39         72.65        16.52 o                         
   0   2   2      38771.43      35057.15       165.82 o                         
   1   2   2       1307.95       1377.66        27.83 o                         
   2   2   2        747.67        678.32        16.80 o                         
   3   2   2      10191.28      10340.32        60.62 o                         
   4   2   2      13851.37      13649.40       143.55 o                         
   5   2   2       9281.14       9307.79       101.74 o                         
   6   2   2        901.28        900.91        32.49 o                         
   7   2   2       1122.92       1118.94        38.77 o                         
   8   2   2       3897.85       3833.13        64.60 o                         
   9   2   2         70.90         72.93        17.36 o                         
  10   2   2        217.84        229.99        21.53 o                         
  11   2   2         31.41         49.66        15.67 o                         
  12   2   2        188.97        115.85        34.37 o                         
   1   3   2      21026.84      20311.78       109.37 o                         
   2   3   2       5051.09       5171.47        82.87 o                         
   3   3   2      13783.19      13381.50        86.62 o                         
   4   3   2        223.23        247.73        10.09 o                         
   5   3   2       6767.64       6630.49        47.22 o                         
   6   3   2        828.51        803.67        26.63 o                         
   7   3   2       2482.25       2625.05        99.32 o                         
   8   3   2        487.86        547.01        42.81 o                         
   9   3   2        621.06        619.93        33.31 o                         
  10   3   2        143.99        176.02        19.39 o                         
  11   3   2        315.56        348.41        36.13 o                         
  12   3   2         15.74        -11.66        20.31 o                         
   0   4   2       7143.74       7662.91       108.21 o                         
   1   4   2       6550.71       7119.58        53.07 o                         
   2   4   2      33707.72      31722.97       480.37 o                         
   3   4   2       1593.64       1532.60        27.11 o                         
   4   4   2      14078.59      14225.85       181.82 o                         
   5   4   2       5107.58       4915.13        67.04 o                         
   6   4   2       5593.74       5195.00        53.60 o                         
   7   4   2       1266.02       1165.98        84.20 o                         
   8   4   2        500.37        542.66        30.17 o                         
   9   4   2        373.14        342.15        31.41 o                         
  10   4   2       1575.66       1677.88        58.87 o                         
  11   4   2         76.13         82.56        18.08 o                         
  12   4   2        116.15        101.34        31.04 o                         
   1   5   2       2946.61       2919.23        39.21 o                         
   2   5   2       1162.15       1209.64        29.46 o                         
   3   5   2      28437.11      27997.14       331.75 o                         
   4   5   2        436.39        467.25        17.63 o                         
   5   5   2       2896.08       2875.68        43.03 o                         
   6   5   2        654.61        606.23        20.63 o                         
   7   5   2        587.08        542.49        21.35 o                         
   8   5   2         10.19         15.75         7.24 o                         
   9   5   2       1049.03       1123.12        57.70 o                         
  10   5   2          7.99         29.92        10.37 o                         
  11   5   2        200.49        257.70        32.38 o                         
  12   5   2         21.12         10.58        17.01 o                         
   0   6   2       3730.70       4198.88        59.87 o                         
   1   6   2      12816.33      13339.05        91.86 o                         
   2   6   2      28389.17      28154.10       242.97 o                         
   3   6   2        614.93        641.37        23.43 o                         
   4   6   2       3641.71       3713.42        58.45 o                         
   5   6   2        731.21        708.03        29.41 o                         
   6   6   2       5334.06       5440.40        66.13 o                         
   7   6   2        108.95         95.34        10.50 o                         
   8   6   2        379.99        385.16        17.73 o                         
   9   6   2        262.56        266.78        23.64 o                         
  10   6   2       1536.17       1616.58        74.48 o                         
  11   6   2        155.12        187.41        28.36 o                         
  12   6   2          2.24         13.47        15.70 o                         
   1   7   2      19096.72      19898.62       128.15 o                         
   2   7   2       3783.01       3762.84        70.04 o                         
   3   7   2       1398.95       1371.72        46.78 o                         
   4   7   2        926.40        924.12        34.40 o                         
   5   7   2       4290.55       4174.75        68.91 o                         
   6   7   2        335.94        335.89        18.05 o                         
   7   7   2       3483.13       3464.65        73.28 o                         
   8   7   2        195.21        175.81        18.94 o                         
   9   7   2        329.54        310.93        26.62 o                         
  10   7   2         96.87        105.25        17.73 o                         
  11   7   2        271.67        276.57        52.07 o                         
  12   7   2         16.41          4.95        18.44 o                         
   0   8   2      11725.94      12022.21       147.64 o                         
   1   8   2       1225.82       1193.77        33.50 o                         
   2   8   2      16337.52      16110.70       153.70 o                         
   3   8   2       2807.35       3004.65        75.84 o                         
   4   8   2        166.76        145.86        15.13 o                         
   5   8   2       1625.18       1605.59        44.73 o                         
   6   8   2       7796.06       7614.26       142.91 o                         
   7   8   2        742.62        649.52        30.31 o                         
   8   8   2        234.75        255.08        23.04 o                         
   9   8   2        191.50        204.99        22.14 o                         
  10   8   2        549.61        610.05        40.68 o                         
  11   8   2          2.83        -25.96        25.96 o                         
  12   8   2          8.11         44.29        28.06 o                         
   1   9   2      14504.24      15151.24       285.08 o                         
   2   9   2        851.27        840.63        43.60 o                         
   3   9   2       5310.76       5483.55        93.90 o                         
   4   9   2         90.17        116.64        16.25 o                         
   5   9   2       3897.19       4148.49       207.99 o                         
   6   9   2         95.24         98.19        26.49 o                         
   7   9   2       4970.06       4833.71        76.37 o                         
   8   9   2         54.95         82.58        13.91 o                         
   9   9   2       1024.91       1006.99        49.00 o                         
  10   9   2        131.83        175.92        22.05 o                         
  11   9   2         63.40         23.93        22.25 o                         
  12   9   2          3.03         42.58        28.69 o                         
   0  10   2      14234.67      14412.45       154.52 o                         
   1  10   2       5489.51       5802.60       112.12 o                         
   2  10   2       2515.05       2601.45        97.30 o                         
   3  10   2       1714.66       1660.10        54.54 o                         
   4  10   2       2328.11       2372.87        65.88 o                         
   5  10   2        162.29        149.56        17.79 o                         
   6  10   2       3180.10       3324.65       144.73 o                         
   7  10   2       1112.90       1169.16        49.02 o                         
   8  10   2        742.12        767.66        41.90 o                         
   9  10   2        665.73        710.91        42.47 o                         
  10  10   2         24.47         14.02         7.48 o                         
  11  10   2         59.16         27.24        16.69 o                         
  12  10   2         86.06         53.07        25.87 o                         
   1  11   2      13263.40      13338.53       227.33 o                         
   2  11   2       2857.89       2866.38        99.86 o                         
   3  11   2       3599.38       3660.49        84.48 o                         
   4  11   2       1442.50       1444.35        53.72 o                         
   5  11   2       5731.17       5895.02       144.90 o                         
   6  11   2        211.11        194.25        38.72 o                         
   7  11   2       1677.11       1647.65        60.43 o                         
   8  11   2        386.81        382.24        30.87 o                         
   9  11   2        345.11        300.22        39.73 o                         
  10  11   2         37.91         38.50        15.91 o                         
  11  11   2        188.31        225.28        51.71 o                         
   0  12   2       8317.95       8079.67       228.52 o                         
   1  12   2       3187.26       3351.65       105.39 o                         
   2  12   2       2849.38       2839.41        96.89 o                         
   3  12   2        715.01        705.58        49.89 o                         
   4  12   2      12688.35      12746.69       217.20 o                         
   5  12   2         10.30          3.58        20.59 o                         
   6  12   2         75.18         84.17        25.12 o                         
   7  12   2         17.11         26.87        11.66 o                         
   8  12   2        964.90       1119.35        54.24 o                         
   9  12   2        120.29         81.53        14.89 o                         
  10  12   2        125.06        192.38        32.10 o                         
  11  12   2         34.90         63.48        29.28 o                         
   1  13   2        316.37        354.97        40.45 o                         
   2  13   2        359.06        375.57        37.20 o                         
   3  13   2       7026.07       7007.09       159.90 o                         
   4  13   2        713.84        671.62        51.99 o                         
   5  13   2       1571.23       1620.33        83.11 o                         
   6  13   2        176.92        154.45        37.36 o                         
   7  13   2        112.90        114.79        20.57 o                         
   8  13   2         63.93         60.79        16.34 o                         
   9  13   2        834.00        951.80        60.88 o                         
  10  13   2        170.14        132.27        27.24 o                         
  11  13   2         59.39         51.93        33.25 o                         
   0  14   2       5062.44       5106.01       139.55 o                         
   1  14   2       2544.84       2603.64        97.60 o                         
   2  14   2        815.12        814.88        54.83 o                         
   3  14   2        365.14        290.07        75.08 o                         
   4  14   2      10545.54      10385.39       205.99 o                         
   5  14   2         20.70         -3.10        29.41 o                         
   6  14   2        702.34        777.96        80.56 o                         
   7  14   2         97.27        121.42        22.58 o                         
   8  14   2       1343.44       1315.32        61.97 o                         
   9  14   2         45.02         30.94        17.67 o                         
  10  14   2        154.36        135.32        40.19 o                         
  11  14   2         47.93         48.01        22.24 o                         
   1  15   2       3360.41       3478.55       147.05 o                         
   2  15   2        434.06        460.70        43.25 o                         
   3  15   2       2893.35       2938.68       171.90 o                         
   4  15   2        312.46        215.29        46.11 o                         
   5  15   2       1089.94       1083.51        72.62 o                         
   6  15   2         88.74        128.61        36.66 o                         
   7  15   2        527.50        498.41        69.93 o                         
   8  15   2        122.77        171.91        56.11 o                         
   9  15   2        315.57        248.18        36.25 o                         
  10  15   2          8.20         19.95        15.38 o                         
   0  16   2       8674.73      10106.00      1026.98 o                         
   1  16   2       2466.21       2667.91       119.74 o                         
   2  16   2       4905.89       5131.69       144.67 o                         
   3  16   2        684.26        670.07        53.75 o                         
   4  16   2       1797.59       1792.85        90.05 o                         
   5  16   2         10.61          9.06        13.22 o                         
   6  16   2        755.79        800.66        88.28 o                         
   7  16   2        219.59        193.04        48.29 o                         
   8  16   2        790.62        860.30        64.95 o                         
   9  16   2        185.75        212.71        36.81 o                         
  10  16   2         70.59         89.08        58.35 o                         
   1  17   2       3789.97       3898.78       145.49 o                         
   2  17   2        414.85        447.27        37.25 o                         
   3  17   2         79.08         71.99        32.57 o                         
   4  17   2        239.13        218.09        33.61 o                         
   5  17   2        643.55        538.81        89.54 o                         
   6  17   2         50.79         64.20        28.73 o                         
   7  17   2       1746.94       1801.56       140.64 o                         
   8  17   2         23.67         46.43        26.32 o                         
   9  17   2         20.90         28.50        24.78 o                         
  10  17   2         86.35         52.15        25.50 o                         
   0  18   2       1642.45       1625.78        85.84 o                         
   1  18   2        243.50        197.24        25.16 o                         
   2  18   2       2038.65       2036.65        79.57 o                         
   3  18   2        356.97        302.03        38.95 o                         
   4  18   2         86.13        103.71        25.41 o                         
   5  18   2        351.28        387.19        47.43 o                         
   6  18   2       2803.44       2719.16       172.63 o                         
   7  18   2        194.16        128.84        37.61 o                         
   8  18   2         37.96         16.57        18.39 o                         
   9  18   2         41.06         35.85        30.36 o                         
   1  19   2       2478.79       2401.28       105.31 o                         
   2  19   2        588.72        649.01        45.87 o                         
   3  19   2       1824.40       1803.21        78.20 o                         
   4  19   2        364.03        430.73        48.30 o                         
   5  19   2        903.06        816.72        69.84 o                         
   6  19   2          0.20        -35.22        35.22 o                         
   7  19   2        464.69        545.05        81.87 o                         
   8  19   2         72.07         60.04        32.99 o                         
   9  19   2        112.40        127.01        32.62 o                         
   0  20   2         51.25         39.65        15.05 o                         
   1  20   2        676.99        720.41        49.12 o                         
   2  20   2       3262.79       3316.36       105.21 o                         
   3  20   2         59.39         20.06        11.65 o                         
   4  20   2        276.27        253.69        36.35 o                         
   5  20   2        184.35        173.01        46.31 o                         
   6  20   2        658.42        682.99        91.80 o                         
   7  20   2         24.55         -5.36        24.43 o                         
   8  20   2          4.23         -7.37        21.50 o                         
   1  21   2        703.99        644.05        47.36 o                         
   2  21   2        146.93        125.99        22.41 o                         
   3  21   2       1105.04       1095.44        62.87 o                         
   4  21   2         49.63         43.32        21.34 o                         
   5  21   2        723.40        699.49        65.30 o                         
   6  21   2         10.13         21.18        15.48 o                         
   7  21   2        194.85        214.84        39.02 o                         
   8  21   2         78.62         26.37        22.83 o                         
   0  22   2        176.44        166.87        37.51 o                         
   1  22   2        187.94        160.26        25.52 o                         
   2  22   2       1675.08       1512.55        74.11 o                         
   3  22   2        379.83        388.42        38.74 o                         
   4  22   2        996.33        880.60        74.01 o                         
   5  22   2        186.28        189.90        35.01 o                         
   6  22   2        248.13        281.04        42.57 o                         
   7  22   2          0.41          6.07        26.24 o                         
   1  23   2        814.98        763.43        53.75 o                         
   2  23   2        103.52         99.39        22.32 o                         
   3  23   2       1416.93       1380.90        74.42 o                         
   4  23   2         13.53         -1.62        14.26 o                         
   5  23   2        176.04        242.74        40.05 o                         
   6  23   2        104.99        110.61        28.12 o                         
   7  23   2         18.85         13.08        26.53 o                         
   0  24   2       1253.49       1206.98       117.31 o                         
   1  24   2          9.52         16.97        12.63 o                         
   2  24   2        514.78        542.50        47.12 o                         
   3  24   2        148.71        140.05        24.41 o                         
   4  24   2        587.64        670.55        68.54 o                         
   5  24   2        515.18        480.27        76.43 o                         
   6  24   2         75.43         50.15        21.00 o                         
   1  25   2        474.90        497.99        44.81 o                         
   2  25   2         61.57         40.04        14.92 o                         
   3  25   2         16.34         22.94        12.86 o                         
   4  25   2         93.98         65.40        21.67 o                         
   5  25   2        203.31        197.93        36.62 o                         
   0  26   2       1507.34       1515.51       134.76 o                         
   1  26   2         15.78         14.13        31.69 o                         
   2  26   2         90.12         73.54        20.33 o                         
   3  26   2         31.91         60.11        21.14 o                         
   4  26   2        458.97        396.90        51.52 o                         
   1  27   2        555.40        443.97        53.80 o                         
   2  27   2         29.80         17.58        13.02 o                         
   2   0   3       5496.00       5355.94        88.99 o                         
   4   0   3       4818.92       4934.73        69.80 o                         
   6   0   3       2215.87       2221.51        60.41 o                         
   8   0   3       2546.89       2415.07        74.30 o                         
  10   0   3        109.55         95.67        17.02 o                         
   0   1   3        847.45        946.92        29.53 o                         
   1   1   3       2518.67       2820.52        35.28 o                         
   2   1   3       1796.09       1873.29        29.46 o                         
   3   1   3       1672.84       1640.15        15.19 o                         
   4   1   3        848.01        875.32        19.85 o                         
   5   1   3       4401.08       4440.76        54.27 o                         
   6   1   3       1034.67        984.63        28.47 o                         
   7   1   3       3717.72       3722.30        60.58 o                         
   8   1   3         89.64        102.17        11.75 o                         
   9   1   3       1266.04       1297.05        40.96 o                         
  10   1   3         50.36         29.32         7.60 o                         
  11   1   3        521.95        570.50        63.61 o                         
   1   2   3       3360.36       3577.22        56.04 o                         
   2   2   3       1459.44       1552.17        24.53 o                         
   3   2   3       1974.08       1998.89        27.22 o                         
   4   2   3       5161.33       5213.66        75.56 o                         
   5   2   3        360.68        349.75        15.54 o                         
   6   2   3        972.19        921.14        27.83 o                         
   7   2   3       1203.87       1211.60        34.67 o                         
   8   2   3       2466.07       2527.42        53.72 o                         
   9   2   3        335.90        344.32        24.93 o                         
  10   2   3        539.32        563.65        33.70 o                         
  11   2   3         16.95         24.47        18.37 o                         
   0   3   3       2015.39       2085.53        75.93 o                         
   1   3   3       1027.45       1045.61        27.49 o                         
   2   3   3       3164.83       3295.23        45.77 o                         
   3   3   3       1486.93       1493.71        26.69 o                         
   4   3   3       2570.37       2638.27        29.55 o                         
   5   3   3       3383.20       3486.86        94.32 o                         
   6   3   3        800.14        754.52        31.77 o                         
   7   3   3       1520.23       1601.02        40.19 o                         
   8   3   3        205.72        204.10        18.53 o                         
   9   3   3        850.82        921.89        40.69 o                         
  10   3   3         62.07         75.25        14.02 o                         
  11   3   3        645.79        704.30        72.94 o                         
   1   4   3        134.45        139.00         6.79 o                         
   2   4   3       3152.51       3223.72        32.85 o                         
   3   4   3       1890.19       1966.16        23.17 o                         
   4   4   3       7176.88       7084.26        94.71 o                         
   5   4   3         26.15         27.26         3.80 o                         
   6   4   3       2048.59       1969.76        64.38 o                         
   7   4   3        226.16        204.56        22.95 o                         
   8   4   3       1247.56       1292.18        44.82 o                         
   9   4   3        119.18        114.87        15.17 o                         
  10   4   3       1673.46       1805.83        60.78 o                         
  11   4   3         43.40         40.32        17.52 o                         
   0   5   3        635.57        699.44        36.42 o                         
   1   5   3        532.07        549.01        14.89 o                         
   2   5   3        745.57        756.94        19.32 o                         
   3   5   3       2978.83       3158.53        36.26 o                         
   4   5   3       1563.45       1556.30        29.60 o                         
   5   5   3       2904.84       2869.69        62.71 o                         
   6   5   3        677.20        647.11        18.01 o                         
   7   5   3        547.88        534.01        28.07 o                         
   8   5   3         61.73         43.56        12.77 o                         
   9   5   3        596.82        592.92        36.88 o                         
  10   5   3          4.85          2.73         8.75 o                         
  11   5   3        611.61        665.20        72.40 o                         
   1   6   3       2005.95       2138.34        35.80 o                         
   2   6   3       2713.80       2791.75        57.25 o                         
   3   6   3        841.93        862.69        27.93 o                         
   4   6   3       1697.95       1749.64        37.39 o                         
   5   6   3        320.36        338.02        15.33 o                         
   6   6   3       2791.93       2601.34        43.71 o                         
   7   6   3        122.40        122.98         8.94 o                         
   8   6   3       1188.32       1184.28        58.99 o                         
   9   6   3        321.87        323.43        33.50 o                         
  10   6   3       1609.86       1719.11        61.51 o                         
  11   6   3         34.53         47.39        13.96 o                         
   0   7   3       1712.67       1897.90        84.49 o                         
   1   7   3        792.96        858.03        22.43 o                         
   2   7   3         75.34         70.10         8.18 o                         
   3   7   3        207.15        179.94        15.93 o                         
   4   7   3        154.31        167.00        15.67 o                         
   5   7   3       2308.11       2315.48        67.90 o                         
   6   7   3        539.53        484.86        21.91 o                         
   7   7   3       1951.63       1873.99        44.34 o                         
   8   7   3        189.44        215.07        26.58 o                         
   9   7   3        450.30        476.63        41.94 o                         
  10   7   3         37.07         18.45        11.39 o                         
  11   7   3        259.11        279.83        50.65 o                         
   1   8   3       3692.22       4077.26        52.94 o                         
   2   8   3       3104.40       3421.61        67.24 o                         
   3   8   3       6034.21       6219.60       110.09 o                         
   4   8   3        124.51        136.09        17.95 o                         
   5   8   3        886.36        853.26        26.77 o                         
   6   8   3       2791.61       2853.77        55.68 o                         
   7   8   3        335.98        301.95        17.46 o                         
   8   8   3       1000.94        913.64        56.15 o                         
   9   8   3         38.82         43.08        13.55 o                         
  10   8   3        461.73        541.38        47.55 o                         
  11   8   3         67.57        130.35        38.48 o                         
   0   9   3       1743.06       1870.80        94.24 o                         
   1   9   3        711.74        662.65        25.96 o                         
   2   9   3       1088.13       1160.56        44.28 o                         
   3   9   3       1296.36       1307.32        46.77 o                         
   4   9   3        523.73        513.49        29.77 o                         
   5   9   3       3963.39       3895.55        86.51 o                         
   6   9   3          0.49          6.19         7.47 o                         
   7   9   3       2178.91       2165.76        57.78 o                         
   8   9   3         47.86         39.26        10.23 o                         
   9   9   3        756.94        824.33        43.74 o                         
  10   9   3         41.01         30.07        13.44 o                         
  11   9   3        380.50        501.89        73.32 o                         
   1  10   3        436.29        439.21        26.64 o                         
   2  10   3        447.47        366.22        26.37 o                         
   3  10   3       1298.83       1239.65        47.65 o                         
   4  10   3        565.66        597.94        33.68 o                         
   5  10   3        406.54        367.94        27.46 o                         
   6  10   3        793.34        747.11        33.42 o                         
   7  10   3        311.42        313.55        34.68 o                         
   8  10   3        792.63        883.68        44.57 o                         
   9  10   3        273.16        313.38        28.63 o                         
  10  10   3        138.79        119.85        33.88 o                         
  11  10   3         25.17         29.63        28.27 o                         
   0  11   3       2247.80       2495.66       125.84 o                         
   1  11   3       1283.24       1354.20        52.01 o                         
   2  11   3        596.29        588.95        34.07 o                         
   3  11   3       1133.36       1060.37        45.67 o                         
   4  11   3        862.67        808.53        40.61 o                         
   5  11   3       2264.38       2137.44        76.86 o                         
   6  11   3        808.21        842.75        77.47 o                         
   7  11   3       1014.01       1029.26        63.64 o                         
   8  11   3         10.60         21.04         9.78 o                         
   9  11   3       1027.34       1233.52        74.56 o                         
  10  11   3         11.21         18.63        12.16 o                         
  11  11   3        365.31        378.34        64.99 o                         
   1  12   3       1608.88       1688.43        89.47 o                         
   2  12   3        850.15        856.62        57.80 o                         
   3  12   3        964.41        916.37        43.77 o                         
   4  12   3       1255.57       1256.49        69.81 o                         
   5  12   3         48.95         66.73        19.36 o                         
   6  12   3        121.90         79.93        27.26 o                         
   7  12   3         47.81         56.10        13.08 o                         
   8  12   3        702.00        720.52        42.67 o                         
   9  12   3        115.85        109.78        25.31 o                         
  10  12   3        321.61        362.63        43.52 o                         
  11  12   3         37.86         12.96        22.98 o                         
   0  13   3       4347.02       4631.33       187.01 o                         
   1  13   3        162.40        175.84        26.16 o                         
   2  13   3       2507.57       2710.78       101.57 o                         
   3  13   3       1262.22       1160.54        88.69 o                         
   4  13   3        735.94        769.48        57.12 o                         
   5  13   3       1048.16        984.28        95.25 o                         
   6  13   3        319.11        271.08        48.57 o                         
   7  13   3        194.98        188.93        22.32 o                         
   8  13   3         98.43        100.78        17.11 o                         
   9  13   3        751.78        754.39        62.23 o                         
  10  13   3         85.18         49.01        20.52 o                         
  11  13   3        249.36        278.25        56.14 o                         
   1  14   3        638.05        606.76        52.18 o                         
   2  14   3       1132.63       1150.56       103.02 o                         
   3  14   3        213.04        234.82        31.98 o                         
   4  14   3        999.87        991.93        65.51 o                         
   5  14   3         27.41         17.88        16.10 o                         
   6  14   3        222.56        231.71        47.47 o                         
   7  14   3        110.60         85.21        18.94 o                         
   8  14   3       1095.82       1031.90        72.97 o                         
   9  14   3        132.70        145.09        29.17 o                         
  10  14   3        273.50        292.38        41.10 o                         
  11  14   3         23.86         48.28        31.94 o                         
   0  15   3       1799.82       1938.58        93.22 o                         
   1  15   3          5.46         14.49        11.71 o                         
   2  15   3       1341.61       1262.21       170.64 o                         
   3  15   3        147.26        135.50        27.25 o                         
   4  15   3        346.40        276.30        99.88 o                         
   5  15   3        674.51        683.21        57.02 o                         
   6  15   3        187.92        212.26        45.81 o                         
   7  15   3        367.44        352.74        37.76 o                         
   8  15   3         34.09         -6.66        18.68 o                         
   9  15   3        126.15        134.73        29.36 o                         
  10  15   3          9.70         19.41        18.82 o                         
   1  16   3        973.51        967.03        65.27 o                         
   2  16   3        479.57        469.95        45.69 o                         
   3  16   3       1147.26       1165.32        73.22 o                         
   4  16   3        894.86        910.30        64.76 o                         
   5  16   3        302.99        209.61        46.01 o                         
   6  16   3        910.49        967.62        97.42 o                         
   7  16   3         52.99         55.32        22.47 o                         
   8  16   3        764.43        815.43        69.91 o                         
   9  16   3        240.10        226.67        39.54 o                         
  10  16   3        281.72        282.45        42.62 o                         
   0  17   3        773.06        760.92        88.74 o                         
   1  17   3         79.13         74.29        18.00 o                         
   2  17   3        269.15        231.11        32.97 o                         
   3  17   3        155.62        154.08        29.17 o                         
   4  17   3        153.05        137.94        26.57 o                         
   5  17   3        207.71        208.35        33.84 o                         
   6  17   3          5.97          2.40        18.07 o                         
   7  17   3        750.17        903.87       100.11 o                         
   8  17   3         30.46         29.64        17.52 o                         
   9  17   3         36.86         34.21        14.54 o                         
  10  17   3          2.77        -10.17        20.92 o                         
   1  18   3       1088.95       1090.29        60.50 o                         
   2  18   3        565.30        485.49        59.62 o                         
   3  18   3        378.41        419.47        45.37 o                         
   4  18   3         34.29         22.67        11.46 o                         
   5  18   3        552.13        523.60        54.35 o                         
   6  18   3        549.06        536.93        76.75 o                         
   7  18   3        118.35         90.71        34.03 o                         
   8  18   3        259.38        261.31        53.01 o                         
   9  18   3         25.85         27.37        25.55 o                         
   0  19   3        832.13        855.57        93.23 o                         
   1  19   3        207.60        225.44        27.73 o                         
   2  19   3        131.39        177.65        30.21 o                         
   3  19   3        263.37        236.72        37.35 o                         
   4  19   3        295.35        280.43        40.14 o                         
   5  19   3        140.96        113.19        28.07 o                         
   6  19   3        118.37        129.52        42.98 o                         
   7  19   3        224.12        267.15        57.88 o                         
   8  19   3          4.83         23.29        27.83 o                         
   9  19   3        100.38         68.12        22.65 o                         
   1  20   3       1164.69       1291.37        67.26 o                         
   2  20   3        217.91        215.09        29.45 o                         
   3  20   3        199.78        222.85        28.71 o                         
   4  20   3        106.26         93.91        27.12 o                         
   5  20   3        172.23        134.24        28.90 o                         
   6  20   3         43.33         11.46        21.14 o                         
   7  20   3         62.02         39.05        30.20 o                         
   8  20   3         70.79         60.31        25.57 o                         
   0  21   3        974.99       1036.65       107.09 o                         
   1  21   3         89.02         98.70        22.72 o                         
   2  21   3        289.12        305.21        34.59 o                         
   3  21   3        258.08        240.65        32.26 o                         
   4  21   3        477.98        476.67        49.93 o                         
   5  21   3        156.76        139.70        62.62 o                         
   6  21   3         88.27        120.17        41.47 o                         
   7  21   3        237.67        265.57        57.60 o                         
   8  21   3        124.94        102.60        40.36 o                         
   1  22   3        297.93        315.45        35.04 o                         
   2  22   3        165.84        193.51        28.30 o                         
   3  22   3        141.15        131.48        23.06 o                         
   4  22   3        103.66         63.57        18.24 o                         
   5  22   3         16.91         14.87        14.68 o                         
   6  22   3        154.10        153.24        46.57 o                         
   7  22   3         42.52         -8.98        29.32 o                         
   0  23   3        457.73        416.20        71.01 o                         
   1  23   3          9.05          0.98        36.90 o                         
   2  23   3        511.74        571.65        48.48 o                         
   3  23   3         46.04         59.08        17.99 o                         
   4  23   3        215.52        220.78        32.45 o                         
   5  23   3        443.54        402.92        57.42 o                         
   6  23   3         27.70         16.01        18.50 o                         
   1  24   3        297.79        285.99        42.77 o                         
   2  24   3          4.59         19.56        13.08 o                         
   3  24   3        253.51        240.15        33.57 o                         
   4  24   3        109.57        100.89        35.60 o                         
   5  24   3          9.22          5.79        23.35 o                         
   0  25   3        113.57        165.83        47.38 o                         
   1  25   3         42.30         33.12        21.83 o                         
   2  25   3        204.31        177.01        28.49 o                         
   3  25   3          7.62          1.43        21.61 o                         
   4  25   3        152.45        137.26        26.10 o                         
   1  26   3        265.35        238.56        40.70 o                         
   2  26   3         55.01         28.85        16.23 o                         
   3  26   3        222.37        189.00        29.26 o                         
   0  27   3         75.55         64.10        33.23 o                         
   1  27   3         51.62         52.04        19.47 o                         
   0   0   4     109433.46      96697.98       487.75 o                         
   2   0   4       7691.17       7950.25       154.11 o                         
   4   0   4      15891.25      16131.98       162.70 o                         
   6   0   4       2574.72       2592.27        64.34 o                         
   8   0   4       2784.39       2827.47        93.04 o                         
  10   0   4        161.41        144.30        23.89 o                         
   1   1   4      52553.32      51564.73       199.26 o                         
   2   1   4       2267.13       2391.07        36.54 o                         
   3   1   4      11533.32      11585.52       137.26 o                         
   4   1   4        528.92        554.21        14.97 o                         
   5   1   4       8040.57       8058.99        71.47 o                         
   6   1   4        237.90        241.59        14.30 o                         
   7   1   4       4867.38       4785.42        68.29 o                         
   8   1   4        141.16        145.24        13.62 o                         
   9   1   4        523.19        464.66        25.07 o                         
  10   1   4         33.58         47.88         9.74 o                         
  11   1   4          3.06         28.33        21.41 o                         
   0   2   4      50370.42      48417.93       246.41 o                         
   1   2   4        922.31        947.46        21.49 o                         
   2   2   4      16712.25      16779.47       110.17 o                         
   3   2   4       3891.17       4046.36        50.93 o                         
   4   2   4      23683.79      24195.57       166.22 o                         
   5   2   4       5569.69       5514.80        58.08 o                         
   6   2   4       1619.07       1505.28        34.81 o                         
   7   2   4        372.21        367.11        19.28 o                         
   8   2   4       2055.50       1953.46        47.44 o                         
   9   2   4        128.37        136.13        13.99 o                         
  10   2   4         28.50         41.52        13.17 o                         
  11   2   4         58.00         59.74        21.78 o                         
   1   3   4      23296.26      23226.94       122.33 o                         
   2   3   4       6039.28       5879.57        63.77 o                         
   3   3   4      22870.59      22322.42       125.48 o                         
   4   3   4        330.41        351.51        19.43 o                         
   5   3   4       7579.48       7342.30        70.83 o                         
   6   3   4         74.64         78.74         8.80 o                         
   7   3   4       1298.29       1289.49        35.72 o                         
   8   3   4        888.82        866.34        31.64 o                         
   9   3   4        401.88        396.11        26.89 o                         
  10   3   4         29.40         16.79        11.10 o                         
  11   3   4         56.32         48.32        23.95 o                         
   0   4   4      24762.28      24109.16       371.64 o                         
   1   4   4       2636.23       2695.00        34.64 o                         
   2   4   4      40409.12      38682.97       275.26 o                         
   3   4   4       6597.12       6850.66        66.72 o                         
   4   4   4      20169.53      19983.02       116.79 o                         
   5   4   4       2060.01       1952.73        22.01 o                         
   6   4   4       4954.93       5052.30        65.09 o                         
   7   4   4       1359.73       1394.68        41.72 o                         
   8   4   4        248.74        252.50        19.83 o                         
   9   4   4         99.01        116.82        15.14 o                         
  10   4   4        563.40        530.87        43.36 o                         
  11   4   4         62.71         48.42        19.05 o                         
   1   5   4      14116.47      13747.21       156.94 o                         
   2   5   4       1871.10       1837.31        26.79 o                         
   3   5   4      19524.31      19190.71       152.75 o                         
   4   5   4        554.64        489.55        19.08 o                         
   5   5   4       4635.50       4616.18        47.66 o                         
   6   5   4        999.71        947.30        32.44 o                         
   7   5   4        774.06        752.17        31.39 o                         
   8   5   4         68.64         94.31        13.29 o                         
   9   5   4        462.63        433.11        28.31 o                         
  10   5   4         13.89         33.56        12.61 o                         
  11   5   4        121.04         82.91        27.65 o                         
   0   6   4       8623.47       8510.61       174.47 o                         
   1   6   4       3466.09       3575.00        46.87 o                         
   2   6   4      52520.71      49272.24       439.34 o                         
   3   6   4       1017.48       1074.71        26.91 o                         
   4   6   4       5427.88       5445.97        78.63 o                         
   5   6   4       1501.61       1539.46        30.79 o                         
   6   6   4       8701.72       8517.41        71.33 o                         
   7   6   4        666.34        603.69        38.36 o                         
   8   6   4        198.88        185.23        17.86 o                         
   9   6   4          1.10         -8.87         8.87 o                         
  10   6   4        798.66        763.38        55.59 o                         
  11   6   4        101.91         83.84        27.24 o                         
   1   7   4      17870.29      17866.65       109.66 o                         
   2   7   4       1463.93       1558.47        33.10 o                         
   3   7   4      12999.71      12970.55       120.79 o                         
   4   7   4        507.04        506.27        16.81 o                         
   5   7   4       4928.29       4871.05        59.37 o                         
   6   7   4        611.16        594.63        22.79 o                         
   7   7   4       2151.46       2149.72        27.12 o                         
   8   7   4        378.66        443.59        39.43 o                         
   9   7   4        226.34        254.78        32.69 o                         
  10   7   4          2.60         10.37        12.68 o                         
  11   7   4         94.73        133.08        36.73 o                         
   0   8   4      19295.92      19717.08       175.81 o                         
   1   8   4       4219.10       4450.33        55.43 o                         
   2   8   4      25347.19      25552.85       474.79 o                         
   3   8   4        609.14        608.01        34.83 o                         
   4   8   4       1409.37       1400.64        30.89 o                         
   5   8   4       3698.58       3623.12        59.46 o                         
   6   8   4       7956.33       7965.31       219.80 o                         
   7   8   4        241.34        202.12        15.07 o                         
   8   8   4        377.92        362.66        42.53 o                         
   9   8   4        397.52        462.78        85.30 o                         
  10   8   4        176.81        186.80        29.33 o                         
  11   8   4         64.02         11.40        19.47 o                         
   1   9   4      28533.38      29112.35       203.52 o                         
   2   9   4        649.60        678.09        26.56 o                         
   3   9   4       6989.97       6994.40       122.07 o                         
   4   9   4        723.40        739.12        48.64 o                         
   5   9   4       4939.01       5036.05       114.84 o                         
   6   9   4        214.48        188.30        16.76 o                         
   7   9   4       2502.03       2529.54        65.29 o                         
   8   9   4         78.36         61.53        34.54 o                         
   9   9   4        316.48        339.44        46.32 o                         
  10   9   4         97.26        121.68        24.90 o                         
  11   9   4         27.07         -6.82        22.95 o                         
   0  10   4      23801.73      24873.60       322.68 o                         
   1  10   4       9131.42       9225.92       138.44 o                         
   2  10   4       6562.49       6472.23       142.61 o                         
   3  10   4         36.40         48.69        18.39 o                         
   4  10   4       3170.17       3121.75       101.38 o                         
   5  10   4       2404.58       2422.95        55.30 o                         
   6  10   4       3151.98       3198.48        83.76 o                         
   7  10   4        270.30        243.86        21.93 o                         
   8  10   4        900.45        885.54        60.84 o                         
   9  10   4       1196.27       1195.43        72.98 o                         
  10  10   4         15.35         -1.46        15.63 o                         
  11  10   4         20.16         18.68        19.02 o                         
   1  11   4      10249.62      10197.30       167.27 o                         
   2  11   4       2551.33       2690.32        74.64 o                         
   3  11   4       9193.05       9006.22       253.83 o                         
   4  11   4        110.87        112.11        16.08 o                         
   5  11   4       5686.84       5749.44       144.42 o                         
   6  11   4         86.53         98.61        13.25 o                         
   7  11   4        716.79        737.15        38.41 o                         
   8  11   4        548.55        531.47        48.56 o                         
   9  11   4        402.32        420.52        44.69 o                         
  10  11   4        106.57        133.19        27.55 o                         
  11  11   4         78.52         53.93        26.31 o                         
   1  12   4       1693.97       1765.67       114.99 o                         
   2  12   4       3579.84       3747.54        91.51 o                         
   3  12   4          0.23         -9.39        10.45 o                         
   4  12   4      12463.87      11724.12       158.35 o                         
   5  12   4        565.50        477.86        33.29 o                         
   6  12   4        306.79        320.59        23.56 o                         
   7  12   4        155.63        124.78        24.36 o                         
   8  12   4       1406.04       1348.00        80.03 o                         
   9  12   4        299.76        288.59        40.17 o                         
  10  12   4         39.59          2.54        19.83 o                         
  11  12   4         13.97         -5.62        18.97 o                         
   1  13   4       5551.49       5782.72       213.26 o                         
   2  13   4        407.55        341.83        39.80 o                         
   3  13   4       9757.66      10421.44       211.65 o                         
   4  13   4        660.48        596.51        71.89 o                         
   5  13   4       2802.72       2969.93       117.19 o                         
   6  13   4        237.44        250.94        90.84 o                         
   7  13   4        233.07        280.50        46.13 o                         
   8  13   4        603.18        681.37        60.30 o                         
   9  13   4        297.44        318.88        42.38 o                         
  10  13   4         56.98         70.59        25.61 o                         
  11  13   4         59.45        -12.35        20.34 o                         
   1  14   4        795.26        770.62        79.79 o                         
   2  14   4       4115.28       4441.39       137.22 o                         
   3  14   4        489.38        488.63        50.26 o                         
   4  14   4       8828.35       9436.11       450.36 o                         
   5  14   4        437.67        393.95        43.77 o                         
   6  14   4        431.35        365.62        87.58 o                         
   7  14   4        593.27        657.25        73.08 o                         
   8  14   4       1054.23       1152.16       125.74 o                         
   9  14   4         76.80        153.64        32.15 o                         
  10  14   4         57.57         80.96        25.92 o                         
   1  15   4       4905.16       5239.85       159.17 o                         
   2  15   4        371.72        395.47        42.91 o                         
   3  15   4       3524.32       3770.43       129.29 o                         
   4  15   4       1647.41       1671.34        88.60 o                         
   5  15   4       1413.85       1349.85        81.12 o                         
   6  15   4        649.81        683.03        60.65 o                         
   7  15   4        560.27        609.29        57.38 o                         
   8  15   4        204.41        205.97        49.75 o                         
   9  15   4        218.66        257.62        41.64 o                         
  10  15   4         78.58         36.83        18.25 o                         
   1  16   4       1928.31       2087.39       101.09 o                         
   2  16   4       3455.35       3780.25       202.48 o                         
   3  16   4       1092.89        981.62        69.40 o                         
   4  16   4       2315.47       2280.03       105.35 o                         
   5  16   4        314.71        269.39        47.91 o                         
   6  16   4       1141.07       1185.60       125.51 o                         
   7  16   4        939.32        891.40        70.87 o                         
   8  16   4        666.79        723.62        65.57 o                         
   9  16   4          1.02        -11.79        17.40 o                         
  10  16   4         51.26         82.05        25.95 o                         
   1  17   4       4477.86       4968.15       158.53 o                         
   2  17   4        229.36        233.67        35.14 o                         
   3  17   4       1203.98       1133.14        89.24 o                         
   4  17   4        685.06        595.21        55.88 o                         
   5  17   4        962.87        897.44        68.63 o                         
   6  17   4        179.41        166.81        34.07 o                         
   7  17   4       1138.81       1115.30       111.30 o                         
   8  17   4        102.21        122.23        30.53 o                         
   9  17   4        134.47        137.16        34.10 o                         
   0  18   4       2447.64       2608.43       180.27 o                         
   1  18   4         18.61         39.17        20.17 o                         
   2  18   4       3136.04       3299.05       128.15 o                         
   3  18   4       1415.34       1399.36        84.25 o                         
   4  18   4        279.55        261.57        39.61 o                         
   5  18   4         50.73         24.35        16.00 o                         
   6  18   4       1941.66       1865.82       265.74 o                         
   7  18   4        633.47        645.19        87.09 o                         
   8  18   4         53.82         24.81        16.73 o                         
   9  18   4         75.81         99.85        28.52 o                         
   1  19   4       2852.26       3216.70       137.94 o                         
   2  19   4        489.02        433.90        49.24 o                         
   3  19   4       1367.86       1334.44        83.93 o                         
   4  19   4         21.70         21.78        15.06 o                         
   5  19   4       1120.78       1091.01        80.12 o                         
   6  19   4        160.60        129.68        31.86 o                         
   7  19   4        973.91       1060.72       113.51 o                         
   8  19   4        148.51        132.17        31.22 o                         
   0  20   4        197.04        315.67        61.58 o                         
   1  20   4        318.68        377.60        87.54 o                         
   2  20   4       2952.45       3061.91       129.52 o                         
   3  20   4        114.31        103.93        26.61 o                         
   4  20   4        467.59        499.70       105.58 o                         
   5  20   4        292.86        290.09        44.22 o                         
   6  20   4        937.30        841.42        93.41 o                         
   7  20   4        258.09        248.34        57.53 o                         
   8  20   4         63.45         57.73        23.61 o                         
   1  21   4       1199.32       1225.05        87.05 o                         
   2  21   4        255.68        259.89        33.76 o                         
   3  21   4       2158.58       2126.43       112.12 o                         
   4  21   4        209.75        215.23        36.71 o                         
   5  21   4        718.77        634.02        63.92 o                         
   6  21   4        311.78        280.73        47.24 o                         
   7  21   4        182.01        153.42        45.67 o                         
   0  22   4        307.51        289.43        62.29 o                         
   1  22   4        505.94        637.57        63.09 o                         
   2  22   4       1166.31       1130.59        69.40 o                         
   3  22   4         24.32         11.97        14.30 o                         
   4  22   4        594.05        562.66        66.39 o                         
   5  22   4        712.49        676.99        66.86 o                         
   6  22   4        331.54        313.48        62.77 o                         
   7  22   4         79.49         43.17        22.93 o                         
   1  23   4        735.68        707.42        68.62 o                         
   2  23   4          2.40         -6.83        12.17 o                         
   3  23   4        701.73        719.01        56.93 o                         
   4  23   4        224.96        213.13        32.98 o                         
   5  23   4        353.60        325.76        41.17 o                         
   6  23   4        351.45        380.55        73.18 o                         
   0  24   4       1156.21       1293.36       128.39 o                         
   1  24   4         26.95         65.65        23.85 o                         
   2  24   4        271.47        273.32        45.00 o                         
   3  24   4         41.88         51.01        20.58 o                         
   4  24   4        669.02        694.41        63.19 o                         
   5  24   4        467.39        445.39        46.82 o                         
   1  25   4        606.91        725.46        70.07 o                         
   2  25   4         14.01         26.72        18.06 o                         
   3  25   4        206.89        203.98        32.01 o                         
   4  25   4        251.51        266.23        36.49 o                         
   0  26   4       1204.27       1286.97       132.49 o                         
   1  26   4         31.47         54.80        35.77 o                         
   2  26   4         85.07         61.43        18.17 o                         
   2   0   5         10.47         14.21         6.74 o                         
   4   0   5       5916.55       6196.96        99.22 o                         
   6   0   5       5624.10       5685.62        96.33 o                         
   8   0   5       2012.63       1982.62        67.99 o                         
  10   0   5        630.66        626.10        69.43 o                         
   0   1   5       1972.68       2056.09        56.26 o                         
   1   1   5        287.90        317.96        15.71 o                         
   2   1   5       1329.17       1481.44        32.94 o                         
   3   1   5        846.21        801.70        28.78 o                         
   4   1   5        173.41        188.51        12.04 o                         
   5   1   5       4057.02       4222.66        60.85 o                         
   6   1   5        131.97        199.13        35.95 o                         
   7   1   5       1838.80       1977.73        43.62 o                         
   8   1   5        184.56        201.67        20.35 o                         
   9   1   5        662.49        683.56        37.60 o                         
  10   1   5          4.49         -0.35        10.47 o                         
  11   1   5        237.35        173.75        39.66 o                         
   1   2   5        135.34        159.77        11.49 o                         
   2   2   5         90.81        131.48        12.28 o                         
   3   2   5       4518.24       4380.68        67.93 o                         
   4   2   5       3691.00       3560.13        77.62 o                         
   5   2   5        438.24        458.67        33.31 o                         
   6   2   5       1657.85       1607.38        32.46 o                         
   7   2   5         20.84         22.36         6.02 o                         
   8   2   5       1609.71       1653.92        51.30 o                         
   9   2   5        217.00        264.73        24.39 o                         
  10   2   5        712.82        648.70        71.48 o                         
  11   2   5          4.92         31.96        20.99 o                         
   0   3   5       3449.75       3465.94        74.36 o                         
   1   3   5       2760.34       2835.51        56.06 o                         
   2   3   5        742.88        759.74        26.59 o                         
   3   3   5       2893.20       2919.98        50.30 o                         
   4   3   5        265.22        272.87        13.58 o                         
   5   3   5        341.68        318.15        16.29 o                         
   6   3   5       2345.74       2381.73        66.42 o                         
   7   3   5       1561.47       1553.82        36.37 o                         
   8   3   5        173.24        161.13        14.31 o                         
   9   3   5       1001.50       1031.12        57.79 o                         
  10   3   5         13.09         47.47        26.80 o                         
  11   3   5        368.74        367.50        57.72 o                         
   1   4   5        778.17        809.14        25.69 o                         
   2   4   5       2735.82       2795.74        49.38 o                         
   3   4   5        664.96        662.33        23.64 o                         
   4   4   5       2505.67       2491.41        42.59 o                         
   5   4   5        986.44        945.11        23.59 o                         
   6   4   5       1030.34       1006.77        42.58 o                         
   7   4   5        153.23        148.16         8.75 o                         
   8   4   5       1432.84       1416.82        42.67 o                         
   9   4   5        257.52        237.66        29.97 o                         
  10   4   5        925.17        958.76        90.29 o                         
  11   4   5          1.80        -18.62        18.62 o                         
   0   5   5       3094.24       3096.47        64.38 o                         
   1   5   5       1053.94       1083.95        25.45 o                         
   2   5   5        558.63        597.63        26.97 o                         
   3   5   5       2935.19       2828.60        42.17 o                         
   4   5   5        433.27        433.39        18.90 o                         
   5   5   5        755.16        709.11        24.33 o                         
   6   5   5        490.82        455.47        36.65 o                         
   7   5   5       1818.29       1874.42        32.62 o                         
   8   5   5        169.66        183.03        16.00 o                         
   9   5   5       1375.43       1403.81        70.93 o                         
  10   5   5         15.64          4.85        19.55 o                         
  11   5   5        450.18        483.56        65.83 o                         
   1   6   5        685.69        672.90        21.20 o                         
   2   6   5        678.06        656.86        22.11 o                         
   3   6   5         30.97         35.66         5.30 o                         
   4   6   5       1349.02       1322.40        42.89 o                         
   5   6   5         13.42         13.85         5.44 o                         
   6   6   5       3275.95       3275.63        31.45 o                         
   7   6   5         36.94         44.69         7.79 o                         
   8   6   5        685.99        748.99        71.70 o                         
   9   6   5        117.83        103.13        21.90 o                         
  10   6   5        864.08        902.16        90.75 o                         
  11   6   5         65.43         69.85        27.92 o                         
   0   7   5       7271.62       7198.67       134.21 o                         
   1   7   5        567.02        558.03        22.79 o                         
   2   7   5       1014.67       1044.89        20.33 o                         
   3   7   5       1524.99       1542.10        40.75 o                         
   4   7   5        129.37        143.35        11.89 o                         
   5   7   5       2357.46       2380.20        36.96 o                         
   6   7   5        407.45        429.33        16.58 o                         
   7   7   5       2117.00       2247.52        50.14 o                         
   8   7   5        184.17        194.50        28.01 o                         
   9   7   5        635.42        664.90        51.87 o                         
  10   7   5         40.77         17.08        22.76 o                         
  11   7   5        454.28        480.88        70.31 o                         
   1   8   5         55.80         58.97         6.65 o                         
   2   8   5        278.05        260.27        11.11 o                         
   3   8   5       1436.84       1364.20        23.66 o                         
   4   8   5       1711.15       1703.90        44.01 o                         
   5   8   5         84.05         84.81        10.17 o                         
   6   8   5       3164.53       3150.54        52.07 o                         
   7   8   5         84.25         83.66         9.83 o                         
   8   8   5        308.06        283.03        34.75 o                         
   9   8   5        166.20        195.06        66.20 o                         
  10   8   5        466.22        495.09        70.80 o                         
  11   8   5          1.46         17.34        15.08 o                         
   0   9   5       1171.36       1240.52        45.94 o                         
   1   9   5       2087.09       2142.35        41.06 o                         
   2   9   5        365.18        364.71        20.99 o                         
   3   9   5        246.57        271.27        18.66 o                         
   4   9   5        564.38        557.21        16.74 o                         
   5   9   5       2025.85       1990.59        37.27 o                         
   6   9   5         99.32         87.25        11.65 o                         
   7   9   5        802.01        911.04        36.21 o                         
   8   9   5         32.55         27.83        19.21 o                         
   9   9   5        591.50        607.99        53.78 o                         
  10   9   5         16.23         37.47        13.94 o                         
  11   9   5        224.95        206.34        45.20 o                         
   1  10   5        175.88        181.06        15.82 o                         
   2  10   5        179.03        140.17        14.74 o                         
   3  10   5       2846.02       2710.23        77.36 o                         
   4  10   5       1837.65       1778.23        52.16 o                         
   5  10   5        201.85        208.56        12.31 o                         
   6  10   5       1604.31       1680.71        53.32 o                         
   7  10   5        263.96        290.68        54.45 o                         
   8  10   5        779.04        814.61        60.71 o                         
   9  10   5        164.64        190.63        31.90 o                         
  10  10   5        356.81        429.27        55.94 o                         
  11  10   5        124.33        131.73        41.52 o                         
   1  11   5        710.48        719.68        56.35 o                         
   2  11   5        265.43        236.58        22.64 o                         
   3  11   5       1517.46       1365.13        52.33 o                         
   4  11   5        615.74        546.93        33.47 o                         
   5  11   5        589.78        608.01        23.36 o                         
   6  11   5        167.50        176.57        14.60 o                         
   7  11   5        559.67        548.31        50.08 o                         
   8  11   5         28.54         13.99        22.86 o                         
   9  11   5        765.63        770.48        64.34 o                         
  10  11   5         31.19         27.16        14.37 o                         
  11  11   5        172.95        195.31        52.33 o                         
   2  12   5        717.67        705.94        46.24 o                         
   3  12   5       2097.74       1998.09        69.61 o                         
   4  12   5       1766.59       1685.38        65.51 o                         
   5  12   5        605.88        647.67        29.55 o                         
   6  12   5        654.34        702.35        31.34 o                         
   7  12   5         43.45         29.99        15.82 o                         
   8  12   5        942.74        904.22        67.54 o                         
   9  12   5         25.99         34.86        16.30 o                         
  10  12   5        290.94        247.69        46.68 o                         
  11  12   5         11.51         -4.74        33.88 o                         
   2  13   5        292.25        253.00        54.02 o                         
   3  13   5        346.19        344.03        40.13 o                         
   4  13   5         10.46         15.11        13.02 o                         
   5  13   5        363.16        343.64        33.83 o                         
   6  13   5        272.15        271.84        30.17 o                         
   7  13   5        372.62        384.74        44.59 o                         
   8  13   5          2.10          5.81        14.50 o                         
   9  13   5        739.40        847.00        69.54 o                         
  10  13   5          4.52        -12.95        12.95 o                         
   2  14   5       1271.56       1256.74        79.80 o                         
   3  14   5        532.13        593.69        52.88 o                         
   4  14   5        626.07        605.15        53.10 o                         
   5  14   5        139.30        122.92        28.89 o                         
   6  14   5        400.59        392.98        44.41 o                         
   7  14   5        122.20        127.19        29.34 o                         
   8  14   5        495.96        512.96        54.28 o                         
   9  14   5         60.51         25.92        25.53 o                         
  10  14   5        202.18        162.01        33.76 o                         
   2  15   5        341.84        381.20        91.87 o                         
   3  15   5        294.94        228.02        40.16 o                         
   4  15   5         91.92         84.54        21.30 o                         
   5  15   5        320.41        278.15        68.68 o                         
   6  15   5        600.96        499.06        85.19 o                         
   7  15   5        592.99        572.63        56.99 o                         
   8  15   5         90.93         89.16        24.39 o                         
   9  15   5        316.83        372.52        48.90 o                         
  10  15   5         77.23        105.06        27.98 o                         
   1  16   5        908.33        994.89       112.48 o                         
   2  16   5        463.31        436.23        49.59 o                         
   3  16   5        171.71        180.54        32.68 o                         
   4  16   5        279.43        306.73        40.48 o                         
   5  16   5        147.23        143.08        30.79 o                         
   6  16   5        266.96        291.82        34.01 o                         
   7  16   5         20.37          6.57        17.59 o                         
   8  16   5        293.26        294.08        42.67 o                         
   9  16   5        124.44        119.19        35.09 o                         
   1  17   5         51.45         35.95        24.87 o                         
   2  17   5        988.71       1101.35        99.57 o                         
   3  17   5        293.89        269.97        40.48 o                         
   4  17   5        399.72        451.31        63.02 o                         
   5  17   5        458.89        472.99        51.22 o                         
   6  17   5        247.66        248.69       100.91 o                         
   7  17   5        612.41        581.27        61.26 o                         
   8  17   5         47.94         32.27        19.58 o                         
   9  17   5        170.63        172.04        36.96 o                         
   1  18   5        294.83        305.79        63.85 o                         
   2  18   5         58.47         73.61        25.03 o                         
   3  18   5        435.36        453.61        50.63 o                         
   4  18   5        271.96        295.18        41.59 o                         
   5  18   5        355.51        392.89        49.73 o                         
   6  18   5        434.93        424.49        50.20 o                         
   7  18   5         17.08         -1.81        21.47 o                         
   8  18   5        156.34        177.17        37.43 o                         
   0  19   5        502.76        531.57        85.85 o                         
   1  19   5        139.05         83.69        42.46 o                         
   2  19   5        384.30        291.06        58.39 o                         
   3  19   5        355.72        343.53        47.92 o                         
   4  19   5        585.18        625.14        60.45 o                         
   5  19   5        179.58        182.69        37.51 o                         
   6  19   5         17.99          1.13        15.86 o                         
   7  19   5        416.68        417.56        56.38 o                         
   8  19   5         24.00         18.61        17.65 o                         
   1  20   5        600.77        675.58        67.30 o                         
   2  20   5        158.29        157.74        48.35 o                         
   3  20   5        632.27        719.45        67.94 o                         
   4  20   5         40.17         39.60        21.60 o                         
   5  20   5        114.19         91.98        53.57 o                         
   6  20   5        174.15        249.34        48.53 o                         
   7  20   5         33.95        -27.58        67.37 o                         
   0  21   5        391.45        327.01        71.56 o                         
   1  21   5        187.05        169.06        38.57 o                         
   2  21   5        108.59         97.54        37.37 o                         
   3  21   5         58.27         46.13        17.35 o                         
   4  21   5         95.53        103.62        28.02 o                         
   5  21   5        259.15        269.85        42.63 o                         
   6  21   5         65.29         97.26        30.12 o                         
   7  21   5        107.36         86.18        25.33 o                         
   1  22   5        482.36        447.55        57.79 o                         
   2  22   5        149.39        150.82        36.51 o                         
   3  22   5        259.57        319.15        45.38 o                         
   4  22   5         89.31        129.35        34.46 o                         
   5  22   5        119.54         96.01        39.65 o                         
   6  22   5         86.37         70.77        60.49 o                         
   0  23   5        608.71        689.47        97.72 o                         
   1  23   5         40.93         24.85        25.77 o                         
   2  23   5        160.93        192.37        45.03 o                         
   3  23   5         77.04         87.06        34.05 o                         
   4  23   5         64.17         84.41        27.47 o                         
   5  23   5        101.26         99.60        27.60 o                         
   1  24   5        417.05        487.37       106.98 o                         
   2  24   5          0.68        -19.59        19.59 o                         
   3  24   5        331.25        270.53        51.57 o                         
   4  24   5         56.67         54.22        24.36 o                         
   0  25   5        336.76        359.57        71.80 o                         
   1  25   5         16.02         41.43        23.57 o                         
   2  25   5        204.61        208.84        39.50 o                         
   3  25   5          2.10          8.00        16.27 o                         
   0   0   6      20700.22      20609.57       278.50 o                         
   2   0   6       2933.22       3077.69        74.16 o                         
   4   0   6       9840.63      10177.11       235.70 o                         
   6   0   6       1380.90       1400.58        94.30 o                         
   8   0   6       5527.37       5384.93       200.24 o                         
  10   0   6         65.53         56.68        24.79 o                         
   1   1   6       5964.70       6146.12        75.81 o                         
   2   1   6        142.45        129.86        11.46 o                         
   3   1   6       2462.03       2370.79        54.69 o                         
   4   1   6        355.19        341.77        20.60 o                         
   5   1   6       1937.05       1979.33        83.42 o                         
   6   1   6        350.02        373.62        18.67 o                         
   7   1   6       2015.94       1995.20        51.64 o                         
   8   1   6         98.92        130.97        26.01 o                         
   9   1   6        510.53        570.82        48.67 o                         
  10   1   6         14.49          6.91        24.46 o                         
  11   1   6        117.63         97.72        31.75 o                         
   0   2   6      27715.30      27285.58       229.24 o                         
   1   2   6        403.29        403.63        22.59 o                         
   2   2   6       4464.06       4580.15        64.56 o                         
   3   2   6       2234.63       2246.17        72.25 o                         
   4   2   6       5717.79       5584.72       161.70 o                         
   5   2   6       2601.23       2683.77        94.13 o                         
   6   2   6       1786.58       1943.59        50.50 o                         
   7   2   6        570.76        578.55        30.90 o                         
   8   2   6       1537.56       1511.02        55.25 o                         
   9   2   6          0.29          0.26        11.57 o                         
  10   2   6         80.66         70.37        18.99 o                         
  11   2   6        107.00         93.93        30.56 o                         
   1   3   6       4723.38       4699.18        66.92 o                         
   2   3   6       2042.18       2012.39        52.23 o                         
   3   3   6       9743.53       9988.36       143.11 o                         
   4   3   6        121.11         78.68        15.45 o                         
   5   3   6       4837.04       4894.98        57.90 o                         
   6   3   6        137.35        122.54        12.46 o                         
   7   3   6        706.79        761.46        37.99 o                         
   8   3   6        246.99        264.46        24.69 o                         
   9   3   6        825.89        876.35        59.51 o                         
  10   3   6         95.79        114.76        32.82 o                         
  11   3   6        250.79        277.33        53.72 o                         
   0   4   6       3811.48       3735.69       123.03 o                         
   1   4   6       3445.05       3385.72        68.24 o                         
   2   4   6       3089.30       3005.55        55.38 o                         
   3   4   6       2483.81       2625.92        60.28 o                         
   4   4   6       4153.52       4217.71        74.49 o                         
   5   4   6        921.15        929.20        33.78 o                         
   6   4   6       1131.56       1109.91        52.32 o                         
   7   4   6        686.12        699.20        38.17 o                         
   8   4   6        257.08        267.49        25.38 o                         
   9   4   6         42.95         50.98        24.64 o                         
  10   4   6        451.76        414.49        62.42 o                         
  11   4   6        147.38         73.00        26.07 o                         
   1   5   6       6585.82       6616.84        92.18 o                         
   2   5   6       1772.21       1726.11        43.14 o                         
   3   5   6      11121.81      11185.62       198.97 o                         
   4   5   6        186.68        197.78        17.23 o                         
   5   5   6       5643.86       5505.09        72.46 o                         
   6   5   6         10.70         16.30         7.05 o                         
   7   5   6       1695.02       1778.95        76.33 o                         
   8   5   6         51.00         53.31        16.13 o                         
   9   5   6        620.60        676.22        78.92 o                         
  10   5   6          7.39         25.99        25.56 o                         
  11   5   6        420.78        404.42        65.17 o                         
   0   6   6        880.96        893.12        60.18 o                         
   1   6   6        159.63        148.95        14.74 o                         
   2   6   6      11757.17      11571.06       144.27 o                         
   3   6   6        140.50        116.55        14.13 o                         
   4   6   6        249.30        243.52        17.44 o                         
   5   6   6        170.79        148.38        18.00 o                         
   6   6   6       4175.33       4283.67        92.81 o                         
   7   6   6        181.52        185.26        28.37 o                         
   8   6   6        190.01        172.50        26.45 o                         
   9   6   6         54.61         53.30        29.47 o                         
  10   6   6        622.13        659.82        81.65 o                         
  11   6   6          7.16        -11.73        19.16 o                         
   1   7   6       6791.43       6816.72        75.08 o                         
   2   7   6        317.03        320.76        31.34 o                         
   3   7   6       4568.56       4525.32        68.46 o                         
   4   7   6        344.11        300.90        20.47 o                         
   5   7   6       1950.94       1912.04        53.32 o                         
   6   7   6        640.75        578.61        41.17 o                         
   7   7   6       1900.01       1965.78        85.44 o                         
   8   7   6         41.82         47.10        17.55 o                         
   9   7   6        551.99        570.90        75.40 o                         
  10   7   6         12.52          9.90        24.72 o                         
  11   7   6        134.66        189.62        43.96 o                         
   0   8   6       3134.59       3092.97        76.25 o                         
   1   8   6         11.90         16.99         4.76 o                         
   2   8   6       7890.72       7884.52        69.33 o                         
   3   8   6       2255.31       2219.09        52.22 o                         
   4   8   6       1104.63       1132.46        40.49 o                         
   5   8   6        939.43        927.58        49.32 o                         
   6   8   6       4979.33       5325.22       100.83 o                         
   7   8   6        921.44        898.94        59.87 o                         
   8   8   6        667.16        701.14        54.55 o                         
   9   8   6         70.31         75.55        20.55 o                         
  10   8   6        363.48        309.70        60.07 o                         
  11   8   6          4.87         25.87        15.88 o                         
   1   9   6       5145.86       5164.46        75.03 o                         
   2   9   6         95.29        107.05        10.14 o                         
   3   9   6       1970.00       1990.55        50.95 o                         
   4   9   6        124.48        135.49        12.56 o                         
   5   9   6       1596.01       1723.71        51.21 o                         
   6   9   6         32.23         40.66         9.83 o                         
   7   9   6        862.93        737.99        70.64 o                         
   8   9   6          7.10         14.72        10.96 o                         
   9   9   6        228.24        222.24        34.43 o                         
  10   9   6        118.93        147.66        44.19 o                         
  11   9   6         50.70         61.46        30.12 o                         
   0  10   6       9673.88       9120.24       182.53 o                         
   1  10   6       5713.84       5805.43        82.72 o                         
   2  10   6       5110.83       5058.95       102.03 o                         
   3  10   6        695.94        740.41        20.90 o                         
   4  10   6       3991.68       4055.87        96.43 o                         
   5  10   6        377.30        388.86        21.91 o                         
   6  10   6       1475.80       1482.54        54.04 o                         
   7  10   6        274.69        296.16        31.53 o                         
   8  10   6        945.91       1050.55        70.43 o                         
   9  10   6        341.30        298.84        39.03 o                         
  10  10   6        239.17        125.53        37.18 o                         
  11  10   6         48.57         21.34        22.29 o                         
   1  11   6       1247.62       1271.45        69.20 o                         
   2  11   6        590.76        556.81        24.94 o                         
   3  11   6       1777.96       1787.46        57.75 o                         
   4  11   6         25.02         28.91         8.10 o                         
   5  11   6       1571.05       1837.38        91.78 o                         
   6  11   6         54.62         48.47        16.94 o                         
   7  11   6        293.20        302.78        49.16 o                         
   8  11   6         41.57          8.10        13.21 o                         
   9  11   6        445.17        467.52        50.47 o                         
  10  11   6         38.53         36.47        23.35 o                         
   0  12   6       6603.23       6818.17       177.66 o                         
   1  12   6         79.86         78.96        17.96 o                         
   2  12   6        704.95        726.18        52.64 o                         
   3  12   6         98.08         75.03        14.48 o                         
   4  12   6       4711.69       4823.71       143.57 o                         
   5  12   6          4.18          9.46         9.25 o                         
   6  12   6        577.93        608.22        45.44 o                         
   7  12   6         71.82         69.00        16.11 o                         
   8  12   6        943.35        940.90        70.31 o                         
   9  12   6        219.02        265.09        45.05 o                         
  10  12   6         52.07         34.78        27.47 o                         
   1  13   6       3474.21       3626.23       126.73 o                         
   3  13   6       3834.37       3911.23       163.68 o                         
   4  13   6        293.63        273.60        30.63 o                         
   5  13   6       1988.40       1950.28        97.11 o                         
   6  13   6         37.27         59.05        15.96 o                         
   7  13   6        687.61        669.18        54.82 o                         
   8  13   6        104.73        121.79        28.02 o                         
   9  13   6        232.40        212.09        36.51 o                         
  10  13   6          7.84         19.31        31.65 o                         
   3  14   6         39.33         16.48        14.82 o                         
   4  14   6       3325.27       3462.39       106.85 o                         
   5  14   6         15.14          7.94        14.33 o                         
   6  14   6        432.64        495.34        51.89 o                         
   7  14   6        223.14        226.28        40.30 o                         
   8  14   6        515.35        606.17        78.45 o                         
   9  14   6         33.63         25.27        16.09 o                         
  10  14   6         14.36        -42.19        42.19 o                         
   2  15   6        409.37        492.57        81.97 o                         
   3  15   6       2235.04       2429.74       112.67 o                         
   4  15   6        488.79        410.30        46.48 o                         
   5  15   6       1117.13       1103.44        63.21 o                         
   6  15   6         85.39         95.51        21.10 o                         
   7  15   6        617.85        545.70        55.72 o                         
   8  15   6         11.77         33.72        17.79 o                         
   9  15   6        253.67        250.37        40.60 o                         
   2  16   6        548.70        328.22        78.28 o                         
   3  16   6        230.73        243.68        38.71 o                         
   4  16   6        569.18        560.65        79.12 o                         
   5  16   6        187.55        199.04        28.87 o                         
   6  16   6        627.56        540.60        87.71 o                         
   7  16   6        128.58         97.90        29.00 o                         
   8  16   6        296.19        349.55        48.88 o                         
   9  16   6         41.23         15.49        18.72 o                         
   2  17   6          3.84         49.51        25.13 o                         
   3  17   6       1160.33       1120.53       114.54 o                         
   4  17   6         68.95         40.05        15.36 o                         
   5  17   6        536.01        548.47        50.69 o                         
   6  17   6         44.96         57.04        16.81 o                         
   7  17   6        384.29        361.13        45.04 o                         
   8  17   6         37.98         39.75        49.15 o                         
   1  18   6         99.98         33.19        34.12 o                         
   2  18   6       2363.57       2343.56       173.54 o                         
   3  18   6        313.48        319.19        68.38 o                         
   4  18   6        407.46        400.47        49.04 o                         
   5  18   6        107.77         83.40        25.31 o                         
   6  18   6        835.05        894.33        63.12 o                         
   7  18   6         14.11         20.60        22.70 o                         
   8  18   6        209.66        209.15        39.55 o                         
   1  19   6        547.57        654.65        96.43 o                         
   2  19   6         74.03         55.82        28.46 o                         
   3  19   6        544.47        600.88        88.98 o                         
   4  19   6         18.64         28.23        18.62 o                         
   5  19   6        372.73        394.52        51.62 o                         
   6  19   6          3.96        -13.69        17.15 o                         
   7  19   6        274.77        284.72        37.54 o                         
   0  20   6        651.10        739.44       107.30 o                         
   1  20   6        261.94        292.71        67.98 o                         
   2  20   6       2610.99       2953.77       196.97 o                         
   3  20   6         13.11         27.65        33.72 o                         
   4  20   6        287.11        351.27        47.34 o                         
   5  20   6        169.13        181.79        36.25 o                         
   6  20   6       1166.25       1187.03        75.04 o                         
   7  20   6          9.36         -3.30        13.96 o                         
   1  21   6        739.58        819.45        80.58 o                         
   2  21   6         11.66         38.40        38.24 o                         
   3  21   6        901.99        790.43       103.60 o                         
   4  21   6        101.29        119.38        31.28 o                         
   5  21   6        251.61        264.78        52.94 o                         
   6  21   6         68.61         69.60        18.89 o                         
   0  22   6        386.27        440.19        80.00 o                         
   1  22   6        141.23        171.94        39.45 o                         
   2  22   6        901.81        857.34       110.69 o                         
   3  22   6         71.91        118.58        41.33 o                         
   4  22   6        318.44        267.34        63.02 o                         
   5  22   6        382.37        344.22        49.91 o                         
   6  22   6        232.42        207.28        32.75 o                         
   1  23   6        238.57        318.79        50.83 o                         
   2  23   6         31.92         15.87        30.20 o                         
   3  23   6        340.48        371.07        77.47 o                         
   4  23   6         15.81          7.34        21.70 o                         
   5  23   6        332.44        352.68        69.22 o                         
   0  24   6        592.08        552.82        92.87 o                         
   1  24   6         74.69         28.22        33.78 o                         
   2  24   6        234.82        291.77        48.71 o                         
   3  24   6         83.11         72.77        27.71 o                         
   1  25   6        724.48        731.23        77.54 o                         
   2  25   6         74.20         42.28        24.70 o                         
   2   0   7        559.84        591.57        36.25 o                         
   4   0   7       4617.04       4689.19       171.11 o                         
   6   0   7       1975.80       1966.19       119.02 o                         
   8   0   7       1059.69       1035.12        94.54 o                         
  10   0   7        310.34        326.70        57.68 o                         
   0   1   7        393.94        372.74        28.71 o                         
   1   1   7        424.01        457.98        22.77 o                         
   2   1   7       1314.85       1344.98        38.07 o                         
   3   1   7        401.07        402.01        20.23 o                         
   4   1   7        376.89        377.07        31.08 o                         
   5   1   7       1626.54       1661.01        37.59 o                         
   6   1   7        122.22        139.01        25.88 o                         
   7   1   7        830.56        804.23        57.11 o                         
   8   1   7         29.00          8.67        23.38 o                         
   9   1   7        531.24        601.39        52.81 o                         
  10   1   7         31.38         75.18        21.13 o                         
  11   1   7        294.90        242.62        34.38 o                         
   1   2   7        815.49        778.74        29.73 o                         
   2   2   7        952.04        937.77        32.06 o                         
   3   2   7        586.83        619.73        30.94 o                         
   4   2   7        350.21        334.12        22.24 o                         
   5   2   7       1287.28       1289.45        78.93 o                         
   6   2   7       1273.36       1376.53        48.70 o                         
   7   2   7        101.97        127.57        24.19 o                         
   8   2   7       1780.82       1849.20        88.91 o                         
   9   2   7          5.72         -7.92        12.84 o                         
  10   2   7        170.71        199.65        31.06 o                         
  11   2   7          5.47         26.23        24.54 o                         
   0   3   7       2674.60       2507.54        75.06 o                         
   1   3   7         50.91         63.22         9.57 o                         
   2   3   7       1473.86       1431.47        47.84 o                         
   3   3   7       1395.06       1396.55        46.89 o                         
   4   3   7        257.60        270.21        27.16 o                         
   5   3   7       2006.94       1953.05        44.92 o                         
   6   3   7         68.67         90.56        15.29 o                         
   7   3   7        909.78        954.91        65.54 o                         
   8   3   7        148.93        160.83        28.89 o                         
   9   3   7        938.85       1001.10        66.77 o                         
  10   3   7         80.42         54.25        24.57 o                         
  11   3   7        543.69        441.52        68.23 o                         
   1   4   7        586.61        572.13        30.38 o                         
   2   4   7       1598.47       1607.56        51.15 o                         
   3   4   7        537.99        564.07        37.05 o                         
   4   4   7       3009.56       3044.34        68.91 o                         
   5   4   7         57.89         60.19         9.15 o                         
   6   4   7        878.10        863.82        44.59 o                         
   7   4   7         98.44         94.56        15.62 o                         
   8   4   7        680.03        632.33        53.19 o                         
   9   4   7        117.66        130.10        43.33 o                         
  10   4   7        533.68        582.96        78.42 o                         
  11   4   7         38.16         -8.91        27.17 o                         
   0   5   7        595.05        656.58        58.02 o                         
   1   5   7        910.29        827.56        45.31 o                         
   2   5   7        447.13        440.07        27.26 o                         
   3   5   7       1860.01       1906.23        56.45 o                         
   4   5   7         53.62         53.67        11.71 o                         
   5   5   7        793.80        848.21        32.69 o                         
   6   5   7         23.57         20.41         8.17 o                         
   7   5   7       1709.20       1768.87        70.16 o                         
   8   5   7         70.78        114.82        39.35 o                         
   9   5   7        830.51        705.41        83.72 o                         
  10   5   7          6.32         20.94        20.60 o                         
  11   5   7        428.18        470.02        73.13 o                         
   1   6   7        408.89        391.67        24.44 o                         
   2   6   7        468.43        426.18        37.36 o                         
   3   6   7       1262.82       1229.14        55.44 o                         
   4   6   7         40.06         56.82        12.68 o                         
   5   6   7         25.63         20.53         9.33 o                         
   6   6   7        772.03        812.62        32.02 o                         
   7   6   7        250.38        288.17        32.23 o                         
   8   6   7        312.73        361.46        58.44 o                         
   9   6   7         10.97         21.62        25.58 o                         
  10   6   7        367.52        335.16        61.60 o                         
  11   6   7         16.41          0.11        26.81 o                         
   0   7   7        875.62        853.69        41.32 o                         
   1   7   7        316.25        372.73        24.76 o                         
   2   7   7        448.12        465.49        36.27 o                         
   3   7   7        443.78        371.21        23.53 o                         
   4   7   7        555.78        566.65        34.37 o                         
   5   7   7       2044.25       2008.74        60.66 o                         
   6   7   7        304.59        333.84        19.93 o                         
   7   7   7        760.10        727.81        47.07 o                         
   8   7   7        136.27         76.36        25.26 o                         
   9   7   7        558.21        505.43        74.27 o                         
  10   7   7         49.86         58.41        33.69 o                         
  11   7   7        348.89        282.37        57.42 o                         
   1   8   7        529.11        562.55        31.41 o                         
   2   8   7        493.65        450.86        25.82 o                         
   3   8   7       1718.23       1761.60        52.49 o                         
   4   8   7        679.20        658.94        41.61 o                         
   5   8   7        214.15        242.38        23.87 o                         
   6   8   7       1650.72       1673.53        47.86 o                         
   7   8   7        185.83        153.94        30.45 o                         
   8   8   7        508.74        466.14        72.48 o                         
   9   8   7          1.55         17.66        25.03 o                         
  10   8   7        446.45        397.66        69.78 o                         
  11   8   7          6.24         70.97        31.40 o                         
   0   9   7       1235.21       1238.14        57.02 o                         
   1   9   7        985.06        974.81        32.44 o                         
   2   9   7       1329.87       1255.87        53.80 o                         
   3   9   7        364.64        339.59        22.93 o                         
   4   9   7        537.37        561.86        36.56 o                         
   5   9   7        977.31       1014.45        40.90 o                         
   6   9   7         75.94         56.77        10.55 o                         
   7   9   7       1183.05       1276.17        74.11 o                         
   8   9   7         17.65         34.31        13.63 o                         
   9   9   7        191.76        196.74        50.17 o                         
  10   9   7          8.25         23.41        27.03 o                         
   1  10   7        808.62        833.86        39.33 o                         
   2  10   7         25.75         11.69         4.01 o                         
   3  10   7        121.51        100.96        13.79 o                         
   4  10   7        789.88        731.25        43.60 o                         
   5  10   7        249.49        303.63        26.10 o                         
   6  10   7        849.46        894.04        39.42 o                         
   7  10   7        104.01         89.83        18.93 o                         
   8  10   7        500.13        465.44        48.67 o                         
   9  10   7        177.38        195.82        51.04 o                         
  10  10   7        391.99        420.55        78.58 o                         
   0  11   7        666.61        606.10        40.26 o                         
   1  11   7         12.57          4.02         9.86 o                         
   2  11   7         63.21         77.89        12.96 o                         
   3  11   7        439.80        445.45        39.59 o                         
   4  11   7        824.51        806.98        47.36 o                         
   5  11   7        917.67        888.29        41.56 o                         
   6  11   7         44.68         52.27        11.61 o                         
   7  11   7        154.36        139.74        22.38 o                         
   8  11   7         50.77         49.94        14.47 o                         
   9  11   7        368.57        379.25        70.85 o                         
  10  11   7        115.45        145.49        47.78 o                         
   1  12   7       1073.38       1090.06        65.03 o                         
   2  12   7       1406.78       1409.65        68.60 o                         
   3  12   7       1158.65       1172.13       105.29 o                         
   4  12   7        392.75        430.54        48.09 o                         
   5  12   7         67.22         71.89        16.44 o                         
   6  12   7        168.47        162.74        18.57 o                         
   7  12   7        194.75        177.51        30.12 o                         
   8  12   7       1010.05       1130.85        77.97 o                         
   9  12   7         30.32         42.90        29.51 o                         
  10  12   7        180.04        140.74        51.32 o                         
   2  13   7        320.98        362.86        60.22 o                         
   3  13   7        218.47        250.15        37.33 o                         
   4  13   7         28.34         25.13        15.96 o                         
   5  13   7        173.16        213.59        28.33 o                         
   6  13   7         85.69         98.77        15.74 o                         
   7  13   7        300.93        322.02        39.28 o                         
   8  13   7         58.56         32.38        15.61 o                         
   9  13   7        300.23        278.35        67.37 o                         
   3  14   7        227.51        167.91        62.43 o                         
   4  14   7        600.59        630.25       146.00 o                         
   5  14   7        245.62        218.20        31.72 o                         
   6  14   7         73.76         56.54        14.26 o                         
   7  14   7         92.73         75.11        21.61 o                         
   8  14   7        295.57        337.58        78.41 o                         
   9  14   7         24.39         20.14        29.66 o                         
   3  15   7        362.69        390.15        48.55 o                         
   4  15   7        416.18        472.91        54.05 o                         
   5  15   7        635.52        648.37        51.69 o                         
   6  15   7        304.89        309.80        36.90 o                         
   7  15   7        396.81        354.11        38.56 o                         
   8  15   7         43.04         36.55        19.52 o                         
   9  15   7        300.63        362.29        75.26 o                         
   2  16   7        153.18        127.01        48.63 o                         
   3  16   7        297.41        207.72        67.66 o                         
   4  16   7        198.56        166.33        35.92 o                         
   5  16   7        104.55         87.14        21.58 o                         
   6  16   7        379.20        318.46        38.07 o                         
   7  16   7        112.67         86.96        22.30 o                         
   8  16   7        312.43        353.35        68.22 o                         
   2  17   7        455.58        423.79        82.03 o                         
   3  17   7         69.16         50.09        36.34 o                         
   4  17   7        195.51        265.49        41.13 o                         
   5  17   7        254.20        255.60        47.35 o                         
   6  17   7        182.51        159.75        28.61 o                         
   7  17   7        362.45        365.76        41.99 o                         
   8  17   7          1.55         -7.74        15.34 o                         
   2  18   7         67.79         67.14        31.03 o                         
   3  18   7        101.59        108.27        42.68 o                         
   4  18   7        275.70        340.39        48.29 o                         
   5  18   7        115.06        117.83        26.59 o                         
   6  18   7        227.94        225.21        33.76 o                         
   7  18   7         17.61         -5.68        13.83 o                         
   1  19   7        120.88        116.82        45.29 o                         
   2  19   7        333.10        306.62        69.84 o                         
   3  19   7        275.53        291.97        68.14 o                         
   4  19   7        528.12        442.66        57.34 o                         
   5  19   7         63.41         16.19        37.91 o                         
   6  19   7         54.17         50.83        19.12 o                         
   7  19   7        132.94        114.55        24.58 o                         
   1  20   7        524.08        600.93        98.91 o                         
   2  20   7        297.28        342.15        71.93 o                         
   3  20   7        208.21        153.35        44.55 o                         
   4  20   7         26.25         33.20        33.84 o                         
   5  20   7        170.55        190.75        63.91 o                         
   6  20   7        227.11        174.94        30.93 o                         
   0  21   7        720.83        965.22       128.60 o                         
   1  21   7         56.67         63.62        38.95 o                         
   2  21   7        120.36         98.82        45.13 o                         
   3  21   7          1.65          9.02        18.68 o                         
   4  21   7        163.89        172.62        57.71 o                         
   5  21   7         17.58         -9.79        44.69 o                         
   1  22   7        142.17        109.07        33.86 o                         
   2  22   7        138.30        155.95        53.08 o                         
   3  22   7        341.41        423.39        77.04 o                         
   4  22   7         75.86        135.09        46.77 o                         
   5  22   7         15.59         28.72        22.97 o                         
   0  23   7        178.77        175.49        60.28 o                         
   1  23   7        104.44        102.47        32.65 o                         
   2  23   7        104.45        102.46        48.63 o                         
   3  23   7         60.68         28.43        20.28 o                         
   4  23   7         29.70         -4.93        23.74 o                         
   1  24   7        346.05        347.26        86.53 o                         
   2  24   7         20.19         19.25        17.71 o                         
   0   0   8      14973.00      14889.83       278.57 o                         
   2   0   8       4446.31       4735.43       109.27 o                         
   4   0   8       7889.29       7888.29       235.24 o                         
   6   0   8        160.24        180.91        40.58 o                         
   8   0   8       1891.46       2217.25       146.17 o                         
  10   0   8         36.36         25.25        23.15 o                         
   1   1   8      14375.23      14404.41       136.29 o                         
   2   1   8        198.44        182.69        16.49 o                         
   3   1   8       8247.94       8456.00       118.27 o                         
   4   1   8        116.19        166.28        21.23 o                         
   5   1   8       3489.22       3608.86        68.15 o                         
   6   1   8        166.81        163.97        17.05 o                         
   7   1   8       1374.37       1412.56        92.78 o                         
   8   1   8          8.93         57.33        22.92 o                         
   9   1   8        236.54        203.29        32.44 o                         
  10   1   8        125.43        146.41        28.75 o                         
  11   1   8         31.83        -20.04        20.04 o                         
   0   2   8      27248.79      27270.35       940.73 o                         
   1   2   8        162.57        198.85        18.50 o                         
   2   2   8       6828.76       6938.01        93.94 o                         
   3   2   8       2194.88       2230.24        63.62 o                         
   4   2   8       8158.22       8452.56       161.66 o                         
   5   2   8        679.35        564.34        54.65 o                         
   6   2   8       1413.63       1464.04        53.62 o                         
   7   2   8        500.14        526.62        84.25 o                         
   8   2   8        806.28        803.50        61.22 o                         
   9   2   8          1.28         -2.90        16.25 o                         
  10   2   8          8.85          2.43        14.70 o                         
  11   2   8         43.69         24.38        19.34 o                         
   1   3   8       9964.55      10012.59       114.76 o                         
   2   3   8       1539.69       1513.65        53.26 o                         
   3   3   8       8685.30       8756.66       127.12 o                         
   4   3   8        153.51        167.28        18.99 o                         
   5   3   8       3360.88       3403.29        66.09 o                         
   6   3   8        169.14        194.53        33.77 o                         
   7   3   8        698.62        688.64        55.87 o                         
   8   3   8        153.79        175.12        32.52 o                         
   9   3   8        158.43        128.67        27.09 o                         
  10   3   8         76.31         40.72        22.64 o                         
  11   3   8          9.93          4.48        19.19 o                         
   0   4   8       6927.72       7294.07       139.89 o                         
   1   4   8       2050.51       2149.15        63.90 o                         
   2   4   8      12328.70      12382.77       179.69 o                         
   3   4   8       1013.98       1035.77        44.72 o                         
   4   4   8       5732.94       5836.69       103.45 o                         
   5   4   8         93.97        113.29        14.25 o                         
   6   4   8       2768.04       2840.58        82.23 o                         
   7   4   8        305.21        332.56        44.87 o                         
   8   4   8        368.23        355.06        40.84 o                         
   9   4   8         89.69         90.48        34.25 o                         
  10   4   8        227.19        147.84        41.90 o                         
   1   5   8      11507.13      11253.29       179.27 o                         
   2   5   8        319.21        321.30        26.85 o                         
   3   5   8       4430.29       4512.50        93.58 o                         
   4   5   8         84.45         82.07        14.18 o                         
   5   5   8       3596.49       3818.09        74.58 o                         
   6   5   8         54.70         97.39        17.76 o                         
   7   5   8        756.06        751.87        98.61 o                         
   8   5   8         17.49         55.83        32.53 o                         
   9   5   8          9.68         13.85        17.25 o                         
  10   5   8         10.52         57.80        33.74 o                         
   0   6   8       6193.39       6302.68       192.67 o                         
   1   6   8        117.93        127.97        22.09 o                         
   2   6   8      15734.88      15813.81       216.39 o                         
   3   6   8         44.32         36.06        14.37 o                         
   4   6   8       3232.70       3312.32        95.82 o                         
   5   6   8         81.34        106.57        21.76 o                         
   6   6   8       3508.23       3766.46       126.86 o                         
   7   6   8        635.71        617.20        49.44 o                         
   8   6   8        102.48         84.80        34.42 o                         
   9   6   8         42.04         44.70        21.41 o                         
  10   6   8        405.62        438.08        71.95 o                         
   1   7   8       5778.35       5816.86       133.96 o                         
   2   7   8        442.15        432.90        37.80 o                         
   3   7   8       6991.48       7027.76       145.29 o                         
   4   7   8        268.45        241.29        27.67 o                         
   5   7   8       1337.85       1415.02        54.26 o                         
   6   7   8        507.82        508.80        91.86 o                         
   7   7   8        840.47        901.93        63.20 o                         
   8   7   8        103.49         99.36        36.22 o                         
   9   7   8        355.83        336.23        62.22 o                         
  10   7   8         24.16        -10.59        25.03 o                         
   0   8   8       2323.46       2300.82       123.29 o                         
   1   8   8        290.26        277.09        32.06 o                         
   2   8   8      10035.38       9959.55       180.00 o                         
   3   8   8        108.35        101.26        12.88 o                         
   4   8   8       1481.47       1422.60        66.46 o                         
   5   8   8       1338.22       1262.29       125.89 o                         
   6   8   8       2479.35       2827.95       164.17 o                         
   7   8   8        122.16         96.49        25.12 o                         
   8   8   8        163.04        129.89        41.75 o                         
   9   8   8        203.37        176.22        50.93 o                         
  10   8   8        184.65        102.05        38.22 o                         
   1   9   8      13455.72      13767.04       218.14 o                         
   2   9   8        370.06        374.63        38.06 o                         
   3   9   8       3289.22       3384.27       107.04 o                         
   4   9   8         23.41         12.36        10.19 o                         
   5   9   8       2610.39       2711.78       100.73 o                         
   6   9   8         46.24         33.62        16.76 o                         
   7   9   8       1644.64       1777.23        93.44 o                         
   8   9   8        113.82         82.87        29.76 o                         
   9   9   8        240.96        282.07        62.21 o                         
  10   9   8         75.19         51.07        30.96 o                         
   0  10   8       7940.36       7705.72       142.57 o                         
   1  10   8       2058.70       2107.93        88.91 o                         
   2  10   8       5407.41       5783.23       145.97 o                         
   3  10   8         95.43        102.13        19.54 o                         
   4  10   8       3532.21       3631.71       113.52 o                         
   5  10   8        666.42        700.59        42.67 o                         
   6  10   8        674.97        634.42        57.84 o                         
   7  10   8          4.76        -16.36        29.23 o                         
   8  10   8        316.70        227.68        50.14 o                         
   9  10   8        287.53        308.15        62.48 o                         
  10  10   8         34.60        -10.63        28.72 o                         
   1  11   8       4190.52       4229.44       141.26 o                         
   2  11   8        114.47        149.45        26.56 o                         
   3  11   8       3938.33       4062.15       145.40 o                         
   4  11   8        820.07        860.01        51.59 o                         
   5  11   8       1681.51       1723.02        68.99 o                         
   6  11   8        148.07         88.58        42.47 o                         
   7  11   8        853.49        674.82       131.97 o                         
   8  11   8         32.75         27.62        21.84 o                         
   9  11   8        302.13        307.22        67.89 o                         
   0  12   8       5391.71       5645.94       218.08 o                         
   1  12   8        226.20        205.13        33.22 o                         
   2  12   8       1295.43       1371.03        76.84 o                         
   3  12   8          5.77         26.46        19.96 o                         
   4  12   8       5071.58       5491.38       130.14 o                         
   5  12   8        648.63        693.62        55.81 o                         
   6  12   8        586.02        679.14        61.99 o                         
   7  12   8         11.85          4.24        17.34 o                         
   8  12   8        272.82        390.79        74.12 o                         
   9  12   8        246.51        238.99        61.21 o                         
   1  13   8       3810.61       4019.50       135.53 o                         
   2  13   8        134.09        122.13        23.63 o                         
   3  13   8       2140.24       2254.38       101.05 o                         
   4  13   8         41.23         68.41        19.79 o                         
   5  13   8       1857.92       2029.29        80.59 o                         
   6  13   8        188.59        156.15        34.12 o                         
   7  13   8        361.56        355.26        83.99 o                         
   8  13   8        266.91        199.83        55.62 o                         
   9  13   8         78.86        131.09        43.66 o                         
   0  14   8       5048.59       5383.15       228.54 o                         
   1  14   8        124.25        183.25        33.46 o                         
   2  14   8       2196.18       2415.48       108.61 o                         
   3  14   8        570.80        562.49        45.97 o                         
   4  14   8       4113.53       4210.34       165.06 o                         
   5  14   8        122.34        111.82        20.74 o                         
   6  14   8        312.42        363.14        48.43 o                         
   7  14   8        622.43        660.64       158.17 o                         
   8  14   8        479.34        533.95        90.40 o                         
   1  15   8       2058.16       1981.26       148.96 o                         
   2  15   8        122.97        150.20        49.09 o                         
   3  15   8       1430.97       1553.81       101.07 o                         
   4  15   8        560.93        581.25        47.70 o                         
   5  15   8        617.82        572.14        60.05 o                         
   6  15   8        415.75        357.48        50.46 o                         
   7  15   8        544.25        568.74       171.65 o                         
   8  15   8         81.75         97.31        42.36 o                         
   1  16   8        295.37        380.42        67.27 o                         
   2  16   8       1551.05       1660.09       144.64 o                         
   3  16   8        551.41        612.35        91.32 o                         
   4  16   8       1325.69       1454.60        98.64 o                         
   5  16   8          8.00         23.41        13.87 o                         
   6  16   8        767.33        734.04       103.29 o                         
   7  16   8        381.52        372.52        56.60 o                         
   8  16   8        323.36        369.99        80.99 o                         
   1  17   8       2449.41       2674.29       184.22 o                         
   2  17   8        123.45        105.28        32.21 o                         
   3  17   8       1619.61       1776.43       111.52 o                         
   4  17   8         37.05         31.42        27.45 o                         
   5  17   8        674.47        743.73        57.00 o                         
   6  17   8        160.04        150.79        36.61 o                         
   7  17   8        347.42        303.19        70.04 o                         
   2  18   8       2162.06       2452.88       210.63 o                         
   3  18   8        649.17        654.90        68.71 o                         
   4  18   8        347.82        327.60        51.00 o                         
   5  18   8        106.06        116.21        35.00 o                         
   6  18   8        425.99        461.44        58.53 o                         
   7  18   8        249.84        228.47        45.97 o                         
   1  19   8        870.73        903.46       127.65 o                         
   2  19   8         83.37         85.73        31.01 o                         
   3  19   8        680.22        847.60        80.51 o                         
   4  19   8        350.47        380.47        55.08 o                         
   5  19   8        582.46        755.67        77.41 o                         
   6  19   8        100.65         56.20        28.42 o                         
   1  20   8        185.15        150.17        56.30 o                         
   2  20   8       1053.83        836.89       120.37 o                         
   3  20   8         43.42         -0.01        17.51 o                         
   4  20   8        213.93        241.22        45.86 o                         
   5  20   8        108.57        131.00        54.40 o                         
   1  21   8        747.58        821.40       121.81 o                         
   2  21   8        100.81        122.36        48.47 o                         
   3  21   8       1033.75       1185.83        97.50 o                         
   4  21   8         71.14         91.36        50.86 o                         
   0  22   8        464.96        425.98        91.61 o                         
   1  22   8         88.94         66.09        32.42 o                         
   2  22   8        820.69        904.46       121.10 o                         
   3  22   8         33.19          8.77        17.13 o                         
   1  23   8        451.38        458.49        67.23 o                         
   2  23   8         85.43         83.82        37.27 o                         
   2   0   9        329.86        342.52        32.41 o                         
   4   0   9       2739.60       2503.29       139.79 o                         
   6   0   9       1215.41       1106.85       100.40 o                         
   8   0   9        392.52        359.53        62.79 o                         
  10   0   9        378.67        458.06        73.87 o                         
   0   1   9        645.91        612.41        43.22 o                         
   1   1   9         52.80         38.07         9.40 o                         
   2   1   9       1234.89       1225.52        42.06 o                         
   3   1   9        311.50        317.94        25.94 o                         
   4   1   9        352.32        352.87        26.93 o                         
   5   1   9       1884.65       2030.46        75.03 o                         
   6   1   9        127.08        120.66        50.04 o
[truncated: 55,729 more chars]
